# Supplementary material for: A Novel Analysis Method for Paired-Sample Microbial Ecology Experiments
Source: PLoS One. 2016 May 6;11(5):e0154804. doi: 10.1371/journal.pone.0154804 (PMC4859510; doi:10.1371/journal.pone.0154804)
Supplement: S1 Dataset — Trimmed, quality filtered, dereplicated sequences. (FASTA) [file pone.0154804.s001.fasta]

>seq00001;size=59910
TACGGAGGGTGCAAGCGTTAATCGGAATTACTGGGCGTAAAGCGCACGCAGGCGGTCTGT
CAAGTCGGATGTGAAATCCCCGGGCTCAACCTGGGAACTGCATTCGAAACTGGCAGGCTA
>seq00002;size=11723
TACGTAGGGGGCGAGCGTTACCCGGAATCACTGGGCGTAAAGGGAGCGTAGGTGGCCTGA
CATGTCAACTGTGAAAACCCGGAGCTCAACTCCGGACTTGCAGTTGAAACTGCCAGGCTT
>seq00003;size=8541
TACGGAGGGTGCAAGCGTTAATCGGAATTACTGGGCGTAAAGCGCACGCAGGCGGTCTGT
CAAGTCGGATGTGAAATCCCCGGGCTTAACCTGGGAACTGCATTCGAAACTGGCAGGCTA
>seq00004;size=6921
TACGTAGGGTGCGAGCGTTATCCGGATTTATTGGGCGTAAAGGGCTCGTAGGCGGTTCGT
CGCGTCCGGTGTGAAAGTCCATCGCCTAACGGTGGATCTGCGCCGGGTACGGGCGGGCTG
>seq00005;size=6543
CACGGGGGTTGCGAGCGTTGTCCGGAATTACTAGGCGTAAAGTGCAGGTAGGCGGATAAA
TAAGTTTAAGGTTAAAGGCTACGGCTTACCCGTAGTAAGGCGTTAGATACTGTTTATCTG
>seq00006;size=6138
TACGGAGGATGCGAGCGTTATCCGGATTTATTGGGTTTAAAGGGTGCGTAGGCGGCTTTT
TAAGTCAGCGGTGAAATTTTGCAGCTTAACTGTAACAGTGCCGTTGATACTGGGGAGCTA
>seq00007;size=5746
TACGGGGGGGGCTAGCGTTGTTCGGAATCACTGGGCGTAAAGGGCGCGTAGGCGGCTAGG
CAGGTCTGGTGTGAAAGCCCTCGGCTCAACCGAGGAATTGCGCTGGAAACCGCTTGGCTA
>seq00008;size=5171
TACGGAGGGTGCAAGTGTTATTCGGAATCACTGGGCGTAAAGAGCACGTAGGCGGATGGG
TAAGTCAGATGTGAAATCCCGGGGCTCAACTTCGGAACTGCATTTGATACTGCCCGTCTT
>seq00009;size=4036
TACGGAGGGTGCAAGCGTTAATCAGAATTACTGGGCGTAAAGCGCACGCAGGCGGTCTGT
CAAGTCGGATGTGAAATCCCCGGGCTCAACCTGGGAACTGCATTCGAAACTGGCAGGCTA
>seq00010;size=3823
TACGGAGGGTGCAAGCGTTAATCGGAATTACTGGGCGTAAAGCGCACGCAGGCGGTTTGT
TAAGTCAGATGTGAAATCCCCGGGCTCAACCTGGGAACTGCATCTGATACTGGCAAGCTT
>seq00011;size=3255
CACGTAGGAGGCAAACGTTATCCGGATTTACTGGGCGTAAAGCGCGTGTAGGTGGTTTGG
TAAGTAGGGCGTGAAAGCTCCTGGCTCAACTGGGAGAGGACGTTCTAAACTGCCAAGCTT
>seq00012;size=2601
TACGGGGGGTGCAAGCGTTGTTCGGAATCATTGGGCGTAAAGAGCGTGTAGGCGGCTGGA
CAAGTCAGATGTGAAATCCCTGGGCTTAACCCAGGAAGTGCATTTGAAACTGTCTAGCTG
>seq00013;size=2481
TACGGAGGATGCGAGCGTTATCCGGATTTATTGGGTTTAAAGGGTGCGTAGGCGGCCTTG
TAAGTCAGCGGTGAAATTTTGCAGCTTAACTGTAACAGTGCCGTTGATACTGCGGGGCTA
>seq00014;size=2007
TACAGAGGTCTCGAGCGTTGTTCGGATTTACTGGGCGTAAAGGGAGCGTAGGCGGTTCAG
TATGTCGAATGTGAAATCCCACGACTCAACCGTGGAATGGCATTCGAAACTGCTGGGCTA
>seq00015;size=1912
CACGTAGGGGGCAAGCGTTGTTCGGAATTACTGGGCGTAAAGGGCATGTAGGCGGTTTAG
TAAGCTTGGCGTGAAAGACCACAGCTCAACTGTGGGGTTGCGTTGAGAACTGCTGAACTT
>seq00016;size=1730
TACGGGGGGTGCGAGCGTTGTTCGGAATTATTGGGCGTAAAGAGCGTGTAGGCGGCTGGA
TCAGTCAGATGTGAAATCCCTGGGCTTAACCCAGGACGTGCATTTGAAACTGTCCAGCTT
>seq00017;size=1512
AACGTAGGGGGCGAGCGTTATCCGGAATTACTGGGTGTAAAGGGTACGTAGGCGGATTTG
TAAGTTGGGTGTAAAAACTCAGGGCTTAACCTTGAGCTTGTGCCCAATACTGCAAGTCTA
>seq00018;size=1350
TACGGAGGATGCAAGCGTTATCCGGATTCATTGGGTTTAAAGGGTGCGTAGGCGGACTAT
TAAGTCAGTGGTGAAAGCCTGCAGCTTAACTGCAGAACTGCCATTGATACTGATAGTCTT
>seq00019;size=1293
CACGTAGGGGGCGAGCGTTGTCCGGAATTACTGGGCGTAAAGGGCGCGCAGGCTGTTATG
CGAGTCTGCTGTGAAATGTACCGGCTCAACCGGTGCCTTGCGGCGGATACTGCATAGCTG
>seq00020;size=1261
TACGTAGGGTGCAAGCGTTGCTCGGAATTACTGGGCGTAAAGGGAGCGCAGGCGGTTTTG
TATGTCGCAGGTGAAATACTCCGGCTTAACTGGAGAAACGCCTGCGAAACTGCAGGACTA
>seq00021;size=1216
TACGTAGGGGGCTAGCGTTATCCGGAATTATTGGGCGTAAAGGGCGAGTAGGCGGTTTGT
TAAGTCAGGTGTGAAATTTCAGGGCTCAACCCTGAAACTGCGCTTGAAACTGGCAGGCTA
>seq00022;size=1204
TACGTAGGGTGCGAGCGTTAATCGGAATTACTGGGCGTAAAGCGTGCGCAGGCGGTTTGC
TAAGACAGGTGTGAAATCCCCGGGCTTAACCTGGGAACTGCGCTTGTGACTGGCAGGCTA
>seq00023;size=980
TACGGAGGGTGCAAGCGTTAATCGGAATTACTGGGCGTAAAGCGCACGCAGGCGGCTTGT
TAAGTCAGATGTGAAAGCCCCGGGCTCAACCTGGGAACTGCATTTGAAACTGACAAGCTA
>seq00024;size=980
TACGTAGGGTGCAAGCGTTGCTCGGAATTACTGGGCGTAAAGGGAGCGCAGGCGGTTTTG
TATGTCGTAGGTGAAATACTCCGGCTTAACTGGAGAAACGCCTGCGAAACTGCAAGACTA
>seq00025;size=948
TACGGAGGGTGCAAGCGTTATTCGGAATTACTGGGCGTAAAGCGCACGTAGGCCGCTTTG
TAAGTCAGGGGTGAAATCCCACGGCTCAACCGTGGAACTGCCCTTGAAACTGCGAAGCTT
>seq00026;size=886
TACAGAGGGTGCAAGCGTTAATCGGAATTACTGGGCGTAAAGCGTGCGTAGGCGGTTTCG
TAAGTCGGATGTGAAAGCCCCGGGCTCAACCTGGGAATTGCATTCGAGACTGCGAAGCTC
>seq00027;size=804
TACGTAGGGGGCTAGCGTTATCCGGAATTACTGGGCGTAAAGGGTGCGTAGGTGGTTTCT
TAAGTCAGAGGTGAAAGGCTACGGCTCAACCGTAGTAAGCCTTTGAAACTGGGAAACTTG
>seq00028;size=794
CACGGGGGTTGCGAGCGTTGTCCGGAATTACTAGGCGTAAAGGGCAGGTAGGCGGATCTA
CGAGTTTTTTGTTAAAGGCTACGGCTTAACTGTAGTAAGGCAGGAGATACTGTAGGTCTG
>seq00029;size=668
TACAGAGGTCTCGAGCGTTGTTCGGATTTACTGGGCGTAAAGGGAGCGTAGGCGGTTTGG
TGTGTCGAATGTGAAAGCCCGCAACTCAACTGCGGAATGGCATTCGAAACTACCAGGCTA
>seq00030;size=612
GACGTAGGGGGCGAGCGTTGTCCGGAATTACTGGGCGTAAAGAGCACGTAGGCGGGTAAT
TAAGTCAGATGTGAAAGACCGGGGCCCAACCTCGGGGTTGCATCTGAAACTGGTTATCTT
>seq00031;size=609
TACGGAGGATGCGAGCGTTATCCGGATTTATTGGGTTTAAAGGGTGCGTAGGCTGTTATG
TAAGTCAGTGGTAAAAGGTACAGGCTTAACTTGTATATGCCATTGAAACTGTATAGCTAG
>seq00032;size=579
CACGTAGGAGGCGAACGTTATCCGGATTTACTGGGCGTAAAGCGCGTGTAGGTGGTTCTG
TAAGTAGGGCGTGAAAGCTCCCGGCTCAACTGGGAGAGGCCGTTCTAAACTGTAGAACTA
>seq00033;size=522
TACGGAGGGTGCAAGCGTTATTCGGAATTACTGGGTTTAAAGGGTGCGTAGGCGGTTAAA
TAAGTTGTCAGTGAAAGGCTACGGCTCAACTGTAGTAGTGCTGGCGATACTGTATAACTA
>seq00034;size=516
TACGGAGACTGCGAGCGTTACTCGGATTCACTGGGCGTAAAGGGTGCGCAGGCGGTGATG
TATGTCAGGTGTGAAATCCCGGGGCTTAACTCCGGAAGTGCGCCTGAAACTGCATTACTA
>seq00035;size=513
TACGTAGGGGGCAAGCGTTGCTCGGAATTACTGGGCGTAAAGGGTGAGTAGGCGGTCGGG
CAAGTCAAGGATGAAATCCCGAGGCTCAACTTCGGAATTGTTCTTGAAACTGCTCGGCTT
>seq00036;size=511
TACGTATGGGGCGAGCGTTGTTCGGATTTATTGGGCGTAAAGGGCGTGTAGGCGGGGGAC
TAAGTCAGGTGTGAAATCCATGAGCTTAACTCATGAACTGCACTTGATACTGGTTCTCTT
>seq00037;size=510
TACGGGGGGTGCAAGCGTTGTTCGGAATCATTGGGCGTAAAGCGCGCGCAGGCGGCTTGG
TAAGTCAGATGTGAAATCCCTGGGCTTAACCCAGGAAGTGCATTTGATACTGCCTCGCTA
>seq00038;size=501
TACGGAGGGTGCAAGCGTTACTCGGAATCACTGGGCGTAAAGAGCGTGTAGGCGGATTTG
TAAGTTGGGAGTGAAAGCCTATGGCTCAACCATAGAACTGCTTCCAAAACTGCATGTCTA
>seq00039;size=499
CACGTAGGAGGCGAACGTTATCCGGATTTACTGGGCGTAAAGCGCGTGTAGGTGGTTCTG
TAAGTAGGGCGTGAAAGCTCCCGGCTCAACTGGGAGAGGCCGTTCTAAACTACAGAACTA
>seq00040;size=447
TACGTAGGGGGCTAGCGTTGTCCGGAATTACTGGGTGTAAAGGGTGTGCAGGCTTCCTTT
TAAGTTGATTGTGAAATCCATGAGGCTCAACCTCTGAATTGCAGTCAATACTGGAAGGAT
>seq00041;size=424
TACGGAGGGTGCAAGCGTTGTTCGGAATTATTGGGCGTAAAGCGCGTGTAGGCGGTAGGA
TAAGTCAGATGTGAAAGCCCTGGGCTCAACCCAGGAAGTGCATTTGAAACTGTCCTGCTA
>seq00042;size=416
TACGGAGGGTGCGAGCGTTAATCGGAATTACTGGGCGTAAAGCGCGCGTAGGTGGCTTGA
TAAGCCGGTTGTGAAAGCCCCGGGCTCAACCTGGGAACGGCATCCGGAACTGTCAGGCTA
>seq00043;size=411
TACGGAGGGTGCAAGCGTTACTCGGAATCACTGGGCGTAAAGGGTGCGTAGGCTGACTTT
TAAGTCAGGCGTGAAATCCAATGGCTTAACCATTGAACTGCGCTTGAAACTGGGAGTCTA
>seq00044;size=406
TACGGAGGATGCGAGCGTTATCCGGATTTATTGGGTTTAAAGGGTGCGTAGGCGGCTTTG
TAAGTCAGCGGTGAAATTTTGCAGCTTAACTGTAAAAGCGCCGTTGATACTGTGAAGCTA
>seq00045;size=402
CACCGGCGGCTCGAGTGGTAACCGTTATTATTGGGTCTAAAGGGTCTGTAGCCGGCCGGA
TAAGTCTCTTGAGAAATCCAGCAGCTCAACTGTTGGGCTTTCAGGAGATACTGTTCGGCT
>seq00046;size=401
TACGTAGGGTGCAAGCGTTAATCGGAATTACTGGGCGTAAAGCGTGCGCAGGCGGTTTTG
TAAGACAGAGGTGAAATCCCCGGGCTCAACCTGGGAACTGCCTTTGTGACTGCAAGGCTG
>seq00047;size=398
TACGTAGGGGGCGAGCGTTGTCCGGAATTACTGGGCGTAAAGAGTTCGTAGGCGGTTTGA
TAAGTCAGATGTGAAAGGCGTAGGCTTAACCTATGTAAGCATATGAAACTGTCAGACTTG
>seq00048;size=383
TACGTAGGGTGCGAGCGTTAATCGGAATTACTGGGCGTAAAGCGTGCGCAGGCGGTTTTG
TAAGACAGATGTGAAATCCCCGGGCTTAACCTGGGAACTGCGTTTGTGACTGCAAGGCTA
>seq00049;size=375
TACGTAGGGGACGAGCGTTGTCCGGAATTACTGGGCGTAAAGGGCGCGCAGGCTGCGCGT
CGAGTCGGCTGTTAAAGATCCGGGCTTAACCCGGTGAAGCGGTCGAGACCGACGAGCTGG
>seq00050;size=371
TACGTAGGGGGCAAGCGTTATCCGGAATTACTGGGCGTAAAGGGTGCGTAGGCGGTTTAT
CAAGTCAGGGGTGAAAGGCTACGGCTCAACCGTAGTGAGCCTCTGAAACTGGTGAACTTG
>seq00051;size=369
TACGGAGGATCCGGGCGTTATCCGGAATTACTGGGTTTAAAGGGTGCGTAGGCGGGGCTT
TAAGCCGGCGGTGAAATGCAGCGGCTCAACCGCTGGAATGCCGTTGGGACTGGGGCTCTT
>seq00052;size=368
TACGTAGGGTGCGAGCGTTAATCGGAATTACTGGGCGTAAAGCGTGCGCAGGCGGTTCGT
TAAGTCTGATGTGAAAGCCCCGGGCTCAACCTGGGAATGGCATTGGATACTGGCGGGCTG
>seq00053;size=367
TACCGGCGGCTCGAGTGGTGGCCACTATTACTGGGCTTAAAGCGTCCGTAGCTTGGTTGT
TAAGTCTCCTGGGAAATCCATCGGCTCAACCGATGGGCGTTCAGGAGATACTGGCAACCT
>seq00054;size=362
TACGTAGAGGGCAAGCGTTGTCCGGAATCACTGGGTGTAAAGGGTGTGCAGGCGTTTTCA
TAAGTGAATTGTGAAATCCCGGAGCTTAACTCCGGAACGGCAGTTCATACTGTGAAAATC
>seq00055;size=332
TACGGAGGGTGCAAGCGTTACTCGGAATCACTGGGCGTAAAGGGTGCGTAGGCTGGCTTT
TAAGTCAGATGTGAAATCCAATGGCTTAACCATTGAACTGCATTTGAAACTGGGAGCCTA
>seq00056;size=326
TACGTAGGGGGCGAGCGTTGTCCGGAATTACTGGGCGTAAAGGGTGCGTAGGTGGCCTTT
TAAGTTGGATGTGAAATACCCGGGCTTAACCTGGGGGGTGCATCTAATACTGGGAGGCTA
>seq00057;size=302
CACGTAGGGGGCGAGCGTTGTCCGGAATTACTGGGCGTAAAGGGCGCGCAGGCTGTTATG
CGAGTCTGCTGTGAAATGTACCGGCTCAACCGGTGAATTGCGGCGGATACTGCATAGCTG
>seq00058;size=302
TACGGAGGTCCCGAGCGTTGTTCGGAATTACTGGGCGTAAAGGGAGCGCAGGCGGACGGG
TCAGTCTGAAGTGGAAATCCGGGGCTTAACCTCGGACTTGCTTCGGATACTGCCCGTCTT
>seq00059;size=297
TACGTAGGGGGCGAGCGTTGTCCGAAGTTACTGGGCGTAAAGCGCGCGTAGGCGGTTGCT
TAAGTTGGATGTGAAATCCTGGGGCCCAACCCCAGAACTGCATCCAAAACTGGGCGACTT
>seq00060;size=284
TACGTAGGTGGCAAGCGTTGTCCGGATTTACTGGGTGTAAAGGGCGTGTAGCCGGGAAGG
CAAGTCAGATGTGAAATCTGGAGGCTCAACCTCCAAACTGCATTTGAAACTGTTTTTCTT
>seq00061;size=281
TACGGAGGGAGCGAGCGTTGTTCGGAATCATTGGGCGTAAAGGGCATGTAGGCGGCTCTG
TAAGTCGGGTGTGAAATCCCATCTCTCAAGGGTGGAACGGCATTCGAAACTGCAGGGCTT
>seq00062;size=279
TACGTAGGTGGCGAGCGTTGTCCGGATTTACTGGGCGTAAAGGGAGCGTAGGCGGATTTT
TAAGTGAGATGTGAAATACTCGGGCTTAACCTGAGTGCTGCATTTCAAACTGGAAGTCTA
>seq00063;size=273
CACGGGGGTTGCGAGCGTTGTCCGGAATTACTAGGCGTAAAGGGCAGGTAGGCGGATCTA
CGAGTTTTTTGTTAAAGGCTACGGCTCAACTGTAGTAAGGCAGGAGATACTGTAGGTCTG
>seq00064;size=267
TACGGAGGGTGCAAGCGTTGTTCGGAATTATTGGGCGTAAAGGGCGCGTAGGTGGTTGTG
ATAGTCAGATGTGAAATCCTTTGGCTTAACTGAAGAACTGCATCTGAAACTTCACAACTC
>seq00065;size=265
TACAGAGGTCCCAAGCGTTGTTCGGATTTACTGGGCGTAAAGGGTGCGTAGGTGGCGGTG
TAAGTCGGATGTGAAATCTCCGAGCTCAACTCGGAAACTGCATTGGAAACTACATTGCTC
>seq00066;size=261
TACGGGGGGTGCAAGCGTTGTTCGGAATCATTGGGCGTAAAGAGCGTGTAGGCGGCTGGA
TAAGTCAGATGTGAAAGCCCTGGGCTCAACCCAGGAAGTGCATTTGATACTGTCCTGCTA
>seq00067;size=259
TACGTAAGGGGCGAGCGTTGTTCGGAATTATTGGGTGTAAAGGGCGCGTAGGCGGTTTAG
CAAGTCTGGTGTGTAAGGCTACAGCTTAACTGTAGTTAGGCACTGGAAACGGCTGAGCTG
>seq00068;size=255
GACGTAGGGGGCGAGCGTTGTCCGGAATTACTGGGCGTAAAGAGCACGTAGGCGGGACCT
TAAGTCAGGTGTGAAAGACCGGGGCCTAACCCCGGGGTGGCACTTGAAACTGGGGTTCTT
>seq00069;size=249
TACGTAGGTGGCGAGCGTTGTCCGGAATTATTGGGCGTAAAGGGAGCGCAGGCGGGAAGG
TAAGTCTATCTTAAAAGTGCGGGGCTCAACCCCGTGAGGGGATAGAAACTATCATTCTTG
>seq00070;size=249
TACGTAGGTGGCGAGCGTTGTCCGGAATTACTGGGTGTAAAGGGCGTGTAGGCGGGGATA
CAAGTCAGGTGTGAAATTCCGCGGCTCAACTGCGGGACTGCATTTGAAACTGTATATCTT
>seq00071;size=246
TACGGAGGATGCAAGCGTTATCCGGATTTATTAGGTTTAAAGGGTGCGTAGGCGGAGACT
TAAGTCAGTGGTAAAAGGCAGTAGCTTAACTATTGTAAGCCGTTGATACTGGGTTTCTTG
>seq00072;size=245
TACGTAGGGGACGAGCGTTGTCCGGAATTACTGGGCGTAAAGGGCGCGCAGGCTGTGCTG
CAAGTCAGCTGTTAAATGTCTGGGCTTAACCCGGGCATGCGGTTGAGACTGCGGTGCTGG
>seq00073;size=240
TACGGAGGGTGCGAGCGTTAATCGGAATCACTGGGCGTAAAGCGCACGTAGGCTGCTTGG
TAAGTCAGGGGTGAAAGCCCGCGGCTCAACCGCGGAATTGCCTTTGATACTGCCGAGCTA
>seq00074;size=240
CACCGGCGGCTCGAGTGGTAACCGTTATTATTGGGTCTAAAGGGTCTGTAGCCGGCCGGA
TAAGTCTCTTGAGAAATCTGGCAGCTTAACTGTCAGGCTTTCAGGAGATACTGTCTGGCT
>seq00075;size=236
TACGGGGGGTGCGAGCGTTGTTCGGAATCATTGGGCGTAAAGCGCGCGCAGGCGGCTTGG
TGAGTCAGATGTGAAAGCCCTGGGCTTAACCCAGGAAGTGCATTTGATACTGCCTCGCTA
>seq00076;size=235
TACGAAGGGGGCTAGCGTTGTTCGGAATTACTGGGCGTAAAGCGTGCGCAGGCTGTTTTG
CAAGTCAGGGGTGAAATCCCAGGGCTCAACCCTGGAATTGCCTTTGAGACTGCGAGACTA
>seq00077;size=234
TACCGGCGGCTCGAGTGGTGGCCGCTATTACTGGGCTTAAAGGGTCCGTAGCTGGATATA
CAAGTCCCTTGAGAAATCCGCCGGCTTAACCGGTGGGCGTTCAGGGGAAACTGTATTTCT
>seq00078;size=233
TACGGAGGGTGCGAGTGTTATTCGGAATTACTGGGCGTAAAGAGCACGTAGGCGGATAGA
CAAGTCAGATGTGAAAGCCCGGAGCTTAACTCCGGAACTGCATTTGATACTGCCTGTCTT
>seq00079;size=232
CACGTAGGGGGCGAGCGTTGTTCGGAATTACTGGGCGTAAAGGGCATGTAGGCGGCTTGG
TAAGCCTGGCGTGAAAGACTGCAGCTTAACTGTAGGGATGCGTTGGGAACTGCTTAGCTT
>seq00080;size=228
TACGGAGGGGGCAAGCGTTGCTCGGAATTACTGGGCGTAAAGGGTCCGCAGGTGGCCTCG
TAAGTTGAATGTGAAATCTCAGGGCTTAACCCTGAAACTGCATCCAATACTGCGAGGCTT
>seq00081;size=223
TACAGAGGGTGCGAGCGTTAATCGGAATTACTGGGCGTAAAGCGCACGTAGGCGGCTTGG
TATGTCGGGTGTGAAATCCCCGGGCTCAACCTGGGAACTGCATCCGAAACTGCCTTGCTC
>seq00082;size=217
TACGTAGGGGGCGAGCGTTGTCCGGAATTACTGGGCGTAAAGGGTGCGTAGGTGGCCTTT
TAAGTTGGATGTGAAATACCCGGGCTTAACTTGGGGGGTGCATCTAATACTGGGAGGCTA
>seq00083;size=207
TACGTAGGGGGCGAGCGTTGTCCGGAATTACTGGGCGTAAAGAGTTCGTAGGCGGTCTGA
TAAGTCAGATGTGAAAGGCGTAGGCTTAACCTATGTAAGCATATGAAACTGTCAGACTTG
>seq00084;size=201
TACGGGGGGTGCAAGCGTTGTTCGGAATCATTGGGCGTAAAGAGCGTGTAGGCGGCTGGA
TAAGTCAGATGTGAAAGCCCTGGGCTTAACCCAGGAAGTGCATTTGAAACTATTCAGCTG
>seq00085;size=194
TACGTATGAGGCGAGCGTTGTTCGGAATTATTGGGCATAAAGGGCGTGTAGGCGGGGAAT
TAAGTTAGGTGTGAAAGCCACGGGCTCAACCCGTGAATTGCACCTAATACTGGTTCTCTT
>seq00086;size=192
TACGGAGGGTGCAAGCGTTATTCGGAATTACTGGGCGTAAAGCGCACGTAGGCCGCTTTG
TAAGTCAGGGGTGAAATCCCACGGCTCAACCGTGGAACTGCCCTTGAAACTGCAGAGCTT
>seq00087;size=188
TACGGAGGGTGCAAGCGTTAATCGGAATTACTGGGCGTAAAGCGCACGCAGGCGGTTGGA
CAAGTTAGATGTGAAAGCCCCGGGCTCAACCTGGGAATAGCATTTAAAACTGTTCGGCTA
>seq00088;size=186
TACGGAGGATGCAAGCGTTATCCGGATTCATTGGGTTTAAAGGGTGCGTAGGCGGACTAT
TAAGTCAGTGGTGAAATCCTGCAGCTTAACTGCAGAACTGCCATTGATACTGATGGTCTT
>seq00089;size=181
TACGGAGGATGCGAGCGTTATCCGGATTCATTGGGTTTAAAGGGTGCGTAGGCGGTTTTT
TAAGTCAGTGGTGAAATCCTGCGGCTCAACCGTAGAACTGCCATTGAAACTGAAGAACTT
>seq00090;size=180
TACGTAGGGGGCGAGCGTTGTCCGGAATTACTGGGCGTAAAGGGTGCGTAGGTGGCCTTT
TAAGTTGGATGTGAAATACCCGGGCTTAACTTGGGGGGTGCATCTAATACTGGAGGGCTA
>seq00091;size=177
TACGGAGGTTGCAAGCGTTGTTCGGAATGACTGGGCGTAAAGGGAGCGCAGGCGGCCAAG
TCAGTCTGAAGTGAAAGCCCGGGGCTTAACCCCGGAATAGCTTTGGATACTGCCTGGCTT
>seq00092;size=177
TACGTAGGGTGCGAGCGTTAATCGGAATTACTGGGCGTAAAGCGTGCGCAGGCGGTTCGT
TAAGTCTGATGTGAAAGCCCCGGGCTCAACCTGGGAATGGCATTGGAAACTGGCGGGCTG
>seq00093;size=175
TACGTAGGGGGCGAGCGTTATTCGGAATTACTGGGTGTAAAGGGTATGTAGGCGGCCCTT
CAAGTCGCGTGTCAAAGTCCAGTGCTCAACGCTGGGTGTGCGCGCGATACTGACGGGCTT
>seq00094;size=175
TACGTAGGGTGCGAGCGTTAATCGGAATTACTGGGCGTAAAGCGTGCGCAGGCGGTTTTG
TAAGACAGAGGTGAAATCCCCGGGCTCAACCTGGGAACTGCCTTTGTGACTGCAAGGCTG
>seq00095;size=175
TACGGAGGGTGCAAGCGTTAATCGGAATTACTGGGCGTAAAGGGCGCGTAGGTGGCTTGG
TAAGTCGGATGTGAAAGCCCCGGGCTTAACCTGGGAACTGCATTCGATACTGCCTCGCTC
>seq00096;size=173
CACCGGCGGCTCGAGTGGTAACCGTTATTATTGGGTCTAAAGGGTCTGTAGCCGGCCGGA
TAAGTCTCTTGAGAAATCCAGCAGCTCAACTGTTGGGCTTTCAGGAGATACTGTCTGGCT
>seq00097;size=172
TACGTAGGGGGCGAGCGTTACCCGGAATTACTGGGCGTAAAGGGTGCGTAGGCGGCCTTA
CAAGTCCGGTGTTAAAAGCCCTGGCTCAACTAGGGAGATGCGCTGGAAACTGTGAGGCTT
>seq00098;size=169
TACGTAGGGTGCGAGCGTTGTCCGGAATTACTGGGCGTAAAGAGCTCGTAGGTGGTTTGT
CGCGTTGTTCGTGAAAACTCACAGCTTAACTGTGGGCGTGCGGGCGATACGGGCAGACTG
>seq00099;size=169
TACGTAGGGTGCGAGCGTTAATCGGAATTACTGGGCGTAAAGCGTGCGCAGGCGGTGATG
TAAGACAGATGTGAAATCCCCGGGCTCAACCTGGGAACTGCGTTTGTGACTGCATCACTC
>seq00100;size=165
CACGTAGGAGGCAAACGTTATCCGGATTTACTGGGCGTAAAGCGCGTGTAGGTGGTTCTG
TAAGTAGGGCGTGAAAGCTCCCGGCTCAACTGGGAGAGGCCGTTCTAAACTACAGAACTA
>seq00101;size=163
TACAGAGGGTGCAAGCGTTAATCGGAATTACTGGGCGTAAAGCGCGCGTAGGTGGTTACT
TAAGTCAGATGTGAAAGCCCCGGGCTTAACCTGGGAACTGCATCTGATACTGGGTGACTA
>seq00102;size=162
CACGTAGGGGGCAAGCGTTGTTCGGAATTACTGGGCGTAAAGGGCATGTAGGCGGTTTAG
TAAGCTTGGCGTGAAAGACCACGGCTTAACTGTGGGGTTGCGTTGAGAACTGCTGAACTT
>seq00103;size=162
TACGTAGGTTCCAAGCGTTATCCGGATTTATTGGGCGTAAAGGGTCCTTAGGCGCCCCAT
TCCTTTTAAAGGAGCTGAATATTTTATAAATATTTGGTCAAGTTCTATGTTAAAGTTCAT
>seq00104;size=162
TACAGAGGGTGCAAGCGTTAATCGGAATTACTGGGCGTAAAGCGTGCGTAGGCGGTTTCG
TAAGTCGGGTGTGAAAGCCCCGGGCTCAACCTGGGAATTGCATTCGAGACTGCGAAGCTG
>seq00105;size=160
TACAGAGGTGGCGAGCGTTGTTCGGATTTACTGGGCGTAAAGGGTGCGTAGGCGGTTTCG
TATGTCAGATGTGAAATCTCACCTTTCATGGGTGAAATTGCATTTGAAACTGCGGAACTA
>seq00106;size=147
TACGTAGGGGGCGAGCGTTGTCCGGAATTACTGGGCGTAAAGGGTGCGTAGGTGGCCTTT
TAAGTTGGATGTGAAATCCCCGGGCTTAACTTGGGTGGTGCATCTAATACTGGAGGGCTA
>seq00107;size=147
TACGAAGGGGGCTAGCGTTGTTCGGAATTACTGGGCGTAAAGCGCGCGTAGGCGGTTTTG
CAAGCCAGAGGTGAAATGCCTGAGCTCAACTTGGGAATTGCCTTTGGGACTGTGAGGCTT
>seq00108;size=147
TACGTAGGGGGCAAGCGTTGTCCGGAATGATTGGGCGTAAAGGGCGCGTAGGCGGCTCGG
TAAGTTTGGAGTGAAAGTCCTGGCTTTAAGTTGGGAATTGCTTTGAAAACTGTCGGGCTT
>seq00109;size=147
CACGTAGGAGGCAAACGTTATCCGGATTTACTGGGCGTAAAGCGCGTGTAGGTGGTTTGG
TAAGTAGGGCGTGAAAGCTCCTGGCTCAACTGGGAGAGGACGTTCTAAACTACCAAGCTT
>seq00110;size=147
TACGTAGGGGGCGAGCGTTACCCGGAATTACTGGGCGTAAAGGGTGCGTAGGCGGCCTTG
CAAGTCCGGTGTTAAAAGCCCTGGCTCAACTAGGGAGATGCGCTGGAAACTGTAAGGCTT
>seq00111;size=143
TACGGAGGGTGCAAGCGTTAATCGGAATTACTGGGCGTAAAGCGCACGCAGGCGGTCTGT
CAAGTCGGATGTGAAATCCCCGGGCTCAACCTGGGAACTGCATTCGAAACTGGCAAGCTA
>seq00112;size=140
AACGTAGGAGACGAGCGTTATCCGGATTTACTGGGCGTAAAGAGCGTGTAGGAGGCAATA
CAAGTTGGATGTAAAAGCTCTCGGCTAAACTGAGAGAGGACGTTCAAGACTGTAGAGCTA
>seq00113;size=140
TACGTAGGGGGCGAGCGTTGTCCGGAATTACTGGGCGTAAAGGGTGCGTAGGCGGCCTTT
TAAGTTGGATGTGAAATACCCGGGCTTAACTTGGGGGGTGCATCCAAAACTGGAGGGCTA
>seq00114;size=140
TACGGAGGGTGCGAGCGTTAATCGGAATTACTGGGCGTAAAGCGTGCGCAGGCGGTTTGT
TAAGCGAGATGTGAAAGCCCCGGGCTCAACCTGGGAACCGCATTTCGAACTGGCAAACTA
>seq00115;size=138
TACGGAGGGTGCAAGCGTTGTTCGGAATTATTGGGCGTAAAGGGCGCGTAGGCGGTTGTG
AAAGTCAGATGTGAAATACTTCGGCTCAACTGAAGAACTGCATCTGAAACTTCATAACTC
>seq00116;size=138
TACAGAGGTCTCGAGCGTTGTTCGGATTTACTGGGCGTAAAGGGAGCGTAGGCGGTTCGG
TATGTCGAATGTGAAAGCCCACAACTCAACTGTGGAAATGCATTCGAAACTGCCGGGCTA
>seq00117;size=137
TACGTAGGTCCCGAGCGTTGTCCGGATTTATTGGGCGTAAAGCGAGCGCAGGTGGTTGTA
TAAGTCTGAAGTAAAAGGCAGTGGCTCAACCATTGTGTGCTTTGGAAACTGTACAACTTG
>seq00118;size=136
TACGTAGGGGGCAAGCGTTGTCCGGAATTACTGGGCGTAAAGCGCACGCAGGCGGCCCAT
CAAGTCGGTTGTAAAAGGCAGTGGCTCAACTACTGTAAGACGGCCGATACTGATGAGCTA
>seq00119;size=136
TACGGAGGATGCAAGCGTTATCCGGATTTATTGGGTTTAAAGGGTGCGTAGGCGGCCTTG
TAAGTCAGTGGTGAAAACCTGCAGCTCAACTGTAGGCGTGCCAATGAAACTGTGAGGCTT
>seq00120;size=134
AACGTAGGTCCCGAGCGTTGTTCGGATTCACTGGGTGTAAAGGGCGCGTAGGTGGTTGTC
TGTGTCTCATGTGAAAACTCAGGGCTCAACTCTGAGATTGCGTGGGAAACTAGGCAGCTA
>seq00121;size=132
TACGGAGGATCCGAGCGTTATCCGGATTTATTGGGTTTAAAGGGTGCGTAGGTGGTTTGA
TAAGTCAGCGGTGAAAGTTTGCAGCTTAACTGTAAAAATGCCGTTGAAACTGTCGGACTT
>seq00122;size=131
TACGTAGGTGGCGAGCGTTGTCCGGATTTACTGGGCGTAAAGGGAGCGTAGGCGGACTTT
TAAGTGAGATGTGAAATACCCGGGCTCAACTTGGGTGCTGCATTTCAAACTGGAAGTCTA
>seq00123;size=130
TACAGAGGTCCCGAGCGTTGTTCGGATTCACTGGGCGTAAAGGGTGCGTAGGTGGTGAGG
TGTGTCGGATGTGAAATCTCGGAGCTCAACTCCGAAACTGCATTGGAAACTACCTTGCTG
>seq00124;size=128
TACCGGCGGCTCGAGTGGTGGCCACTATTACTGGGCTTAAAGCGTCCGTAGCTGGATTGT
TAAGTCTCTTGGGAAATCCACCGGCTCAACCGATGGGCGTTCAGGAGAAACTGGCAATCT
>seq00125;size=126
TACGAAGGGTGCAAGCGTTATTCGGAATCACTGGGCGTAAAGGGTGCGTAGACGGTATGT
TAAGTTTGTTGTTAAAGACTCTAGCCTAACTGGAGGGTTGCGATGAAAACTGGCGTACTA
>seq00126;size=125
TACAGAGGTGGCGAGCGTTGTTCGGATTTACTGGGCGTAAAGGGCGCGTAGGCGGCCGCG
TGTGTGGGGTGTGAAATCTCCGGGCTCAACCCGGAAAGTGCGCTCCAAACTGCGCGGCTC
>seq00127;size=123
TACGTAGGGTGCGAGCGTTGTCCGGATTTATTGGGCGTAAAGAGCTTGTAGGCGGTTGGT
TGCGTCGAAAGTGCAAACTCAGGGCTTAACTCTGAGCCTGCTTTCGATACGGGCTGACTG
>seq00128;size=122
TACGTATGGGGCGAGCGTTGTTCGGAATTATTGGGCGTAAAGGGCGCCTAGGCGGGGGAC
TAAGTTAGTTGTGAAAGCTATGGGCTCAACCCATAAATTGCAATTAAGACTGGTTCTCTT
>seq00129;size=121
TACGTAGGGTGCGAGCGTTAATCGGAATTACTGGGCGTAAAGCGTGCGCAGGCGGCTATG
TAAGACAGATGTGAAATCCCCGGGCTCAACCTGGGAACTGCATTTGTGACTGCATGGCTA
>seq00130;size=121
TACGGAGGGTGCAAGCGTTATTCGGAATTATTGGGCGTAAAGGGCGCGTAGGCGGCCGTT
TAAGTCAGGTGTGAAAGCCCGGGGCTTAACCCCGGAAGTGCATTTGATACTGAGCGGCTT
>seq00131;size=121
TACGGGGGGGGCTAGCGTTGTTCGGAATCACTGGGCGTAAAGGGCGCGTAGGCGGCTAGG
CAGGTCTGGTGTGAAATCCCTCGGCTCAACCGAGGAATTGCGCTGGAAACCGCCTGGCTA
>seq00132;size=121
TACGGAGGGTGCAAGCGTTGTTCGGAATTATTGGGCGTAAAGCGCGTGTAGGCGGTAGGG
TAAGTCAGATGTGAAAGCCCTGGGCTCAACCCAGGAAGTGCATTTGAAACTGCTCTGCTA
>seq00133;size=120
TACGGAGGGTGCAAGCGTTAATCGGAATTACTGGGCGTAAAGCGCACGCAGGCGGTCTGT
CAAGTCGGATGTGAAATCCCCGGGCTCAACCTGGGAACTGCATTCGCAACTGGCAGGCTA
>seq00134;size=119
TACCGGCAGCTCAAGTGGTAGCCGCGATTATTGGGCCTAAAGCGTTCGTAGCCGGATAAG
TAAGTCTTTGGTTAAATCCTGCGACTTAACCGTGGGAAATCTAGAGATACTGCTTGTCTT
>seq00135;size=117
TACGTAGGTGGCAAGCGTTGTCCGGATTTACTGGGTGTAAAGGGCGCGTAGGCGGGAATG
CAAGTCAGGTGTGAAATCCGGGGGCTCAACCCTCGAACTGCACTTGAAACTGCATTTCTT
>seq00136;size=116
CACGTAGGAGGCGAACGTTATCCGGATTTACTGGGCGTAAAGCGCGTGTAGGTGGTTCTG
TAAGTAGGGCGTGAAAGCTCCCGGCTCAACTGGGAGAGGCCGTTCTAAACTACAGAGCTA
>seq00137;size=115
TACGGAGGATGCAAGCGTTATCCGGATTCACTGGGTTTAAAGGGTGCGCAGGCGGACATT
TAAGTCAGGGGTGAAATCCTACAGCTTAACTGTAGAACTGCCCTTGATACTGAATGCCTA
>seq00138;size=113
CACGTAGGGGGCGAGCGTTGTTCGGAATCATTGGGCGTAAAGGGCGTGCAGGCGGTCCTG
CAAGTCCGGCGTGAAAGACCCCGGCCCAACCGGGGGGGCGCGCTGGAAACTGCAGGGCTT
>seq00139;size=113
CACGTAGGGGGCGAGCGTTGTCCGGAATTACTGGGCGTAAAGGGCGCGCAGGCTGTTATG
CGAGTCTGCTGTGAAATGTACCGGCTCAACCGGTGAATTGCGGCGGATACCGCATAGCTG
>seq00140;size=111
TACAGAGGTCCCAAGCGTTGTTCGGAATCACTGGGCGTAAAGGGTGCGTAGGCGGTATAG
TAAGACTTGGGTGAAATCTCCATGCTTAACGTGGAGGGAGCCTGGGAGACTGCTGTGCTA
>seq00141;size=111
GACGTAGGGGGCGAGCGTTGTCCGGAATTACTGGGCGTAAAGGGCATGTAGGCGGATAAT
TAAGTCAGATGTGAAAGACCGGGGCCCAACCTCGGGGTTGCATCTGAAACTGGATATCTT
>seq00142;size=110
TACGTAGGGTGCGAGCGTTAATCGGAATTACTGGGCGTAAAGCGTGCGCAGGCGGTTTTG
TAAGACAGATGTGAAATCCCCGGGCTCAACCTGGGAACTGCGTTTGTGACTGCAAGGCTA
>seq00143;size=108
TACGAAGGGGGCTAGCGTTGTTCGGAATTACTGGGCGTAAAGCGCACGTAGGCGGATTTG
TTAGTCAGGGGTGAAATCCCGGGGCTCAACCTCGGAACTGCCTTTGATACTGCAAGTCTT
>seq00144;size=108
TACGTAGGGGGCGAGCGTTATCCGGAATTATTGGGCGTAAAGAGTACGTAGGTGGTTTTT
TAAGCGCAGGGTTTAAGGCGATGGCTCAACTGTCGTTCGCCCTGTGAACTGGAAGACTTG
>seq00145;size=107
TACGTAGGGGGCGAGCGTTGTCCGGAATTACTGGGCGTAAAGGGTGCGTAGGCGGCCTTT
TAAGTTGGATGTGAAATACCCGGGCTTAACTTGGGGGGTGCATCCAAAACTGGGAGGCTA
>seq00146;size=107
TACGTAGGGGGCGAGCGTTGTCCGGAATTACTGGGCGTAAAGGGAGCGTAGGCGGCTTGG
TAAGTTGGATGTGAAATACCCGGGCTTAACTTGGGGGGTGCATCCAATACTGCCGAGCTA
>seq00147;size=106
TACGGGGGGTGCTAGCGTTGTTCGGAATCATTGGGCGTAAAGCGCGCGCAGGCGGCTTGG
TCAGTCAGATGTGAAAGCCCTGGGCTCAACCCAGGAAGTGCATTTGATACTGCCTCGCTA
>seq00148;size=103
TACGGAGGGTGCGAGCGTTATTCGGAATTATTGGGCGTAAAGGGCGCGTAGGCGGCCGTT
TAAGTCAGGTGTGAAAGCCCGGGGCTTAACCCCGGAAGTGCATTTGATACTGAGCGGCTT
>seq00149;size=101
TACGGAGGGTGCGAGCGTTAATCGGAATAACTGGGCGTAAAGGGCACGCAGGCGGACTTT
TAAGTGAGGTGTGAAATCCCCGGGCTTAACCTGGGAATTGCATTTCAGACTGGGGGTCTA
>seq00150;size=100
TACGGAAGGTCCAGGCGTTATCCGGATTTATTGGGTTTAAAGGGAGCGTAGGCCGCCTGG
TAAGCGTGTTGTGAAAAATACCGGCTCAACCGGTATCCTGCAGCGCGAACTGCCTGGCTT
>seq00151;size=100
TACGTAGGGGGCGAGCGTTGTCCGGAATCACTGGGCGTAAAGGGCACGCAGGCGGACCGA
CAGGTCGTTTGTGAAAGGCGAGGGCTCAACCCTTGTTTGCGGACGAAACCGTCGGACTGG
>seq00152;size=99
TACGGAGGGTGCAAGCGTTATTCGGAATTACTGGGCGTAAAGCGCACGTAGGCGGCCTTG
TAAGTCAGGGGTGAAATCCCACGGCTCAACCGTGGAACTGCCTTTGAAACTGCAGGGCTT
>seq00153;size=97
TACCGGCGGCTCGAGTGGTGGCCGCTATTACTGGGCTTAAAGGGTCCGTAGCTGGATATA
CAAGTCCCTTGAGAAATCCGCCGGCTTAACCGGTGGGCGTTCAGGGGAAACTGTTTTTCT
>seq00154;size=96
TACCGGCGGCTCGAGTGGTGGCCACTATTACTGGGCTTAAAGGGTCCGTAGCTGGATATA
CAAGTCTCTTGAGAAATCCGCCGGCTTAACCGGTGGGCGTTCAGGGGAAACTGTATTTCT
>seq00155;size=95
TACGGAGGATGCAAGCGTTATCCGGAATTATTGGGCGTAAAGCGTCCGTAGGTGGTTGTT
CAAGTCTGCTGTTAAAGCGTGCGGCTTAACCGCATACCAGCAGTGGAAACTGGACGACTA
>seq00156;size=95
TACGTAGGTCCCGAGCATTATCCGGATTTATTGGGCGTAAAGCGTCCTTAGGTGGTCCGG
CCACTTTAGTGGACTTGCTTATCTATATTTTATAGTTAAGCAAGCAAGTTCTAAGTTAAA
>seq00157;size=95
TACGGAGGGTGCAAGCGTTAATCGGAATTACTGGGCGTAAAGCGCACGCAGGCGGTCTGT
CAAGTCGGATGTGAAATCCCCGGGCTCAACCTGGGAACTGCATTCGATACTGGCAGGCTA
>seq00158;size=94
TACGTAGGCCCCAAGCGTTATCCGGATTTATTGGGCGTAAAGGGTGCGTAGGTGGTTTAT
TGCATCTTTGGTTAAAGTCCCAAGCTCAACTTGGGAAGCGCCAAAGAGATGAATAAGCTA
>seq00159;size=94
TACGAAGGGGGCTAGCGTTGCTCGGAATCACTGGGCGTAAAGCGCACGTAGGCGGACTTT
TAAGTCAGGGGTGAAATCCTGGAGCTCAACTCCAGAACTGCCTTTGATACTGGAAGTCTC
>seq00160;size=93
TGGGACACGGTCCGCACTCCTACGGGAGGCAGCAATTAGGAATCTTGCGCAATGGGGGCA
ACCCTGACGCAGCGACACAGCGTGGAGGATGAAGGTCTTCGGATTGTAAACTCCTTTTAT
>seq00161;size=92
TACGTAGGGTGCGAGCGTTAATCGGAATTACTGGGCGTAAAGCGTGCGCAGGCGGTTGTG
TAAGACAGGCGTGAAATCCCCGGGCTCAACCTGGGAACTGCGCTTGTGACTGCACAGCTA
>seq00162;size=92
TACGTAGGGGGCAAGCGTTGTCCGGAATGATTGGGCGTAAAGGGCGCGTAGGCGGCTCGG
TAAGTCTGGAGTGAAATTCCTGCTTTCAAGGTGGGAACTGCTTTGGATACTGTCGGGCTT
>seq00163;size=91
TACGTAGGTGGCGAGCGTTATCCGGAATTATTGGGCGTAAAGAGCGCGCAGGTGGTTGAT
TAAGTCTGATGTGAAAGCCCACGGCTTAACCGTGGAGGGTCATTGGAAACTGGTCGACTT
>seq00164;size=90
TACGGGGGGTGCAAGCGTTGTTCGGAATTATTGGGCGTAAAGAGCGTGTAGGCGGCCGGA
TATGTCAGATGTGAAAGCCCCGGGCTTAACCCGGGAAGTGCATTTGAAACTGTCCGGCTC
>seq00165;size=90
TACGTAGGGAGCAAGCGTTGTCCGGAATCATTGGGCGTAAAGCGCGCGTAGGCGGCCCGA
TAAGTCCGCTGTAAAAGTCAACGGCTCAACTGTTGAAAGCCGGTGGATACTGTCGGGCTA
>seq00166;size=89
TACGTAGGGTGCAAGCGTTAATCGGAATTACTGGGCGTAAAGCGAGCGCAGGCGGTTGTG
TAAGACAGATGTGAAATCCCCGGGCTCAACCTGGGAACTGCATTTGTGACTGCACGGCTA
>seq00167;size=88
TACCGGCGGCTCGAGTGGTGGCCACTATTACTGGGCTTAAAGCGTTCGTAGCTGGTTTGT
TAAGTCTCTGGGGAAATCTTCCGGCTCAACCGGAAGGCGTCTCAGGGATACTGGCAGACT
>seq00168;size=88
GACAGAGGAGGCAAGCGTTGTTCGGAATCACTGGGCTTAAAGCGGGTGTAGGCGGCTACG
CAAGTGTCTTGTGAAATCCCACGGCTCAACCGTGGAACGGCTGGGCAAACTGCGTAGCTT
>seq00169;size=87
GACGTAGGGGGCGAGCGTTGTCCGGAATTACTGGGCGTAAAGAGCACGTAGGCGGGACCT
TAAGTCAGGTGTGAAAGACCGGAGCCTAACTCCGGGGTGGCACTTGAAACTGGGGTTCTT
>seq00170;size=87
TACGGAGGGTGCAAGCGTTACTCGGAATCACTGGGCGTAAAGCGCGCGCAGGCGGCTTTG
TAAGTTGGATGTGAAATCCTATGGCTCAACCATAGAACTGCATCCAAAACTACTTAGCTA
>seq00171;size=85
TACGGAGGATCCGAGCGTTATCCGGATTTATTGGGTTTAAAGGGTGCGCAGGCGGCATGT
TAAGTCGGCGGTGAAATTTTGCAGCTCAACTGTAAAAGAGCCTTCGAAACTGGCAAGCTT
>seq00172;size=85
TACGTAGGTGGCAAGCGTTGTCCGGATTTACTGGGCGTAAAGGGAGCGTAGGTGGATATT
TAAGTGGGATGTGAAATACTCGGGCTTAACCTGGGTGCTGCATTCCAAACTGGATATCTA
>seq00173;size=85
TACGTAAGGGGCGAACGTTGCTCGGAATCACTGGGCGTAAAGGGCCGGTAGGTGGCTTTA
TAAGTCGGTTGTCAAATACCTATGCTCAACGTGGGAGAGGCGACCGATACTGTAGAGCTT
>seq00174;size=84
AACGTAGGGGGCAAGCGTTATCCGGAATTACTGGGTGTAAAGGGTATGTAGGCGGATTTG
TAAGTTGGGTGTAAAAACTCAGGGCTTAACCTTGAGCTTGTGTCCAATACTGCAAGTCTA
>seq00175;size=84
TACGTAGGGTGCGAGCGTTATCCGGATTTATTGGGCGTAAAGGGCTCGTAGGCGGTTCGT
CGCGTCCGGTGTGAAAGTCCATCGCCTAACTGTGGATCTGCGCCGGGTACGGGCGGGCTG
>seq00176;size=82
TACGGAGGGTGCAAGCGTTGTTCGGAATTATTGGGCGTAAAGGGCGCGTAGGTGGTTGTG
ATAGTCAGATGTGAAATCCTTCGGCTCAACCGAAGAACTGCATCTGAAACTTCATAGCTC
>seq00177;size=82
TACGGGGGGGGCTAGCGTTGTTCGGAATCACTGGGCGTAAAGGGCGCGTAGGCGGCTAGG
CAGGTCTGGTGTGAAAGCCCTCGGCTCAACCGAGGAATTGCGCTGGAAACCGCCTGGCTA
>seq00178;size=82
TACGGAGGGTGCAAGCGTTATTCGGAATTATTGGGCGTAAAGAGCGCGTAGGCGGCCTGT
CAAGTCAGGTGTGAAATCCCGGGGCTCAACCCCGGAAGCGCATTTGATACTGTAGGGCTT
>seq00179;size=81
TACGGAGGGTGCAAGCGTTATTCGGAATTACTGGGCGTAAAGCGCGTGTAGGCGGTCCTG
CAAGTCTGATGTGAAAGCCCCGGGCTTAACCCGGGAAGTGCATTGGAAACTGCAGGTCTT
>seq00180;size=80
TACGTAAGGGGCGAACGTTGCTCGGAATCACTGGGCGTAAAGGGCCGGTAGGTGGCTTTA
TAAGTCGGTTGTCAAATACCTATGCTCAACGTAGGAGAGGCGACCGATACTGTAGAGCTT
>seq00181;size=79
TACGGAGGGTGCAAGCGTTATTCGGAATTACTGGGCGTAAAGCGCACGTAGGCGGCTTTG
TAAGTCAGGGGTGAAATCCCACGGCTCAACCGTGGAACTGCCCTTGAAACTGCGAAGCTT
>seq00182;size=78
TACGTAGGGTGCAAGCGTTGCTCGGAATTACTGGGCGTAAAGGGAGCGCAGGCGGTTTTG
TATGTCGCAGGTGAAATACTCCGGCTTAACTGGAGAAACGCCTGCGAAACTGCAAGACTA
>seq00183;size=78
TACGAAGGGAGCTAGCGTTGTTCGGAATCACTGGGCGTAAAGCGCACGTAGGCGGATTTG
TTAGTCAGGGGTGAAATCCCGGGGCTCAACCTCGGAACTGCCTTTGATACTGCAGATCTA
>seq00184;size=77
TACGTAGGGTGCAAGCATTACCCGGTCTTATTGGGCGTAAAGAGTTCTGTAGGCGGTTGA
ACAAGTTGGAAGTTAAATACCTCGGCTCAACCGAGGTAGGGCTTTCAATACTGTTTGGCT
>seq00185;size=77
TACGTAGGGTGCAAGCGTTGTCCGGAATCATTGGGCGTAAAGCGCGCGTAGGCGGCCCGA
TAAGTCCGCTGTAAAAGTCAACGGCTCAACTGTTGAAAGCCGGTGGATACTGTCGGGCTA
>seq00186;size=76
TACGTAGGGGGCGAGCGTTGTCCGGAATTACTGGGCGTAAAGGGTGCGTAGGTGGCCTTT
TAAGTTGGATGTGAAATACCCGGGCTTAACTTGGGGGGTGCATCCAAAACTGGGAGGCTA
>seq00187;size=76
CACGTAGGAGGCAAACGTTATCCGGATTTACTGGGCGTAAAGCGCGTGTAGGTGGTTTGG
TAAGTAGGGCGTGAAAGCTCCTGGCTCAACTGGGAGAGGACGTCCTAAACTGCCAAGCTT
>seq00188;size=75
TACGTAGGGGGCAAGCGTTGTCCGGAATTACTGGGCGTAAAGCGCACGCAGGCTGAATTA
TAAGTCGGTAGTAAAAGGCGGGGGCTCAACTTCCGTATATCTATCGATACTGTAAATCTA
>seq00189;size=73
TACGGAGGGTGCAAGCGTTGTTCGGAATCACTGGGCGTAAAGGGCGCGTAGGCGGCTTGG
TAAGTCAGATGTGAAAGCCCACGGCTTAACTGTGGAAGTGCATTTGAAACTGTCAGGCTT
>seq00190;size=73
CACGTAGGGGGCGAGCGTTGTTCGGAATTATTGGGCGTAAAGGGTGCGCAGGCGGCGCTT
CAAGTCTGGTGTGAAAGACCCCGGCTCAACCGGGGGGACGCGCTGGAAACTGGGGTGCTG
>seq00191;size=71
TACGGGGGGAGCAAGCGTTGTCCGGAATCACTGGGCGTAAAGAGCGCGTAGGCGTCCTAA
TAAGTTTCTGGTGAAATACTCCTGCTCAACGGGAGAATTGCTGGAGATACTGTTAGGATT
>seq00192;size=68
TACGTAGGGTGCGAGCGTTAATCGGAATTACTGGGCGTAAAGCGTGCGCAGGCGGTTCGT
TAAGTCTGATGTGAAAGCCCCGGGCTCAACCTGGGAACGGCATTGGATACTGGCGGGCTG
>seq00193;size=68
TACGGAGGGTGCGAGCGTTATTCGGAATTACTGGGCGTAAAGCGCGTGTAGGCGGGGGGA
CAAGTCTGATGTGAAAGCCCTGGGCTTAACCTGGGAAGCGCATTGGAAACTGTTTTTCTT
>seq00194;size=68
TACGGAGGGGGCTAGCGTTGTTCGGAATTACTGGGCGTAAAGCGCACGTAGGCGGAACAG
AAAGTCAGAGGTGAAATCCCAGGGCTCAACCTTGGAACTGCCTTTGAAACTCCTGTTCTT
>seq00195;size=67
TACGGAGGATCCAAGCGTTATCCGGAATTACTGGGCGTAAAGAGTTGCGTAGGTGGCATA
GTAAGTCTGTAGTGAAAGCGTGGGGCTCAACCTCATACACATTATGGAAACTGCTAAGCT
>seq00196;size=67
TACGGAGGGGGCTAGCGTTGTTCGGAATTACTGGGCGTAAAGCGCACGTAGGCGGACTGG
AAAGTTGGGGGTGAAATCCCAGGGCTCAACCCTGGAACTGCCTTCAAAACTATCAGTCTG
>seq00197;size=67
TACGTAGGCCCCAAGCGTTATCCGGATTTATTGGGCGTAAAGGGTGCGTAGGTGGTTTAT
TGCATCTTTGGTTAAAGTCCTAAGCTCAACTTAGGAAGCGCCAAAGAGATGAATAAGCTA
>seq00198;size=66
TACGGAGGGTGCAAGCGTTGTTCGGAATTATTGGGCGTAAAGGGCGCGTAGGCGGTAATG
TAAGTCAGATGTGAAATACTCCGGCTCAACCAGAGAACAGCATCTGAAACTGCATAACTA
>seq00199;size=66
TACGTAGGGGGCGAGCGTTACCCGGAATCACTGGGCGTAAAGGGAGCGTAGGTGGCCTGA
CATGTCAACTGTGAAAACCCGGAGCTCAACTCCGGACTTGCAGCTGAAACTGCCAGGCTT
>seq00200;size=65
TACGTAGGGGACGAGCGTTGTCCGGATTTACTGGGCGTAAAGGGCGCGTAGGCGGTCATT
TAAGTCAGCTGTGAAATGGTTTGGCTTAACCGGATCATGCGGTTGAAACTGGATGACTGG
>seq00201;size=65
TACGAAGGGGGCAAGCGTTGTTCGGATTTACTGGGCGTAAAGGGCGCGTAGGCGGATGTT
CAAGTCAGAGGTGAAAGCCCTGGGCTCAACCCGGGAACTGCCTTTGAAACTGGACATCTT
>seq00202;size=64
TACGTAGGCAGCGAGCGTTGTTCGGAGTTACTGGGCGTAAAGAGTGCGTAGGTGGTTCTC
TAAGTTCGGTGTGAAATCTCCCGGCTCAACTGGGAGGGTGCGCCGAAAACTGGAGGGCTG
>seq00203;size=64
TACCGGCGGCTCGAGTGGTGGCCACTATTACTGGGCTTAAAGGGTCCGTAGCTTGATGTA
CAAGTCTCTTGAGAAATCCGCCGGCTTAACCGGTGGGCGTTCAGGGGAAACTGTATTTCT
>seq00204;size=64
TACGGAGGGTGCAAGCGTTGCTCGGAATTACTGGGCGTAAAGGGCGTGTAGGCGGTTTCG
TATGTCTGGCGTGAAAGCCCCGGGCTCACCTCGGGAAGTGCGTCGGAAACTGCGAGACTA
>seq00205;size=63
TACGTAGGGGGCGAGCGTTGTCCGGAATCACTGGGCGTAAAGCGCACGTAGGCGGGCTGT
CAAGTCGGCCGTGAAAGGCACGGGCTCAACCTGTGCATGTCGGTCGATACTGGCGGTCTG
>seq00206;size=63
TACGTAGGGGGCGAGCGTTGTCCGGAATTACTGGGCGTAAAGCGCACGTAGGCGGGCTGT
CAAGTCGGCCGTGAAAGGCACTGGCTCAACCGGTGTTTGTCGGTCGATACTGGCGGTCTG
>seq00207;size=62
TACGGAGGATGCGAGCGTTATCCGGATTCATTGGGTTTAAAGGGTGCGTAGGCGGACTAT
TAAGTCAGTGGTGAAATCCTGCAGCTTAACTGCAGAACTGCCATTGATACTGATAGCCTT
>seq00208;size=62
CACGTAGGAGGCGAACGTTATCCGGATTTACTGGGCGTAAAGCGCGTGTAGGTGGTTCTG
TAAGTAGGGCGTGAAAGCTCCTGGCTCAACTGGGAGAGGCCGTTCTAAACTGCAGAGCTA
>seq00209;size=61
TACGTAGGGGGCAAGCGTTGTCCGGAATTACTGGGCGTAAAGCGCACGCAGGCGGATTAA
TAAGTCAGTTGTAAAATGCACGGGCTCAACTCGTGTTTGTCGACTGATACTGTTAGTCTA
>seq00210;size=60
TACGGAGGTCCCGAGCGTTGTTCGGAATTACTGGGCGTAAAGGGAGCGCAGGCGGACGGG
TCAGTCTGAAGTGGAAATCCGGGGCTTAACCTCGGACTTGCTTCGGATACTGCCTGTCTT
>seq00211;size=60
TACGTAGGGCGCGAGCGTTGTCCGGAATTATTGGGCGTAAAGGGCTTGTAGGCGGTTGGC
CGCGTCTGCCGTGAAATCCTCTGGCTTAACTGGGGGCGTGCGGTGGGTACGGGTTGACTT
>seq00212;size=60
TACGGAGGGTGCAAGCGTTAATCGGAATTACTGGGCGTAAAGCGCACGCAGGCGGTTGGA
CAAGTTAGATGTGAAAGCCCCGGGCTCAACCTGGGAATAGCATTTAAAACTGTTCAGCTA
>seq00213;size=59
TACGTAGGGGGCAAGCGTTGCTCGGAATTACTGGGCGTAAAGGGTGAGTAGGCGGTCGAG
CAAGTCAAGGATGAAATCCCGAGGCTCAACTTCGGAATTGTTCTTGAAACTGTTCGGCTT
>seq00214;size=58
TACGAAGGGGGTTAGCGTTGCTCGGAATCACTGGGCGTAAAGCGCACGTAGGCGGGTTGC
TAAGTCAGGGGTGAAATCCTGGAGCTCAACTCCAGAACTGCCTTTGATACTGGCGACCTT
>seq00215;size=58
TACGAAGGGGGCTAGCGTTGTTCGGAATTACTGGGCGTAAAGCGCACGTAGGCGGATGCT
TAAGTCAGGGGTGAAATCCCGAGGCTCAACCTCGGAACTGCCTTTGATACTGGGTATCTC
>seq00216;size=58
TACGTAGGGGCCGAGCGTTGTCCGGAATTACTGGGCGTAAAGCGCACGTAGGCGGTAAGT
TAAGTCGGCTGTGAAAGTCACGGGCTCAACCTGTGAAAGTCAGTCGATACTGGCTAACTG
>seq00217;size=58
CACGTAGGAGGCGAACGTTATCCGGATTTACTGGGCGTAAAGCGCGTGTAGGTGGTTCTG
TAAGTAGGGCGTGAAAGCTCCTGGCTCAACTGGGAGAGGCCGTTCTAAACTACAGAACTA
>seq00218;size=58
TACGGAGGATGCAAGCGTTATCCGGATTTATTGGGTTTAAAGGGTGCGTAGGCGGGACTG
TAAGTCAGGGGTGAAATACTGCAGCTTAACTGTAGCATTGCCTTTGAAACTGCCGTTCTT
>seq00219;size=58
TACGGAGGGTGCGAGCGTTAATCGGAATCACTGGGCGTAAAGCGCACGTAGGCTGCTTGG
TAAGTCAGGGGTGAAAGCCCGCGGCTCAACCGCGGAATTGCCTTTGATACTGCTGAGCTA
>seq00220;size=57
TACGGAGGGTGCAAGCGTTAATCGGAATAACTGGGCGTAAAGCGCACGCAGGCGGTTAGA
TAAGTCAGATGTGAAAGCCCCGGGCTCAACCTGGGAACTGCATTTGAAACTGTCTGACTA
>seq00221;size=57
TACGTAGGGGGCAAGCGTTGTCCGGAATTACTGGGCGTAAAGCGCACGCAGGCTGACTTA
TAAGTCGGTAGTCAAAGGCGGAGGCTCAACTTTCGTTTATCTATCGATACTGTAAGACTA
>seq00222;size=57
TACGAAGGGTGCAAGCGTTACTCGGAATTACTGGGCGTAAAGCGTGCGTAGGTGGTTCGT
TAAGTCTGTCGTGAAATCCCCGGGCTCAACCTGGGAATGGCGATGGATACTGGCGGGCTA
>seq00223;size=57
TACGGAGGGTGCAAACGTTAATCGGAATTACTGGGCGTAAAGCGCACGTAGGCGGTCCGT
TAAGTGGGGTGTGAAAGCCCTGGGCTCAACCTGGGAATTGCATTCCAAACTGACGGGCTA
>seq00224;size=56
TACCGGCGGCTCGAGTGGTGGCCACTATTACTGGGCTTAAAGGGTCCGTAGCTTGATATG
CAAGTCTCTTGAGAAATCCGCCAGCTTAACTGGTGGGCGTTCAGGGGAAACTGCATTTCT
>seq00225;size=56
TACGTAGGGGGCGAGCGTTGTCCGGAATTATTGGGCGTAAAGGGTTCGCAGGCGGTCTGA
TAAGTCAGATGTGAAAGGCGTAGGCTCAACCTACGTAAGCATTTGAAACTGTCAGACTTG
>seq00226;size=56
GACGTAGGGTGCAAGCGTTATCCGGATTTACTGGGCGTGAAGAGTTCGTAGGCGGAAAGG
TAGGTTGTTGGTTAAAGCCCCCGGCTCAACCGGGGAAAAGCTGGCAAAACCGCCTTTCTT
>seq00227;size=55
TACGAAGGGTGCAAGCGTTACTCGGAATTACTGGGCGTAAAGCGTGCGTAGGTGGTTTGT
TAAGTCTGATGTGAAAGCCCTGGGCTCAACCTGGGAATGGCATTGGATACTGGCAGGCTA
>seq00228;size=55
CACGTAGGGACCTAACGTTGTTCGGAATCATTGGGCGTAAAGGGCGCGCAGGCGGCATCT
CAAGTCTGGTGTTAAATGGTCGGGCTCAACCCGATCATGCGCTGGAAACTGGGATGCTTG
>seq00229;size=55
TACGTAGGGAGCGAGCGTTATCCGGATTTACTGGGTGTAAAGGGCGCGTAGGCGGGAATG
CAAGTCAGATGTGAAATCTCCGGGCTCAACCCGGAAACTGCATTTGAAACTGTATTTCTT
>seq00230;size=55
TACGGAAGGTGCGAGCGTTAATCGGAATTACTGGGCGTAAAGCGCGCGTAGGCGGCTTGG
TAAGTCGGATGTGAAAGCCCCGGGCTCAACCTGGGAACTGCATTCGATACTGCCGGGCTG
>seq00231;size=55
TACGGAGGGTGCAAGCGTTATTCGGAATTATTGGGCGTAAAGGGCGCGTAGGCGGTTTTT
TAAGTCAGATGTGAAAGCCCGGGGCTTAACCCCGGAAGTGCATTTGAAACTAAAAAACTT
>seq00232;size=55
TACGGGGGGTGCGAGCGTTGTTCGGAATTATTGGGCGTAAAGAGCGTGTAGGCGGCCGAA
TAAGTCAGATGTGAAATCCCTGGGCTTAACCCAGGACGTGCATTTGAAACTATTCGGCTT
>seq00233;size=54
TACGTAGGTGGCGAGCGTTGTCCGGAATTACTGGGTGTAAAGGGAGTGTAGGCGGGGCTT
CAAGTCCGTTGTGAAACCGATCGGCTCAACTGATCGTTGCGGCGGAAACTGGAGCTCTTG
>seq00234;size=54
TACGGAGGGTGCAAGCGTTATTCGGAATTACTGGGCGTAAAGCGCACGTAGGCCGCTTTG
TAAGTCAGGGGTGAAATCCCACGGCTCAACCGTGGAACTGCCCTTGAAACTGCAGAGCTC
>seq00235;size=53
TACGTAGGGTGCGAGCGTTATCCGGATTTATTGGGCGTAAAGGGCTCGTAGGCGGTTCGT
CGCGTCCGGTGTGAAAGTCCATCGCCTAACGGTGGGTCTGCGCCGGGTACGGGCGGGCTG
>seq00236;size=52
TACGGAGGGGGCAAGCGTTGTTCGGATTTATTGGGCGTAAAGCGCGTGTAGGCGGTACGG
TAAGTCGGATGTTAAAGACCCACGGCTCACCCGGGGGAGTGCGTTCGATACTGCCGTGCT
>seq00237;size=52
TACGGAGGGTGCAAGCGTTAGTCGGAATTACTGGGCGTAAAGGGTGCGTAGGCGGGGATA
TAAGTCAGATGTGAAAAACCAAAGCTCAACTTTGGCAGTGCATCTGAAACTATGTTTCTA
>seq00238;size=51
TACGGGGGATGCAAGCGTTATCCGGATTTATTGGGTTTAAAGGGTGCGCAGGCTGATCGG
TAAGTCATGGGTGAAAAGTCACTGCTTAACAGTGATCGTGCCTATGATACTGCCGGACTA
>seq00239;size=51
TACGTAGGGTGCGAGCGTTAATCGGAATTACTGGGCGTAAAGCGTGCGCAGGCGGCTCTA
TAAGACAGATGTGAAATCCCCGGGCTTAACCTGGGAACTGCGTTTGTGACTGTAGGGCTT
>seq00240;size=50
TACGTAGGTTCCAAGCGTTATCCGGATTTATTGGGCGTAAAGGGTCCTTAGGCGCCCCAT
TCCTTTTACAGGAGCTGAATATTTTATAAATATTTGGTCAAGTTCTATGTTAAAGTTCAT
>seq00241;size=50
TACGAAGGGTGCAAGCGTTACTCGGAATTACTGGGCGTAAAGCGTGCGTAGGTGGTGGTT
TAAGTCTGCTGTGAAAGCCCTGGGCTCAACCTGGGAATTGCAGTGGATACTGGATCACTA
>seq00242;size=50
TACCGGCGGCTCGAGTGGTGGCCGCTTTTACTGGGCTTAAAGGGTCCGTAGCTTGATTCA
CAAGTCCCTTGAGAAATCCATCGGCTTAACTGATGGGCGTTCAGGGGATACTGTGGTTCT
>seq00243;size=50
TACGGAGGGTGCAAGTGTTATTCGGAATCACTGGGCGTAAAGAGCACGTAGGCGGATGGG
TAAGTCAGATGTGAAATCCCGGGGCTCAACTTCGGAACTGCATTTGATACTGCACGTCTT
>seq00244;size=50
TACGGAGGGTGCGAGCGTTAATCGGAATTACTGGGCGTAAAGCGCGCGTAGGCGGCTTTG
TAAGTCAGGGGTGAAATCCCACGGCTCAACCGTGGCATTGCCTTTGATACTGCAGAGCTT
>seq00245;size=49
CACGTAGGGGGCAAGCGTTGTTCGGAATTACTGGGCGTAAAGGGCATGTAGGCGGTTTAG
TAAGCTTGGCGTGAAAGACCACAGCTCAACTGTGGGGCTGCGTTGAGAACTGCTGAACTT
>seq00246;size=49
TACGGAGGGTGCAAGCGTTAATCGGAATTACTGGGCGTAAAGCGCACGCAGGCGGTTGGA
TAAGTCAGATGTGAAAGCCCCGGGCTCAACCTGGGAACTGCATTTGAAACTGTCCGGCTA
>seq00247;size=48
TACGTAGGGTGCAAGCGTTAATCGGAATTACTGGGCGTAAAGCGTGCGCAGGCGGTTTTG
TAAGACAGGTGTGAAATCCCCGAGCTCAACTTGGGAACTGCACTTGTGACTGCAAGACTA
>seq00248;size=48
TACGAAGGGTGCAAGCGTTACTCGGAATTACTGGGCGTAAAGCGTGCGTAGGTGGTTCGT
TAAGTCCGATGTGAAAGCCCTGGGCTCAACCTGGGAATGGCATTGGATACTGGCGGGCTA
>seq00249;size=48
TACGTAGGGTGCAAGCGTTGTCCGGAATTATTGGGCGTAAAGAGCTCGTAGGCGGTTTGT
CGCGTCTGCTGTGAAATTTCGAGGCTCAACCTCGAACTTGCAGTGGGTACGGGCAGGCTA
>seq00250;size=48
CACGGGGGTTGCAAGCGTTGTCCGGAATTACTAGGCGTAAAGTGCAGGTAGGCGGATAGA
TAAGTTTAAGGTTAAAGGCTACGGCTTACCCGTAGTAAGGCATTAGATACTGTTTATCTG
>seq00251;size=48
TACAGAGGTCCCAAGCGTTGTTCGGATTCACTGGGCGTAAAGGGTGCGTAGGTGGTGAGG
TAAGTTCGATGTGAAATCTCCGGGCTCAACCCGGAAAAGGCATTGAATACTATCTTGCTC
>seq00252;size=47
TACGGAGGGTGCAAGCGTTAATCGGAATCACTGGGCGTAAAGCGCACGTAGGCGGCACGT
TAAGTCAGCTGTGAAACCCCTGGGCTCAACCTGGGAATGGCAGTTGATACTGGCGCGCTC
>seq00253;size=47
TACGGAGGGTGCAAGCGTTAATCGGAATTACTGGGCGTAAAGCGCACGCAGGCGGTCTGT
CAAGTCGGATGTGAAATCCCCGGGCTCAACCTGGGAACTGCATTCGAAACTGGCAGGCTG
>seq00254;size=47
TACGTAGGGGGCGAGCGTTGTCCGGAATTACTGGGCGTAAAGCGCACGCAGGCGGGTTGT
TAAGTCGGCTGTGAAAAGCACGGGCTCAACCTGTGTCTTGCGGTCGATACTGGCAGCCTC
>seq00255;size=47
TACGTAGGGTGCAAGCGTTAATCGGAATTACTGGGCGTAAAGCGTGCGCAGGCGGCGCTG
TAAGACAGATGTGAAATCCCCGGGCTTAACCTGGGAACTGCATTTGTGACTGCAGGGCTA
>seq00256;size=47
TACGAGTGCCTCAAATGTTATCCGGAATTATTGGGCGTAAAGCGTCCGTAGGCGGTCTTG
TAAGTTTCTTGTTAAATCCCTTGGCTTAACCAAGGTAATGCGAGGAAAACTACAGGACTT
>seq00257;size=47
TACGGAGGATTCGAGCGTTATCCGGATTTATTGGGTTTAAAGGGTGCGTAGGCGGGTTTG
TAAGTCAGTGGTGAAAGTTTCCGGCTTAACCGGGAGAATGCCGTTGAGACTGCAAATCTT
>seq00258;size=46
TACGTAGGGGGCGAGCGTTATCCGGAATTATTGGGCGTAAAGAGTGCGTAGGTGGTCTTG
TAAGCGTGGGGTGAAAGGCAGTGGCTTAACCATTGTTAGCCTTGCGAACTGTGAGACTTG
>seq00259;size=46
AACGTAGGGTGCAAGCGTTGTCCGGAATTACTGGGTGTAAAGGGAGCGCAGGCGGAAGGG
CAAGTTGGGAGTGAAAACTATGGGCTTAACTCATAGATTGCTTTCAAAACTGCTTTTCTT
>seq00260;size=45
TACGTAGGGTGCAAGCGTTGCTCGGAATTACTGGGCGTAAAGGGAGCGCAGGCGGTTTTG
TATGTCGTAGGTGAAATACTCCGGCTTAACTGGAGAAACGCCTGCGAAACTGCAGGACTA
>seq00261;size=45
TACAGAGGGGGCAAGCGTTATTCGGAATTACTGGGCGTAAAGGGCGCGTAGGCGGTTCTT
TAAGTCGGATGTGCAATCCCCGAGCTCAACTTGGGAACTGCATCCGAAACTGGGGAGCTA
>seq00262;size=45
TACGGAGGTTGCAAGCGTTGTTCGGAATTACTGGGCGTAAAGGGAGCGCAGGCGGCTTGG
TCAGTCTGAAGTGAAAGCCCGGAGCTCAACTCCGGAAGTGCTTTGGATACTGCCAAGCTT
>seq00263;size=45
TACGAAGGGTGCAAGCGTTAATCGGAATTACTGGGCGTAAAGCGCGCGTAGGTGGTTCAG
CAAGTTGGAGGTGAAATCCCCGGGCTCAACCTGGGAACTGCCTCCAAAACTACTGAGCTA
>seq00264;size=45
TACGGAGGGTGCAAGCGTTAATCGGAATTACTGGGCGTAAAGCGCACGCAGGCGGTCTGT
CAAGTCGGATGTGAAATCCCCGGGCTCAACCTGGGAACTGCATTCGTAACTGGCAGGCTA
>seq00265;size=44
TACAGAGGTCCCAAGCGTTGTTCGGAATCACTGGGCGTAAAGGGTGCGTAGGCGGTATGG
TAAGACTTGGGTGAAATCTCCATGCTTAACGTGGAGGGAGCCTGGGAGACTGCCGTGCTA
>seq00266;size=44
TACGTAGGGTGCGAGCGTTAATCGGAATTACTGGGCGTAAAGCGTGCGCAGGCGGTTGTG
TAAGTCAGATGTGAAATCCCCGGGCTCAACCTGGGAACTGCATTTGAGACTGCACGGCTA
>seq00267;size=44
TACGTAGGTGGCAAGCGTTATCCGGATTTACTGGGCGTAAAGGGAGCGTAGGCGGATATT
TAAGTGGGATGTGAAATACCCGAGCTTAACTTGGGAGCTGCATTCCAAACTGGATATCTA
>seq00268;size=44
TACGGGGGTGGCGAGCGTTGTTCGGATTTACTGGGCGTAAAGGGTCCGTAGGGGGCTGTG
TAAGTCGGGTGTGAAATCTTCAGGCTTAACCTGGAATGTGCACTCGAAACTGTGCGGCTA
>seq00269;size=43
TACGTAAGGAGCGAGCGTTGTCCGGATTTACTGGGCGTAAAGAGCTCGTAGGTGGTTTCT
TAGGTCTCACGTGAAATTCCCTGGCTCAACTGGGGAGGGTCGTGGGAAACCGAGAAGCTA
>seq00270;size=43
TACGAAGGTGACAAGCGTTATTCGAAATCACTGGGCTTAAAGGGTGCGTAGGCGGAAATG
TAAGTGTCTTGTGAAATACCTTGGCTTAACCAAGGCATTGCTCGGCAAACTGCATTTCTT
>seq00271;size=43
TACGTAGGGTGCGAGCGTTAATCGGAATTACTGGGCGTAAAGCGTGCGCAGGCGGTTTTG
TAAGACAGAGGTGAAATCCCCGGGCTCAACCTGGGAGCTGCCTTTGTGACTGCAAGGCTG
>seq00272;size=43
TACGGAGGATTCGAGCGTTATCCGGATTTATTGGGTTTAAAGGGTGCGTAGGCGGATTTG
TAAGTCAGTGGTGAAAGTTTCCGGCTTAACCGGGAGAATGCCGTTGAGACTGCAGGTCTT
>seq00273;size=43
CACGTAGGGGGCGAGCGTTGTCCGGATTTATTGGGCGTAAAGAGCTCGTAGGCGGCTCGG
TAAGTCGGGTGTGAAAACTCAGGGCTCAACCCTGAGACGCCACCTGATACTGCTGTGGCT
>seq00274;size=43
TACGGAGGGTGCAAGCGTTGTTCGGAATTATTGGGCGTAAAGCGCGTGCAGGCGGTTTTT
TAAGTCTGATGTGAAAGCCCCGGGCTTAACCTGGGAAGTGCATTGGAAACTGGGAAACTT
>seq00275;size=42
GACGAACCGTGCGAACGTTGTTCGGAATCACTGGGCTTAAAGGGCGCGTAGGCGGATTCG
CAAGTCTGTGGTGAAATCCCCCAGCTTAACTGGGGAAGTGCCGTGGATACTGCAAGTCTT
>seq00276;size=42
TACGTAGGTGGCGAGCGTTGTCCGGATTTACTGGGTGTAAAGGGCGCGTAGGCGGGGCGG
CAAGTCCGATGTGAAATCCCGCGGCTTAACTGCGGAACTGCATCGGAAACTGCCGTCCTT
>seq00277;size=42
GACGTAGGGGGCAAGCGTTACCCGGAATTACTGGGCGTAAAGGGGGCGTAGGCGGTAAAA
GAAGTCATCTGTGAAAACCTATTGCTCAACGATAGGCTAGCGGATGAAACTGAATTACTT
>seq00278;size=42
TACGGAGGGTGCAAGCGTTACTCGGAATCACTGGGCGTAAAGAGCGTGTAGGCGGGTATA
TAAGTCAGAAGTGAAATCCAATAGCTCAACTATTGAACTGCTTTTGAAACTGTATACCTA
>seq00279;size=42
TACGGAGGGTGCAAGCGTTGTTCGGAATCACTGGGCGTAAAGGGCGCGCAGGCGGCCTGA
TCAGTCAGATGTGAAAGCCCACGGCTTAACTGTGGAAGTGCATTTGAAACTGTCAGGCTT
>seq00280;size=42
TACGTAGGGGGCTAGCGTTATCCGGATTTACTGGGCGTAAAGGGTGCGTAGGTGGTTTCT
TAAGTCAGGAGTGAAAGGCTACGGCTCAACCGTAGTAAGCTCTTGAAACTGGGAAACTTG
>seq00281;size=42
CACGTAGGGGGCGAGCGTTGTTCGGAATTACTGGGCGTAAAGGGCATGTAGGCGGTCTGG
TAAGCCTGGCGTGAAAGACCACAGCTTAACTGTGGGGTTGCGCTGGGAACTGCTGGGCTT
>seq00282;size=42
TACGGGGGGTGCGAGCGTTGTTCGGAATTATTGGGCGTAAAGAGCGTGTAGGCGGCCGAA
TAAGTCAGATGTGAAATCCCTGGGCTTAACCCAGGACGTGCATTTGAAACTATTCGGCTG
>seq00283;size=42
TACGTAGGTGGCGAGCGTTATTCGGATTCACTGGGCGTAAAGGGTCCGTAGGGGGTCTGC
CAAGTCCGATGTGAAAGCCCACGGCTCAACTGTGGAACGGCATTGGATACTGGCGGGCTG
>seq00284;size=42
TACGTAGGGTGCGAGCGTTATCCGGATTTATTGGGCGTAAAGGGCTCGTAGGCGGTTCGT
CGCGTCCGGTGTGAAAGTCCATCGCCTAACGGTGGATCTGCGCCGGGTACTGGCGGGCTG
>seq00285;size=41
TACAGAGGGTGCGAGCGTTAATCGGATTTACTGGGCGTAAAGCGCGCGTAGGTGGTTAAT
TAAGTCAAATGTGAAATCCCCGAGCTTAACTTGGGAATTGCATTCGATACTGGTTAGCTA
>seq00286;size=41
TACGGAGGATCCAAGCGTTATCCGGATTTATTGGGTTTAAAGGGAGCGTAGGTTGACATA
TAAGTCAGCTGTGAAAGTTTACGGCTCAACCGTGAAATTGCAGTTGATACTGTATGTCTT
>seq00287;size=41
TACGGAGGGTGCAAGCGTTAATCGGAATTACTGGGCGTAAAGCGCACGCAGGCGGTCTGT
CAAGTCGGATGTGAAATCTCCGGGCTCAACCTGGGAACTGCATTCGAAACTGGCAGGCTA
>seq00288;size=41
TACGTAGGGTGCAAGCGTTAATCGGAATTACTGGGCGTAAAGCGTGCGCAGGCGGTGATG
TAAGACAGAGGTGAAATCCCCGGGCTCAACCTGGGAACTGCCTTTGTGACTGCATCGCTG
>seq00289;size=41
TACGTAGGGTGCAAGCGTTAATCGGAATTACTGGGCGTAAAGCGTGCGCAGGCGGTGATG
TAAGACAGTTGTGAAATCCCCGGGCTCAACCTGGGAACTGCATCTGTGACTGCATCGCTG
>seq00290;size=40
TACGTAGGGTGCGAGCGTTAATCGGAATTACTGGGCGTAAAGCGTGCGCAGGCGGTTCGT
TAAGTCTGATGTGAAAGCCCCGGGCTCAACCTGGGAATGGCATTGGATACTGGCGGGCTT
>seq00291;size=40
TACGTAGGGTGCAAGCGTTGTCCGGATTTATTGGGCGTAAAGAGCTCGTAGGCGGTTTGT
CGCGTCGGATGTGAAAACCCAATGGCTTAACCTTGGGCCTGCATTCGATACGGGCAAACT
>seq00292;size=40
TACGGAGGGTGCAAGCGTTGTTCGGAATTACTGGGCGTAAAGCGCGTGTAGGTGGCTTGT
TATGTCAGGTGTGAAAGCCCTCGGCCTAACCGAGGAAGTGCGCCTGAAACTGCCAAGCTT
>seq00293;size=40
GACGGAGGGTGCTAGCGTTGTTCGGAATTACTGGGCGTAAAGGGCGCGTAGGCGGCCGGA
TCAGTCGGGTGTGAAAGCCCGGGGCTCAACCCCGGAACGGCACCCGAGACGGTTCGGCTG
>seq00294;size=40
TACGTAGGGTCCGAGCGTTGTCCGGAGTTACTGGGCGTAAAGCGCGCGCAGGCGGCGGTG
TAAGCATGGCGTGAAAGCCCCAGGCTTAACCTGGGAGGGTCGTCGTGGACTGCACCGCTT
>seq00295;size=39
TACGTAGGGTGCGAGCGTTAATCGGAATTACTGGGCGTAAAGCGAGCGCAGGCGGTCGTG
TAAGACAGATGTGAAATCCCCGGGCTCAACCTGGGAACTGCATTTGTGACTGCACGGCTA
>seq00296;size=39
TACGTAGGGGGCTAGCGTTATCCGGATTTACTGGGCGTAAAGGGTGCGTAGGCGGTCTTT
TAAGTCAGGAGTGAAAGGCTACGGCTCAACCGTAGTAAGCTCTTGAAACTGGAGGACTTG
>seq00297;size=39
TACGGAGGGTGCAAGCGTTAATCGGAATTACTGGGCGTAAAGCGCACGCAGGCGGTCTGT
CAAGTCGGATGTGAAATCCCCGGGCTCAACCTGGGAACTGCATTCGAAACTGGCATGCTA
>seq00298;size=39
TACAGAGGGTGCGAGCGTTAATCGGAATTACTGGGCGTAAAGCGCACGCAGGCGGCATCG
TAAGTCGGATGTGAAATCCCCGGGCTCAACCTGGGAACTGCATTCGAAACTGCGATGCTC
>seq00299;size=39
TACGTAGGGGGCGAGCGTTATTCGGAATTACTGGGTGTAAAGGGTATGTAGGCGGCCCTT
CAAGTCGCGTGTCAAAGTCCAGTGCTCAACGCTGGGTGTGCACGCGATACTGACGGGCTT
>seq00300;size=38
TACGTAGGGTGCGAGCGTTAATCGGAATTACTGGGCGTAAAGCGTGCGCAGGCGGCTTTG
TAAGACAGACGTGAAATCCCCGGGCTCAACCTGGGAATTGCGTTTGTGACTGCAAGGCTA
>seq00301;size=38
TACGTAGGTTCCAAGCGTTATCCGGATTTATTGGGCGTAAAGGGTCCTTAGGCGCCCCAT
TCCTTTTAAAGGAGCTGAATATTTTTACGAATATTTGGTCAAGTTCTATGTTAAAGTTCA
>seq00302;size=38
TACGAAGGGTGCAAGCGTTACTCGGAATTACTGGGCGTAAAGCGTGCGTAGGTGGTGGTT
TAAGTCCGTTGTGAAAGCCCTGGGCTCAACCTGGGAACTGCAGTGGATACTGGATCACTA
>seq00303;size=37
TACCGGCGGCTCGAGTGGTGGCCACTATTACTGGGCTTAAAGGGTCCGTAGCTGGATGTA
CAAGTCTCTTGAGAAATCCGCCGGCTTAACCGGTGGGCGTTCAGGGGAAACTGTATTTCT
>seq00304;size=37
TACAGAGGTGGCGAGCGTTGTTCGGATTTACTGGGCGTAAAGCGTGCGTAGGCGGCCGCG
TGTGTCGGATGTGAAATCCCGGGGCTCACCCCCGGAAGTGCATCCGAAACTGCGTGGCTG
>seq00305;size=37
CACGGGGGGCGCAAGCGTTATTCGGAATTATTGGGCGTAAAGGGCGCGCAGGCGGTCTTG
TCCGTCAGGTGTGAAAGCTCGGGGCTCAACCCCGGAAGTGCACTTGAAACAGCAAGACTT
>seq00306;size=37
TACGGAGGGGGCTAGCGTTGTTCGGAATTACTGGGCGTAAAGCGCGCGTAGGCGGACATT
TAAGTCGGGGGTGAAATCCCGGGGCTCAACCCCGGAACTGCCTTCGATACTGGGTGTCTG
>seq00307;size=36
TACCGGCGGCTCGAGTGGTGGCCACTTTTATTGGGCTTAAAGCGTTCGTAGCTGGGTTGT
TAAGTCTCTTGGGAAATCTGACGGCTCAACCGTCAGGCGTCCAAGGGATACTGGCAATCT
>seq00308;size=36
CACCGGCAGCTCAAGTGGTGGCCGTTTTTATTGGGCCTAAAGCGTTCGTAGCCGGCTTGA
TAAGTCTCTGGTGAAATCCCACAGCTTAACTGTGGGAATTGCTGGAGATACTATCAGGCT
>seq00309;size=36
TACGAAGGGGGCTAGCGTTGTTCGGAATCACTGGGCGTAAAGCGCACGTAGGCGGACTTT
CAAGTCAGGGGTGAAATCCCGGGGCTCAACCTCGGAACTGCCTTTGATACTGTTGGTCTC
>seq00310;size=36
TACGGAGGGTGCAAGCGTTAATCGGAATTACTGGGCGTAAAGCGCACGCAGGCGGTCTGT
CAAGTCGGATGTGAAATCACCGGGCTCAACCTGGGAACTGCATTCGAAACTGGCAGGCTA
>seq00311;size=36
TACAGAGGGTGCGAGCGTTAATCGGATTTACTGGGCGTAAAGCGTGCGTAGGCGGCTGAT
TAAGTCGGATGTGAAATCCCTGAGCTTAACTTAGGAATTGCATTCGATACTGGTCAGCTA
>seq00312;size=36
TACGTAGGGAGCAAGCGTTGTCCGGAATCATTGGGCGTAAAGCGCGCGTAGGCGGCCCGG
TAAGTCCGCTCTGAAAGTCAAAGGCTCAACCTTTGAAAGCGGGTGGATACTGCCGGGCTA
>seq00313;size=36
GACGTAGGGGGCGAGCGTTGTCCGGAATTACTGGGCGTAAAGAGCACGTAGGCGGGACTT
TAAGTCAGGTGTGAAAGACCGTGGCTCAACCACGGGGTTGCACTTGAAACTGGAGTTCTT
>seq00314;size=36
TACGGAGGATGCGAGCGTTATCCGGATTCATTGGGTTTAAAGGGTACGTAGGTGGCCTTA
TAAGTCAGTGGTGAAAACCTGTCGCTTAACGATAGGCGTGCCATTGATACTGTTTGGCTT
>seq00315;size=35
TACGGGGGGTGCAAGCGTTGTTCGGAATCATTGGGCGTAAAGGGCGTGTAGGCGGCTGGA
TAAGTCAGATGTGAAATCCCTGGGCTTAACCCAGGAAGTGCATTTGAAACTGTCCGGCTT
>seq00316;size=35
TACGTAGGGGGCAAGCGTTGTCCGGAATGACTGGGCGTAAAGGGCGTGTAGGCGGCCGAT
TAAGTCTGGAGTGAAAGTCCTGCTTTCAAGGTGGGAATTGCTTTGGAGACTGGTTGGCTT
>seq00317;size=35
TACGGAGGGTGCAAGCGTTATTCGGAATTACTGGGTTTAAAGGGTGCGTAGGCGGTTAAA
TAAGTTGTCAGTGAAAGGCTACGGCTCAACTGTAGTAGTGCTTGCGATACTGTATAACTA
>seq00318;size=34
TACGGAGGGGGCGAGCGTTGTCCGAATTTATTGGGCGTAAAGCGCGTGTAGGCGGATCGT
CAAGCCTGGGGTGAAAGGTCGGGGCTCAACCCCGTACAGTGCCCTGGGGACTGGCGGTCT
>seq00319;size=34
TACGTAGGTGTCAAGCGTTGTCCGGATTTATTGGGCGTAAAGAGCCCGCAGGCGGCCTGG
CAAGTTTGAGGTGAAATCTCCCGGCTCAACTGGGAGGGTGCCTCGAAAACTGCCAGGCTT
>seq00320;size=34
TACGTAGGATGCAAGCGTTATCCGGATTTACTGGGTGTAAAGGGAGCGCAGGCGGGACTG
CAAGTTGGATGTGAAATACCGTGGCTTAACCACGGAACTGCATCCAAAACTGTAGTTCTT
>seq00321;size=34
GACGAAGGTGGCAAGCGTTGTTCGGAATCACTGGGCTTAAAGCGTGTGTAGGCGGAAGCG
TAAGCGTTTTGTGAAATCCCTCGGCTTAACCGAGGAATTGCTTGACGAACTGCGCTTCTT
>seq00322;size=34
TACGAAGGGAGCTAGCGTTGTTCGGAATCACTGGGCGTAAAGCGCACGTAGGCGGATCTC
TAAGTCAGGGGTGAAATCCCGGGGCTCAACCTCGGAACTGCCTTTGATACTGGAGATCTC
>seq00323;size=34
TACGTAGGTGGCAAGCGTTATCCGGAATTATTGGGCGTAAAGCGCGCGCAGGCGGGCTAG
TAAGTCTATCTTAAAAGTGCGGGGCTCAACCCCGTGAGGGGATGGAAACTACTAGTCTTG
>seq00324;size=34
TACGTAGGGGGCAAGCGTTGTCCGGAATTACTGGGCGTAAAGCGCACGCAGGCGGATTAA
AAAGTCAGCCGTAAAATGCACGGGCTCAACCTGTGTTGGTCAGCTGATACTATTAGTCTA
>seq00325;size=34
TACGTAGGTGGCAAGCGTTGTCCGGATTTACTGGGCGTAAAGGGAGCGTAGGTGGATATT
TAAGTGGGATGTGAAATACCCGGGCTTAACCTGGGTGCTGCATTCCAAACTGGATATCTA
>seq00326;size=33
TACGGAGGATGCGAGCGTTATCCGGATTTATTGGGCTTAAAGGGTGCGTAGGCGGCTTTT
TAAGTCAGCGGTGAAATTTTGCAGCTTAACTGTAACAGTGCCGTTGATACTGGGGAGCTA
>seq00327;size=33
GACGTAGGATGCAAGCGTTGTCCGGATTTATTGGGCGTAAAGAGTTCGTAGGCGGTTTGT
TAAGTCTGATGTTAAAGACCGGGGCTCAACCTCGGAAATGCATTGGATACTGGCAGACTG
>seq00328;size=33
TACGGAGGGTGCAAGCGTTAATCGGAATTACTGGGCGTAAAGCGCACGCAGGCGGTCTGT
CAAGTCGGATGTGAAATCCCCGGGCTCAACCTGGGAACTGCATTTGAAACTGGCAGGCTA
>seq00329;size=33
TACGTAGGTGGCAAGCGTTGTCCGGATTTACTGGGTGTAAAGGGCGTGTAGCCGGGAAGG
CAAGTCAGATGTGAAATCCACGGGCTTAACTCGTGAACTGCATTTGAAACTGTTTTTCTT
>seq00330;size=33
TACGGGGGGGGCTAGCGTTGTTCGGAATCACTGGGCGTAAAGGGCGCGTAGGCGGCTAGG
CAGGTCTGGTGTGAAATCCCTCGGCTCAACCGAGGAATTGCGCTGGAAACCGCTTGGCTA
>seq00331;size=33
TACGGGGGGTGCAAGCGTTGTTCGGAATTATTGGGCGTAAAGAGCGTGTAGGCGGCTTGG
TAAGTCAGATGTGAAAGCCCTGGGCTTAACCCAGGAAGTGCATTTGAAACTGCTAGGCTA
>seq00332;size=33
TACGGAGGATGCGAGCGTTATCCGGATTTATTGGGTTTAAAGGGTGCGTAGGTGGCTTTT
TAAGTCAGCGGTGAAAACTGGCGGCTCAACCGCAAGAGTGCCGTTGAAACTGGGGAGCTA
>seq00333;size=32
TACGTAGGTGGCAAGCGTTGTCCGGAATTACTGGGCGTAAAGGGCAGGTAGGCGGTCTGA
TAAGTCATCCGTTAAAGCCCCAGGCTCAACCTGGGATCTGCAGGTGATACTGTCAGACTA
>seq00334;size=32
TACGGAGGGAGCTAGCGTTGTTCGGAATTACTGGGCGTAAAGCGCACGTAGGCGGCCTAT
CAAGTCAGGGGTGAAATCCCGGGGCTCAACCCCGGAACTGCCCTTGAAACTGGTAAGCTA
>seq00335;size=32
TACGTAGGGTGCGAGCGTTAATCGGAATTACTGGGCGTAAAGCGTGCGCAGGCGGTTTTG
TAAGACAGGCGTGAAATCCCCGGGCTCAACCTGGGAACTGCGCTTGTGACTGCATCACTA
>seq00336;size=32
TACGTAGGGTGCAAGCATTATCCGGATTTATTGGGCGTAAAGCGTCCGTCGGCGTTTTAT
TAAGTTTTAACTTTAATACTGGAGCTTAACTCCAGATACAGGTTAAAATACTGGTAGAAT
>seq00337;size=32
TACCGGCGGCTCGAGTGGTGGCCACTATTACTGGGCTTAAAGGGTCCGTAGCTTGATATG
CAAGTCTTTTGAGAAATCCGCCGGCTTAACTGGTGGGCGTTCAGGGGAAACTGCATTTCT
>seq00338;size=32
GACGAACTGTGCGAACGTTATTCGGAATCACTGGGCTTACAGGGTGCGTAGGCGGCCTGT
TAAGTAGGGTGTGAAATCCCCCGGCCCAACCGGGGAATGGCGCTCTAAACTAGCAGGCTT
>seq00339;size=32
TACGGGGGGTGCAAGCGTTGTTCGGAATTATTGGGCGTAAAGAGCGTGTAGGCGGTTGGA
CAAGTCAGATGTGAAAGCCCTGGGCTTAACTCAGGAAGTGCATTTGAAACTGTTCAGCTG
>seq00340;size=32
GACGAACCGTGCGAACGTTATTCGGATTCACTGGGCTTAAAGCGCGTGTAGGCGGCCCGA
CACGTCCGTCGTTGAAATCCCCTGGCTCAACCAGGGAACCGGCGCGGATACGATCGGGCT
>seq00341;size=31
TACGGAGGGGGCAAGCGTTAATCGGAATTACTGGGCGTAAAGCGCACGCAGGCGGTCTGT
CAAGTCGGATGTGAAATCCCCGGGCTCAACCTGGGAACTGCATTCGAAACTGGCAGGCTA
>seq00342;size=31
GACGTAGGAGGCAAGCGTTATCCGGATTTACTGGGCGTAAAGGGCAAGTAGGCGGTTGTT
CAAGTTGGGCGTGACAGATCTCGGCTTAACTGAGAGAGGTCGTCCAATACTGAGCGACTA
>seq00343;size=31
TACGTAGGGTGCGAGCGTTAATCGGAATTACTGGGCGTAAAGCGTGCGCAGGCGGTTTTG
TAAGACCGATGTGAAATCCCCGGGCTCAACCTGGGAACTGCATTGGTGACTGCAAGGCTG
>seq00344;size=31
TACGGAGGGTGCGAGTGTTATTCGGAATTACTGGGCGTAAAGAGCACGTAGGCGGATAGG
CAAGTCAGATGTGAAAGCCCGGAGCTTAACTCCGGAATTGCATTTGATACTGCTTGTCTT
>seq00345;size=30
GACGGAGGGTGCTAGCGTTGTTCGGAATTACTGGGCGTAAAGGGCGCGTAGGCGGCCTGG
TCAGTCGGGTGTGAAAGCCCGGGGCTCAACCCCGGAACGGCACCCGAGACGGTCAGGCTG
>seq00346;size=30
TACGGAGGGTGCGAGCGTTAATCGGAATTACTGGGCGTAAAGCGCGCGTAGGCGGCTTTG
TAAGTCAGGGGTGAAAGCCCACGGCTCAACCGTGGCATTGCCTTTGATACTGCAGGGCTT
>seq00347;size=30
TACGGAGGATCCGGGCGTTATCCGGAATTACTGGGTTTAAAGGGTGCGTAGGCGGGGCTT
TAAGCCGGCGGTGAAATGCAGCGGCTCAACCGCTGGAATGCCGGTGGGACTGGGGCTCTT
>seq00348;size=30
TACGGAGGGTGCAAGCGTTATTCGGAATCACTGGGCGTAAAGCGCACGTAGGCCGCTTTG
TAAGTCAGGGGTGAAATCCCACGGCTCAACCGTGGAACTGCCCTTGAAACTGCGAAGCTC
>seq00349;size=30
CACGTAGGGGGCGAGCGTTGTCCGGAATTACTGGGCGTAAAGGGCGCGCAGGCTGTTATG
CGAGTCTGCTGTGAAATGTACCGGCTCAACCGGTGCCTTGCGGCGGATACTGCATAGCTT
>seq00350;size=30
TACGGGGGGTGCAAGCGTTGTTCGGAATCATTGGGCGTAAAGAGCGTGTAGGCGGTTGGA
TAAGTCAGATGTGAAAGCCCTGGGCTCAACCCAGGAAGTGCATTTGAAACTGTTCTACTT
>seq00351;size=30
TACGGAGGATCCGAGCGTTATCCGGATTTATTGGGTTTAAAGGGTGCGCAGGCGGGAGAT
TAAGTCGGCGGTGAAATTTTGCAGCTCAACTGTAAAAGTGCCATCGATACTGGTTTTCTT
>seq00352;size=30
TACGTAGGGAGCGAGCGTTGTCCGGAATTACTGGGTGTAAAGGGAGTGTAGGCGGGACGG
TAAGTCAGGTGTGAAATTTATGGGCTCAACTCATAAACTGCACTTGAAACTGCTGTTCTT
>seq00353;size=29
CACCGGCAGCTCAAGTGGTGGCCGTTTTTATTGGGCCTAAAGCGTTCGTAGCCGGCTTGA
TAAGTCTCTGGTGAAATCTCACGGCTTAACCGTGAGAATTGCTGGAGATACTATTAGGCT
>seq00354;size=28
TACGAAGGGGGCTAGCGTTGTTCGGAATGACTGGGCGTAAAGCGCACGTAGGCGGCTTGT
TTAGTCAGGGGTGAAATCCCGGGGCTTAACCCCGGAACTGCCTTTGATACTGGCAAGCTT
>seq00355;size=28
GACAGAGGTGGCAAGCGTTGTTCGGTATCACTGGGCTTAAAGCGTGTGTAGGCGGAAGCG
TAAGCATTTTGTGAAATCCCCCGGCTTAACCGGGGAATTGCTTGATGTACTGCGTTTCTT
>seq00356;size=28
TACGTAGGGGGCAAACGTTGTCCGGATTTACTGGGTGTAAAGGGTGCTCAGGCGGTTTTG
TAAGTCAGAAGTGAAATCCTAGGGCTTAACTCTGGAACTGCTTTTGATACTGCAAGGCTT
>seq00357;size=28
TACGTAGGGTGCGAGCGTTAATCGGAATTACTGGGCGTAAAGCGAGCGCAGACGGTTACT
TAAGCAGGATGTGAAATCCCCGGGCTCAACCTGGGAACTGCGTTCTGAACTGGGTGACTA
>seq00358;size=28
TACGGAGGTTGCAAGCGTTGTTCGGAATAACTGGGCGTAAAGGGAGCGCAGGCGGCTTGG
TAAGTCTAAAGTGAAATTCCAGGGCTCAACCCTGGACGTGCTTTGGATACTGCTTGGCTT
>seq00359;size=28
TACCGGCGGCTCGAGTGGTGGCCACTATTATTGGGCTTAAAGCGTCCGTAGCTTGGTTGT
TAAGTCTCTTGGGAAATCTACCGGCTCAACCGGTAGGCGTTCAGGAGATACTGGCAATCT
>seq00360;size=28
TACGGAGGATGCGAGCGTTATCCGGATTCATTGGGTTTAAAGGGTACGTAGGTGGCCCTG
TAAGTCAGTGGTGAAAACCTGCCGCTTAACGGTAGGCGTGCCATTGATACTGCGGGGCTT
>seq00361;size=27
TACGTAGGGTGCGAGCGTTGTCCGGAATTACTGGGCGTAAAGAGCTCGTAGGTGGTTTGT
CGCGTTGTTCGTGAAATCTCACGGCTTAACTGTGAGCGTGCGGGCGATACGGGCAGACTG
>seq00362;size=27
GACGAACCGTACGAACGTTATTCGGAATTACTGGGCTTAAAGGGTGCGTAGGCTGTGCGG
AAAGTTGGGTGTGAAATCCTCCAGCTCAACTGGGGAACTGCGCTCAAAACTACCGTGCTC
>seq00363;size=27
TACGAAGGGTGCAAGCGTTACTCGGAATTACTGGGCGTAAAGCGTGCGTAGGTGGTTTGT
TAAGTCAGATGTGAAAGCCCTGGGCTCAACCTGGGAACTGCATTTGATACTGGCAGGCTA
>seq00364;size=27
TACGTAGGGGGCGAGCGTTGTCCGGAATGACTGGGCGTAAAGGGCGTGTAGGCGGCCGAT
TAAGTCTGGAGTGAAAGTCCTGCTTTCAAGGTGGGAATTGCTTTGGAGACTGGTTGGCTT
>seq00365;size=27
GACAGAGGGTGCAAACGTTGTTCGGAATTACTGGGCGTAAAGCGCGTGTAGGCGGCTACG
TAAGTCGGACGTGAAAGCCCGCAGCTCAACTGCGGAAGTGCGCTCGAAACTGTGTAGCTT
>seq00366;size=27
TACGGAGGGTGCAAGCGTTAATCGGAATTACTGGGCGTAAAGCGCACGCAGGCGGTCTGT
TAAGTCGGATGTGAAATCCCCGGGCTCAACCTGGGAACTGCATTCGAAACTGGCAGGCTA
>seq00367;size=27
TGCGACACGGTCCGCACTCCTACGGGAGGCAGCAATTAGGAATCTTGCGCAATGGGGGCA
ACCCTGACGCAGCGACACAGCGTGGAGGATGAAGGTCTTCGGATTGTAAACTCCTTTTAT
>seq00368;size=27
TACGTAGGTGGCAAGCGTTATCCGGAATTACTGGGTGTAAAGGGCGTGTAGGCGGGTCTG
CAAGTCGGGTGTGAAATATCCGGGCTTAACTCGGAAGGGTCATCCGAAACTGCGGATCTT
>seq00369;size=27
TACGGAGGGTGCAAGCGTTAATCGGAATTACTGGGCGTAAAGCGCACGCAGGCGGTCTGT
CAAGTCGGATGTGAAATCCCCGGGCTCAACCTGGGAACTGCATTCGACACTGGCAGGCTA
>seq00370;size=27
TACGGAGGATGCGAGCGTTATCCGGATTTATTGGGTTTAAAGGGTGCGTAGGCGGCCGAG
TAAGTCAGCGGTGAAATTTTGCAGCTTAACTGTAACAGTGCCGTTGATACTGCATGGCTA
>seq00371;size=27
TACGTAGGGCGCAAGCGTTATCCGGAATTATTGGGCGTAAAGAGCTCGTAGGCGGTTTGT
CGCGTCTGCTGTGAAATCCCGAGGCTCAACCTCGGGTCTGCAGTGGGTACGGGCAGACTA
>seq00372;size=27
TACGAAGGGGGCTAGCGTTGTTCGGAATTACTGGGCGTAAAGCGCACGTAGGCGGATTTG
TTAGTCAGGGGTGAAATCCCGGGGCTCAACCTCGGAACTGCCTTTGATACTGCAAGTCTC
>seq00373;size=27
TACGAAGGGGGCTAGCGTTGTTCGGATTTACTGGGCGTAAAGCGCGTGTAGGCGGGCTGG
AAAGTTGGGGGTGAAATCCCGAGGCTCAACCTCGGAACTGCCTCCAAAACTTCCAGCCTG
>seq00374;size=27
TACGAAGGGTGCAAGCGTTAATCGGAATTACTGGGCGTAAAGCGTGCGTAGATGGTGCGT
TAAGTCGGATGTGAAAGCCCCGGGCTCAACCTGGGAACTGCATCCGATACTGGCGGACTA
>seq00375;size=27
TACGGAGGGTGCAAGCGTTAATCGGAATTACTGGGCGTAAAGCGCATGTAGGCGGTTTGA
TAAGTCGGATGTGAAATCCCTGGGCTTAACCTGGGAATGGCATTCGATACTGTCAGGCTA
>seq00376;size=26
GACGGAGGAGGCAAGCATTGTCCGGAATTATTGGGCGTAAAGAACACGTAGGCGGTTTGC
CAAGTCATATGTGAAAACCTTGGGCTTAACTTAAGGATTGCATATGATACTGGTAAACTA
>seq00377;size=26
TACGGGGGGTGCAAGCGTTGTTCGGAATTATTGGGCGTAAAGAGCGTGTAGGCGGCTTGG
CAAGTCAGATGTGAAAGCCCTGGGCTTAACCCAGGAAGTGCATTTGAAACTGCTTAGCTA
>seq00378;size=26
TACGTAGGGGGCGAGCGTTGTCCGGATTTATTGGGCGTAAAGAGCTCGTAGGCGGTTCGA
TAAGTCGGATGTGAAATCTCCACGCTCAACGTGGAGGGGCCATTCGATACTGTCGTGACT
>seq00379;size=26
TACGGAGGGTGCAAGCGTTATCCGGAATTACTGGGTTTAAAGGGTGCGTAGGCGGCAACG
CAAGTCAGAAGTGAAAGCTCTCGGCTCAACTGAGGAATTGCTTTTGATACTGCGTAGCTT
>seq00380;size=26
TACGGAGGACCCGAGCGTTATCCGGATTCATTGGGTTTAAAGGGTGCGTAGGCGGCCCGG
TAAGTCAGCGGTGAAAGGCTCCTGCTCCACAGGAGAGCTGCCGTTGATACTGCTGGGCTA
>seq00381;size=26
TACAGAGGTGGCGAGCGTTGTTCGGATTAACTGGGCGTAAAGCGTGCGTAGGTGGTTTCG
TATGTCGGATGTGAAAGCCCTCGGCTTAACCGTGGAATTGCATTCGAAACTGCGGAACTT
>seq00382;size=26
CACGGGGGTTGCGAGCGTTGTCCGGAATTACTAGGCGTAAAGGGCAGGTAGGCGGATCTA
CGAGTTTTTTGTTAAAGGCTACGGCTCAACTGTAGTAGAGCAGGAGATACTGTAGGTCTG
>seq00383;size=26
TACGTAGGGAGCGAGCGTTGTCCGGAATCATTGGGCGTAAAGCGCGCGTAGGCGGCCCGA
TAAGTCCGCTGTGAAAGTCAACGGCTCAACTGTTGAAAGCCGGTGGATACTGTCGGGCTA
>seq00384;size=26
TACAGAGGGTGCAAGCGTTAATCGGAATTACTGGGCGTAAAGCGCGCGTAGGTGGTTTGT
TAAGTTGGATGTGAAATCCCCGGGCTCAACCTGGGAACTGCATTCAAAACTGACTGACTA
>seq00385;size=26
TACGTAGGGTGCGAGCGTTAATCGGAATTACTGGGCGTAAAGCGTGCGCAGGTGGTTGTG
TAAGTCAGATGTGAAATCCCCGGGCTCAACCTGGGAACTGCATTTGAGACTGCACGGCTA
>seq00386;size=26
TACGGAGACCCCAAGTGTTGTTCGGATTCACTGGGCTTAGAGCGGGTGTAGGCGGAGCGG
TAAGTACTGAGTGAAATCCCCGGTCTCAACCCGGGAACTGCTTGGTATACTGCCGTTCTT
>seq00387;size=25
TACGAAGGTGGCAAGCGTTGTTCGGAATCACTGGGCTTAAAGGGCGCGTAGGCGGATCAG
AAAGTGTCTTGTGAAATACCCCGGCTTAACCGGGGAATGGCTCGGCAAACTACTGGTCTT
>seq00388;size=25
TACGTAGGGTGCGAGCGTTAATCGGAATTACTGGGCGTAAAGGGTGCGCAGGCGGCCCTG
TAAGACCGGTGTGAAATCCCCGGGCTCAACCTGGGAATTGCGCTGGTGACTGCAGGGCTA
>seq00389;size=25
GACGTAGGGGGCGAGCGTTGTCCGGAATTACTGGGCGTAAAGAGCACGTAGGCGGGACTT
TAAGTCAGGTGTGAAAGACCGGGGCTCAACTCCGGGGTTGCACTTGAAACTGGAGTTCTT
>seq00390;size=25
TACGGAGGATCCGAGCGTTATCCGGATTTATTGGGTTTAAAGGGTGCGCAGGCGGGAGAT
TAAGTCGGCGGTGAAATTTTGCAGCTCAACTGTAAAAGTGCCATCGATACTGGGTTTCTT
>seq00391;size=25
TACAGAGGGTGCAAGCGTTAATCGGAATTACTGGGCGTAAAGGGCGCGTAGGTGGTTGAT
TAAGTCAGATGTGAAATCCCTGGGCTTAACCTAGGAATTGCATTTGATACTGGTCGGCTA
>seq00392;size=25
TACGGAGGGTGCAAGCGTTAATCGGAATTACTGGGCGTAAAGCGCACGCAGGCGGTCTGT
CAAGTCGGATGTGAAATCCCCGGGCTCAACCTGGGAACTGCATTCGGAACTGGCAGGCTA
>seq00393;size=25
TACGGAGGGTGCAAGCGTTACTCGGAATCACTGGGCGTAAAGGACGCGTAGGCTGTTTAG
CAAGTCAGGTGTGAAATCCTATGGCTCAACCATAGAACTGCACTTGAAACTGCTAGACTA
>seq00394;size=25
CACGTAGGGGGCGAGCGTTGTTCGGAATCATTGGGCGTAAAGGGCGTGCAGGCGGTCCTG
CAAGTCCGGCGTGAAAGACCCCGGCCCAACCGGGGGGGCGCGCTGGAAACTGGAGGGCTT
>seq00395;size=25
TACGTAGGGTCCAAGCGTTATTCGGAATTACTGGGCGTAAAGCGTACGTAGGCGGTTTGG
TAAGTTGGATGTGAAATCCTGTGGCTCAACCACATGGACTGTGTCCAAAACTACCAAACT
>seq00396;size=25
TACGTAGGGGGCGAGCGTTGTCCGGAATTACTGGGCGTAAAGGGAGCGTAGGCGGTCTGA
TAAGTTGGATGTGAAATACCCGGGCTTAACTTGGGGGGTGCATCCAATACTGTTGGACTA
>seq00397;size=25
TACGGAGGGTGCAAGCGTTAATCGGAATTACTGGGCGTAAAGCGCACGCAGGCGGTCTGT
CAAGTCAGATGTGAAATCCCCGGGCTCAACCTGGGAACTGCATTCGAAACTGGCAGGCTA
>seq00398;size=25
TACGTAGGACCCAAGCGTTATCCGGAATTACTGGGCGTAAAGAGTTGCGTAGGCGGCTTG
TTAAGCAAGGTGTGAAATCGTACGGCTCAACCGTATAAACATGCTTTGAACTAGCAAGCT
>seq00399;size=25
TACGTAGGGTGCAAGCGTTAATCGGAATTACTGGGCGTAAAGCGTGCGCAGGCGGTTTGA
AAAGTCAGCTGTGAAAGCCCCGGGCTCAACCTGGGAACTGCGGTTGAAACTCTCAAGCTA
>seq00400;size=25
TACGGAGGGTGCGAGCGTTACCCGGATTTACTGGGTGTAAAGGGCGTGTAGGCGGTTTCT
CAAGTCCGATGCTAAAGACCGAAGCTCAACTTCGGGAGTGCGTTGGATACTGTGAAGCTA
>seq00401;size=25
TACGAAGGGTGCAAGCGTTACTCGGAATTACTGGGCGTAAAGCGTGCGTAGGTGGTTGTT
TAAGTCTGTCGTGAAAGCCCTGGGCTCAACCTGGGAATTGCGATGGATACTGGGCGACTA
>seq00402;size=24
TACGTAGGTGGCAAGCGTTGTCCGGAATTACTGGGTGTAAAGGGAGCGCAGGCGGGGATT
CAAGTTGGATGTGAAATGTCATGGCTTAACTATGGCCCTGCATCCAAAACTGAATTTCTT
>seq00403;size=24
TACAGAGGTGGCGAGCGTTGTTCGGATTTACTGGGCGTAAAGGGCGCGTAGGCGGCTCCG
TGTGTCGCGTGTGAAATCCCCGGGCTCAACCCGGGAAGTGCGCGCGAAACTGCGGGGCTC
>seq00404;size=24
TACGGAGGGTGCAAGCGTTATTCGGAATTACTGGGCGTAAAGCGCACGTAGGCCGCTTTG
TAAGTCAGGGGTGAAATCCCACGGCTCAACCGTGGAACTGCCTTTGAAACTGCAGAGCTT
>seq00405;size=24
TACGTAGGCTCCAAGCGTTACTCGGATTTATTGGGCGTAAAGTGTCCATAGGTGGTTTTG
TCTCGCAAGAGAGTTTTTATATTTGGGTTTACTTGAATATAAAAATCTAGTCAGTTATTA
>seq00406;size=24
TACGGAGGGTGCGAGCGTTAATCGGAATTACTGGGCGTAAAGCGCGCGTAGGCGGTTTGA
TCAGTCCGTCGTGAAAGCCCCGGGCTTAACCTGGGAACTGCGGTGGATACTGTCGGGCTA
>seq00407;size=24
AACGTAGGTCCCGAGCGTTGTTCGGATTCACTGGGTGTAAAGGGCGCGTAGGTGGTTGTC
TGTGTCTCATGTGAAAACTCAGGGCTCAACTCTGAGATGGCGTGGGAAACTAGGCAGCTA
>seq00408;size=24
TACGAAGGGTGCAAGCGTTACTCGGAATTACTGGGCGTAAAGCGTGCGTAGGTGGTTCGT
TAAGTCTGATGTGAAAGCCCTGGGCTCAACCTGGGAATGGCATTGGATACTGGCGGGCTA
>seq00409;size=24
TACGGAGGATCCGAGCGTTATCCGGATTTATTGGGTTTAAAGGGAGCGTAGGTTGACGTA
TAAGTCAGCTGTGAAAGTTTACGGCTCAACCGTGAAATTGCAGTTGATACTGTATGTCTT
>seq00410;size=24
TACGTAGGGTGCAAGCGTTAATCGGAATTACTGGGCGTAAAGCGTGCGCAGGCGGTTATA
TAAGACAGATGTGAAATCCCCGGGCTCAACCTGGGAACTGCATTTGTGACTGTATAGCTA
>seq00411;size=24
TACAGAGGTCCCAAGCGTTGTTCGGATTTACTGGGCGTAAAGGGTGCGTAGGTGGTGGGG
TAAGTCGGATGTGAAATCTCCGAGCTCAACTCGGAAAGTGCATTGGAAACTACCCTGCTC
>seq00412;size=24
TACGGAGGGTACAAGCGTTAATCGGAATTACTGGGCGTAAAGCGCACGCAGGCGGTCTGT
CAAGTCGGATGTGAAATCCCCGGGCTCAACCTGGGAACTGCATTCGAAACTGGCAGGCTA
>seq00413;size=24
TACGGAGGGAGCTAGCGTTGTTCGGAATTACTGGGCGTAAAGCGCGCGTAGGCGGCTATT
CAAGTCAGGGGTGAAATCCCGGGGCTCAACCCCGGAACTGCCTTTGAAACTGGGTAGCTA
>seq00414;size=24
TACGGAGGGTGCAAGCGTTGTTCGGAATTATTGGGCGTAAAGGGCGCGTAGGTGGTTGTG
ATAGTCAGATGTGAAATCCTTTGGCTTAACTGAAGAACTGCATCTGAAACTTCATAACTC
>seq00415;size=24
GACAGAGGTGGCTAGCGTTGTTCGGTATCACTGGGCTTAAAGCGTGTGTAGGCGGAAGCG
TAAGCATTTTGTGAAATCCCTCGGCTTAACCGGGGAATTGCTCGATGTACTGCGTTTCTT
>seq00416;size=24
TACGGAGGGTGCAAGCGTTAATCGGAATTACTGGGCGTAAAGCGCACGCAGGCGGTCTGT
CAAGTCGGATGTGAAATCCCCGGGCTCAACCTGGGAACTGCATCTGATACTGGCAAGCTT
>seq00417;size=24
TACGTAGGGTGCAAGCGTTGCTCGGAATTACTGGGCGTAAAGGGAGCGCAGGCGGTTTTG
TATGTCGCAGGTGAAATACTCCGGCTTAACTGGAGAAACGCCTTCGAAACTGCAGGACTA
>seq00418;size=24
TACAGAGGTGGCAAGCGTTGTTCGGATTTACTGGGCGTAAAGGATGCGTAGGCGGTTCTG
TATGTCAGATGTGAAATCTCACCGCTCAACGGTGAAAGTGCATTTGAAACTACGGAACTA
>seq00419;size=23
TACGTAGGTGGCGAGCGTTATCCGGATTTACTGGGCGTAAAGGGAGCGTAGGCGGATGAT
TAAGTGGGATGTGAAATACCCGGGCTCAACTTGGGTGCTGCATTCCAAACTGGTTATCTA
>seq00420;size=23
TACGGAGGATGCGAGCGTTATCCGGATTTATTGGGTTTAAAGGGTGCGTAGGCGGCCTTG
TAAGTCAGCGGTGAAATTTTGCAGCTTAACTGTAACAGTGCCGTTGATACTGCGTGGCTA
>seq00421;size=23
TACGTAGGGGGCAAGCGTTGTCCGGAATTACTGGGCGTAAAGAGCACGCAGGCGGTTTGT
TAAGTTAGATGTGAAAGTTCGGGGCTCAACCCCGAAAGTGCATTTAAAACTGGCAGACTT
>seq00422;size=23
TACGTAGGGGGCAAGCGTTGTCCGGAATTACTGGGCGTAAAGCGCACGCAGGCTGAATTA
TAAGTCGGTAGTCAAAGGCGGAGGCTCAACCTCTGTATATCTATCGATACTGTAAATCTG
>seq00423;size=23
TACGTAGGGGGCAAGCGTTGTTCGGATTCACTGGGCGTAAAGCGTGTGTAGGCGGTTTGG
CAAGTCCGGCGTGAAATCTTCACTGCTTAACAGGAAGAAGCCGTTGGAAACTGCCAGGCT
>seq00424;size=23
TACGTAGGTGGCAAGCGTTGTCCGGATTTACTGGGCGTAAAGGGAGCGTAGGCGGACTTT
TAAGTGAGATGTGAAATACCCGGGCTCAACTTGGGTGCTGCATTTCAAACTGGAAGTCTA
>seq00425;size=23
TACGGAGGGGGCTAGCGTTGTTCGGAATTACTGGGCGTAAAGCGCACGTAGGCGGACTGG
AAAGTCAGAGGTGAAATCCCAGGGCTCAACCTTGGAACTGCCTTTGAAACTCCCGGTCTT
>seq00426;size=23
AACGTAGGTGGCAAGCGTTGTCCGGAATTACTGGGTGTAAAGGGAGCGCAGGTGGCTCTG
CAAGTCGAATGTGAAATCCACGGGCTCAACCCGTGAATTGCGTTCGATACTGTGGAGCTT
>seq00427;size=22
GACGTAGGGGGCGAGCGTTGTCCGGAATTACTGGGCGTAAAGAGCACGTAGGCGGGACTT
TAAGTCAGGTGTGAAATACCGGGGCCTAACCCCGGGGCTGCACCTGAAACTGGAGTTCTT
>seq00428;size=22
TACGGAGGATGCGAGCGTTATCCGGATTTATTGGGTTTAAAGGGTGCGTAGGCTGTTATT
CAAGTCAGTGGTAAAAGGTACAGGCTTAACTTGTATGCGCCATTGATACTGAATAGCTAG
>seq00429;size=22
TACGGAGGTTCCAAGCGTTGTTCGGAATTACTGGGCGTAAAGGGAGCGCAGGCGGACAGG
CCAGTCTGAAGTGGAATCCCGGGGCTCAACCTCGGACGTGCTTCGGATACTGCCTGTCTT
>seq00430;size=22
TACGAAGGATGCAAGCGTTATCCGGAATTATTGGGTTTAAAGGGTGCGTAGGCGGACTGA
TAAGTCAGTGGTGAAAGCCTGCAGCTTAACTGCAGAATTGCCGTTGATACTGTCAGTCTT
>seq00431;size=22
TACAGAGGTCTCGAGCGTTGTTCGGATTTACTGGGCGTAAAGGGAGCGTAGGCGGTTTGG
TGTGTCGAATGTGAAAGCCCGCAACTCAACTGCGGAATGGCATTCGAAACTGCTGGGCTA
>seq00432;size=22
GACGGAGGTTCCAAGCGTTGTTCGGATTGACTGGGCGTAAAGGGAGCGCAGGCGGTCAAG
TAAGTCTAAAGTGGAAGCCTGGGGCTTAACTCCAGAAGTGCTTTAGATACTGCTTGACTT
>seq00433;size=22
TACGGAGGGTGCAAGCGTTAATCGGAATTACTGGGCGTAAAGCGCACGCAGGCGGTCTGT
CAAGTCGGATGTGAAATCCCCGGGCTCAACCTGGGAACTGCATTCGAAACTGGCAGGCTT
>seq00434;size=22
TACGGAGGATGCGAGCGTTATCCGGATTTATTGGGTTTAAAGGGTGCGTAGGCGGCTTTT
TAAGTCAGCGGTGAAATTTTGCAGCTTAACTGTAACAGTGCCGCTGATACTGGGGAGCTA
>seq00435;size=22
TACGTAGGGCGCGAGCGTTGTCCGGAATTATTGGGCGTAAAGAGCTCGTAGGCGGCTTGT
CGCGTCTGCTGTGAAAACGCGGGGCTTAACTCCGCGCGTGCAGTGGGTACGGGCAGGCTA
>seq00436;size=22
TACGTAGGTGGCAAGCGTTGTCCGGATTTACTGGGCGTAAAGAGCGCGCAGGCGGTCGTT
CAAGTCGCGTGTGAAAGCCCCCGGCTCAACTGGGGAGGGTCACGCGATACTGATCGACTC
>seq00437;size=22
CACGTAGGAGGCGAGCGTTATTCGGATTTACTGGGCGTAAAGCGCGTGTAGGCGGCTTAT
TAAGTTGGATGTGAAAGCTCCTGGCTTAACTGGGAGAGGACGTTCAAAACTAGTAAGCTT
>seq00438;size=22
TACGGAGGGTGCGAGCGTTATTCGGAATTACTGGGCGTAAAGCGCGTGTAGGCGGGGGGA
CAAGTCTGATGTGAAAGCCCTGGGCTTAACCTGGGAAGTGCATTGGAAACTGTTTTTCTT
>seq00439;size=22
TACGTAGGGAGCGAGCGTTGTCCGGAATGATTGGGCGTAAAGGGCGTGTAGGCGGCCGTT
TAAGTCTGGAGTGAAATTCCTGTTTTTAAGGTAGGAACTGCTTTGGAAACTGGACGGCTT
>seq00440;size=22
TACGAAGGGGGCTAGCGTTGTTCGGAATTACTGGGCGTAAAGCGCACGTAGGCGGATTGG
CAAGTCAGGGGTGAAATCCCGGGGCTCAACCTCGGAACTGCCTTTGATACTGCCAGTCTA
>seq00441;size=22
TACGTAGGGGGCAAGCGTTGTCCGGATTCATTGGGCGTAAAGAGCGTGTAGGCGGCCAGG
TAGGTCGGTTGTGAAAACTGGAGGCTCAACCTTCAGACGTCGACCGAAACCCCCTGGCTA
>seq00442;size=21
TACCGGCGGCTCGAGTGGTGGCCACTATTACTGGGCTTAAAGCGTCCGTAGCTTGGTCGT
TAAGCCTCTGGGGAAATCTTCCGGCTCAACCGGAAGGCGTCTCAGGGGAACTGGCGACCT
>seq00443;size=21
TACGGAAGGGGCTAGCGTTGTTCGGAATTACTGGGCGTAAAGCGCGCGTAGGCGGCTTGG
CAAGTGAGGCGTGAAAGTCCTGGGCTCAACCTGGGGACGGCGCTTCAGACTGCTTGGCTT
>seq00444;size=21
TACGTAGGGGGCAAGCGTTGTCCGGAATTACTGGGTGTGAAGGGTGTGCAGGCTTCCTTT
TAAGTTGATTGTGAAATCCAAGAGGCTCAACCTCTGAATTGCAGTCAATACTGGAAGGAT
>seq00445;size=21
TACGTAGGGGGCGAGCGTTGTCCGGAATTACTGGGCGTAAAGAGTTCGTAGGCGGTTTGA
TAAGTCAGATGTGAAAGGCGTAGGCTCAACCTATGTAAGCATATGAAACTGTCAGACTTG
>seq00446;size=21
TACGTAGGGGGCGAGCGTTACCCGGAATCACTGGGCGTAAAGGGAGCGTAGGCGGCCTGA
CATGTCAACTGTGAAAACCCGGAGCTCAACTCCGGACTTGCAGTTGAAACTGCCAGGCTT
>seq00447;size=21
TACGAAGGGGGCTAGCGTTGTTCGGAATTACTGGGCGTAAAGCGCACGTAGGCGGATTTG
TTAGTCAGGGGTGAAATCCCGGGGCTCAACCTCGGAACTGCCTTTGATACTGCAAATCTC
>seq00448;size=21
TACGTAGGTGGCAAGCGTTATCCGGATTTACTGGGTGTAAAGGGCGCGTAGGCGGGAAGG
CAAGTCAGATGTGAAATCCAGGGGCTCAACCCCTGAACTGCATTTGAAACTGCTTTTCTT
>seq00449;size=21
GACGAACCGTACGAACGTTATTCGGAATCACTGGGCTTAAAGGGTGCGTAGGCGGCGCTG
AAAGTTGGGTGTGAAATCCCTCGGCTTAACCGAGGAACTGCGCCCAAAACTACAGTGCTT
>seq00450;size=21
TACGGGGGGTGCAAGCGTTGTTCGGAATCATTGGGCGTAAAGCGCGTGTAGGCGGCTTGA
CAAGTCAGATGTGAAATCCCTGGGCTTAACCCAGGAAGTGCATTTGAAACTGTCTTGCTT
>seq00451;size=21
TACGTAGGGAGCAAGCGTTATCCGGATTTACTGGGTGTAAAGGGCGCGTAGGCGGGACTT
CAAGTCAGATGTGAAATCTGGGGGCTCAACCCCCAAACTGCATTTGAAACTGTAGTTCTT
>seq00452;size=21
TACGGAGGATGCGAGCGTTATCCGGATTTATTGGGTTTAAAGGGTGCGTAGGCGGAACAA
TAAGTCAGTGGTGAAAGACTGCAGCTTAACTGTAGACTTGCCGTTGATACTGTTGATCTT
>seq00453;size=21
TACGGAGGATGCAAGCGTTATCCGGATTCATTGGGTTTAAAGGGTGCGCAGGCGGAATGA
TAAGTCAGTGGTGAAATCTCCCGGCTCAACCGGGAAACTGCCATTGATACTGTCGTTCTT
>seq00454;size=21
GACGAACTGTGCGAACGTTATTCGGAATCACTGGGCTTACAGGGTGCGTAGGCGGCCTGA
TAAGTAGGGTGTGAAATCCCCCGGCCCAACCGGGGAATTGCGCTCTAAACTATCAGGCTT
>seq00455;size=21
TACGTAGGGGGCGAGCGTTGTCCGGAATCATTGGGCGTAAAGCGCGCGTAGGCGGCCCGG
TAAGTCCGCTCTGAAAGTCCAGGGCTCAACCCTGGAAAGCGGGTGGATACTGCCGGGCTC
>seq00456;size=20
TACGGAGGATGCAAGCGTTATCCGGATTTATTGGGTTTAAAGGGTGCGCAGGCGGACTAA
TAAGTCAGTGGTGAAATTTACATGCTTAACATGTGACGTGCCATTGATACTGTTAGACTA
>seq00457;size=20
TACGAAGGGGGCTAGCGTTGTTCGGAATTACTGGGCGTAAAGCGCACGTAGGCGGACATT
TAAGTCAGGGGTGAAATCCCAGGGCTCAACCCTGGAACTGCCTTTGATACTGGGTGTCTT
>seq00458;size=20
TACCGGCGGCTCGAGTGGTGGCCACTTTTATTGGGCTTAAAGCGTTCGTAGCTGGGTTGT
TAAGTCTCTTGGGAAATCTGACGGCTCAACCGTCAGGCGTCTAAGGGATACTGGCAATCT
>seq00459;size=20
TACGGAGGGTCCGAGCGTTAATCGGAATTACTGGGCGTAAAGCGTGCGCAGGCGGTTTGT
TAAGCCAGATGTGAAATCCCCGGGCTCAACCTGGGAATTGCATTTGGAACTGGCGAACTA
>seq00460;size=20
TACGGAGGTGGCAGGCGTTACTCGGATTGATTGGGTGTAAAGGGTGTGTAGGCGGCGAGT
TAAGTTGAATGTGAAATCCCTTGGCTTAACCAAGGAATTGCATTCAAAACTGGCTTGCTT
>seq00461;size=20
TACGGAGGGTGCAAGCGTTAATCGGAATTACTGGGCGTAAAGCGCACGCAGGCGGTCTGC
CAAGTCGGATGTGAAATCCCCGGGCTCAACCTGGGAACTGCATTCGAAACTGGCAGGCTA
>seq00462;size=20
TACGTAGGGGACGAGCGTTGTCCGGAATTACTGGGCGTAAAGGGCGCGCAGGCTGTGCTG
CAAGTCAGCTGTTAAATGTCTGGGCTTAACCCGGGCATGCGGTTGAGACTGCAGTGCTGG
>seq00463;size=20
TACGGAGGGTCCAAGCGTTATCCGGAATCATTGGGTTTAAAGGGTCCGCAGGCGGTTGAT
TAAGTCAGAGGTGAAATCCCATAGCTCAACTATGGAACTGCCTTTGATACTGGTTAACTT
>seq00464;size=20
TACGTAGGGAGCAAGCGTTGTCCGGAATCATTGGGCGTAAAGAGCGCGTAGGCGGCCCTG
TAAGTCCGCTCTGAAAGTCAAAGGCTCAACCTTTGAAAGCGGGTGGATACTGCAGGGCTA
>seq00465;size=20
TACGGAGGGTCCGAGCGTTATCCGGAATCATTGGGTTTAAAGGGTCCGCAGGCGGTCGAT
TAAGTCAGAGGTGAAATCCCATAGCTCAACTATGGAACTGCCTTTGATACTGGTTGACTT
>seq00466;size=20
TACGGAGGGTGCAAGTGTTATTCGGAATCACTGGGCGTAAAGAGCACGTAGGCGGATGGG
TAAGTCAGATGTGAAATCCCGGGGCTCAACTTCGGAACTGCATTTGATACTGCTCGTCTT
>seq00467;size=20
TACGGGCGGAGCGAGCGTTGTTCGGATTCATTGGGTGTAAAGGGTGCGAAGGCGGTCGTC
TAAGTCGGAGGTGAAATGTCTACGGCTCAACCGAGGCATTGCCTCCGATACTGGACGACT
>seq00468;size=20
TACGTATGATGCAAGCGTTGTTCGGAATTATTGGGCGTAAAGGGCATTCAGGCGGGATAT
TAAGTCGGGTGTGAAATCTGGAGGCTCAACCTCCAAACTGCATTCGAAACTGGTATTCTT
>seq00469;size=20
TACGGGCGGGGCAAGCGTTGTTCGGATTTATTGGGCGTAAAGGGCGCGTAGGCGGTCATT
TAAGTCTGGTGTGAAATCTCCACCGCTCAACGGGGAGTGTGCACTGGAAACTGGGTGACT
>seq00470;size=20
TACGGAGGGTGCAAGCGTTAATCGGAATTACTGGGCGTAAAGCGCACGCAGGCGGTCTGT
CAAGTCGGATGTGAAATCCACGGGCTCAACCTGGGAACTGCATTCGAAACTGGCAGGCTA
>seq00471;size=20
TACGTAGGGTGCAAGCGTTGTTCGGAATCACTGGGCGTAAAGAGAGCGTAGGCGGGATTG
TAAGTTAGAAGTTTAATACAAGGGCTCAACCCTTGGCTGGCTTTTAATACTGCAGTTCTT
>seq00472;size=20
TACGTAGGGTGCGAGCGTTAATCGGAATTACTGGGCGTAAAGCGTGCGCAGGCGGTTTCG
TAAGACAGACGTGAAATCCCCGGGCTCAACCTGGGAACTGCGTTTGTGACTGCGAGGCTA
>seq00473;size=20
TACAGAGGTGGCGAGCGTTGTTCGGATTTACTGGGCGTAAAGCGTGCGTAGGCGGTCGCG
TATGTCGGATGTGAAATCCCGGGGCTCACCCCCGGAAGTGCATCCGAAACTGCGCGGCTC
>seq00474;size=20
TACGGAGGGTGCAAGCGTTAATCGGAATTACTGGGCGTAAAGCGCACGCAGGCGGTCTGT
CAAGTCGGATGTGAAATCCCCGGGCTCAACCTGGGAACTGCATTCGAGACTGGCAGGCTA
>seq00475;size=20
TACGTAGGGGGCGAGCGTTGTCCGGAATTACTGGGCGTAAAGGGAGCGTAGGCGGTCGAT
TAAGTTAGATGTGAAACCCCCGGGCTTAACTTGGGGACTGCATCTAATACTGGTTGACTT
>seq00476;size=19
TACGTAGGGGGCGAGCGTTGTCCGGAATCATTGGGCGTAAAGCGCGTGTAGGCGGCTTGG
CAAGTCTGGTGTGAAAGCTCGAGGCTCAACCTCGAGTCTGCACCGGAAACTGCCTTGCTA
>seq00477;size=19
TACGTAGGTGGCAAGCGTTATCCGGAATTATTGGGCGTAAAGCGCGCGCAGGTGGTTTCT
TAAGTCTGATGTGAAAGCCCACGGCTCAACCGTGGAGGGTCATTGGAAACTGGGAGACTT
>seq00478;size=19
GACGTAGGGGGCGAGCGTTGTCCGGAATTACTGGGCGTAAAGAGCACGTAGGCGGGTAAT
TAAGTCAGATGTGAAAGACCGGGGCCCAACCTCGGGGCTGCATCTGAAACTGGTTATCTT
>seq00479;size=19
TACAGAGACTGCAAGCGTTATTCGGATTCACTGGGCGTAAAGGGTGCGCAGGCGGCCAAG
TGTGTTAGATGTGAAATCCCGGGGCTCAACTCCGGAACTGCGTCTAAAACTACTTGGCTA
>seq00480;size=19
TACGTAGGGTGCGAGCGTTGTCCGGAATTACTGGGCGTAAAGAGCTCGTAGGCGGTTTGT
CGCGTCGTCTGTGAAATTCTGCAACTCAATTGTAGGCGTGCAGGCGATACGGGCAGACTT
>seq00481;size=19
TACGGAGGGTGCAAGCGTTAATCGGAATTACTGGGCGTAAAGCGCACGCAGGCGGTCTGT
CAAGTCGGATGTGAAATCCTCGGGCTCAACCTGGGAACTGCATTCGAAACTGGCAGGCTA
>seq00482;size=19
TACGGAGGGTGCAAGCGTTAATCGGAATTACTGGGCGTAAAGCGCACGCAGGCGGCTTGT
TAAGTCAGATGTGAAATCCCCGGGCTCAACCTGGGAACTGCATCTGATACTGGCAAGCTT
>seq00483;size=19
CACGGGGGTTGCGAGCGTTGTCCGGAATTACTAGGCGTAAAGTGCAGGTAGGCGGATAAA
TAAGTTTAAGGTTAAAGGCTACGGCTTACCCGTAGTAAGGCGTTAGATACTGCTTATCTG
>seq00484;size=19
TACGTAGGGTGCGAGCGTTGTCCGGAATCATTGGGCGTAAAGCGCGCGTAGGCGGCCCGA
TAAGTCCGCTGTAAAAGTCAACGGCTCAACTGTTGAAAGCCGGTGGATACTGTCGGGCTA
>seq00485;size=19
TACGTAGGGGGCAAGCGTTGTCCGGAATTACTGGGCGTAAAGAGTACGTAGGCGGTTTGT
TAAGTTAGGTGTGAAAGTTTGCAGCTCAACTGTAAAAGTGCATTTAAAACTGGCAGACTT
>seq00486;size=19
TACGTAGGGTCCAAGCGTTATTCGGAATTACTGGGCGTAAAGCGTACGTAGGCGGTTTGG
TAAGTTGGATGTGAAATCCCCCTGCTCAACGGGGTGGACTGTGTCCAAAACTACCTAACT
>seq00487;size=19
TACGGAGGGTGCAAGCGTTATTCGGAATCACTGGGCGTAAAGAGCACGTAGGCGGATGGG
TAAGTCAGATGTGAAATCCCGGGGCTCAACTTCGGAACTGCATTTGATACTGCCCGTCTT
>seq00488;size=18
TACAGAGGTGGCGAGCGTTGTTCGGATTTACTGGGCGTAAAGGGCGCGTAGGCGGCGGTG
TGTGTCGGGTGTGAAATCCGTGGGCTCAACCCACGAAGTGCGCCCGAAACTGCACCGCTC
>seq00489;size=18
TACGTAGGGTGCAAGCGTTATCCGGAATTATTGGGCGTAAAGGGCTCGTAGGCGGTTCGT
CGCGTCCGGTGTGAAAGTCCATCGCTTAACGGTGGATCCGCGCCGGGTACGGGCGGGCTT
>seq00490;size=18
TACGAAGGGGGCAAGCGTTGTTCGGATTTACTGGGCGTAAAGGGCGCGTAGGCGGATGCG
TAAGTCAGAGGTGAAAGCCCTGGGCTCAACCCGGGAATTGCCTTTGAGACTGCGTGTCTT
>seq00491;size=18
TACGTAGGGTGCAAGCGTTAATCGGAATTACTGGGCGTAAAGCGTGCGCAGGCGGTTATG
TAAGACAGAGGTGAAATCCCCGGGCTCAACCTGGGAACTGCCTTTGTGACTGCATAGCTG
>seq00492;size=18
TACGGGGGGGGCGAGCGTTGTTCGGAATAACTGGGCGTAAAGGGCGCGTAGGCGGCCTGG
GCAGTCCTGGGTGAAAGCCCCCGGCTCAACCGGGGAAGGGCCTGGGAAACCACTGGGCTG
>seq00493;size=18
TACGTAGGGGGCAAGCGTTGTCCGGATTCATTGGGCGTAAAGAGCTCGTAGGCGGTTCAG
TAAGTCGGGTGTGAAAGCTCCGAGCTCAACTCGGAGAGGCCACCCGATACTGCTGTGACT
>seq00494;size=18
TACCGGCAGCTCAAGTGGTAGCCGCGATTATTGGGCCTAAAGCGTTCGTAGCCGGATAAG
TAAGTCTTTGGTTAAATCCTGCAACTTAACTGTGGGAAATCTAGGGATACTGCTTGTCTT
>seq00495;size=18
TACGGAGGGTGCAAGCGTTAATCGGAATTACTGGGCGTAAAGCGCACGCAGGCGGTCTGT
CAAGTCGGATGTGAAATCCCCAGGCTCAACCTGGGAACTGCATTCGAAACTGGCAGGCTA
>seq00496;size=18
TACGGAGGGAGCTAGCGTTGTTCGGAATTACTGGGCGTAAAGGGCGCGTAGGCGGTGGTG
TAAGTCAGATGTGAAAACCATCGGCTTAACCGATTGGATTGCATTTGATACTGCATCACT
>seq00497;size=18
TACGGAGGGTGCAAGCGTTAATCGGAATTACTGGGCGTAAAGCGCACGCAGGCGGTCTGT
CAAGTCGGATGTGAAATCCCCGGGCTCAACCTGGGAACTGCATTCGATACTGGCAAGCTA
>seq00498;size=18
CACGAACTGCGCAAACGTTATTCGGAATCACTGGGCTTAAAGAGTTCGTAGGCGGCGCGT
TAAGTCGGGTGTGAAATCCCTCGGCTCAACCGAGGAATTGCGCCCGAAACTGGCGTGCTT
>seq00499;size=18
TACGGAGGGTGCAAGCGTTAATCGGAATTACTGGGCGTAAAGCGCACGCAGGCGGTCTGT
CAAGTCGGATGTGAAATTCCCGGGCTCAACCTGGGAACTGCATTCGAAACTGGCAGGCTA
>seq00500;size=18
TACAGAGGGTGCGAGCGTTAATCGGATTTACTGGGCGTAAAGCGTGCGTAGGCGGCTGAT
GAAGTCGGATGTGAAATCCCTGAGCTTAACTTAGGAATTGCATTCGATACTGGTCAGCTA
>seq00501;size=18
TACGGAGGGTGCAAGCGTTGTTCGGAATCACTGGGCGTAAAGGGCGCGCAGGCGGTATGG
TAAGTCAGATGTGAAAGCCCACGGCTTAACCGTGGAAGGGCATTTGAAACTGCCAGACTT
>seq00502;size=18
TACGAATGGTCCTAGCGTTGTTCGGAATCACTGGGCTTAAAGCGCACGTAGGTGGATAAT
TAAGTGTCTTGTGAAATCCCACGGCTTAACCGTGGAACTGCAGGGCATACTGGTTATCTT
>seq00503;size=18
TACGTAGGGTGCGAGCGTTATCCGGATTTATTGGGCGTAAAGGGCTCGTAGGCGGTTCGT
CGCGTCCGGTGTGAAAGTCCATCGCCTAACGGTGGATCTGCGCCGGGTACGGGCTGGCTG
>seq00504;size=18
TACGTAGGGGGCAAGCGTTATCCGGATTTACTGGGTGTAAAGGGAGCGTAGACGGATTTG
CAAGTCAGATGTGAAAGGCGGGGGCTTAACCCCTGGATTGCATTTGAAACTGCAGATCTT
>seq00505;size=18
TACGTAGGGGACGAGCGTTGTCCGGAATTACTGGGCGTAAAGGGCGCGCAGGCTGTAGAT
CAAGTCAGCTGTGAAATGTCTGGGCTTAACCCGGGCATGCGGTTGAAACTGATGTACTGG
>seq00506;size=18
TACGTATGGTCCTAGCGTTGTCCGGAATAACTGGGCGTAAAGGGTGTGTAGGCGGATATC
CGTGTCAGGTGTGAAATCCCCCGGCTTAACTGGGGCATTGCGCTTGAAACTGGATATCTG
>seq00507;size=18
AACGTAGGAGGCGAGCGTTATCCGGATTTACTGGGCGTAAAGCGTGTGTAGGCGGTATGA
TAAGTTGGATGTGAAAGCTCCTGGCTCAACTGGGAGAGGTCGTTCAAAACTGTCAGACTA
>seq00508;size=17
TACGTAGGATCCAAGCGTTGTCCGGATTTACTGGGTGTAAAGGGTGCGTAGGCGGACTCG
TGCGTTAGGGGTTAAATACTTCGGCTCAACCGAAGAAATGCCTTTAATACGGCGAGTCTT
>seq00509;size=17
TACAGAGGTGGCGAGCGTTGTTCGGATTTACTGGGCGTAAAGCGTGCGTAGGCGGTCGCG
TATGTCGGATGTGAAATCCCGGGGCTCACCCCCGGAAGTGCATCCGAAACTGCGCGGCTA
>seq00510;size=17
TACGAAGGGTGCAAGCGTTACTCGGAATTACTGGGCGTAAAGCGTGCGTAGGTGGTGGTT
TAAGTCTGCTGTGAAAGCCCTGGGCTCAACCTGGGAATTGCAGTGGATACTGGGTCACTA
>seq00511;size=17
TACGGAGGATGCGAGCGTTATCCGGATTTATTGGGTTTAAAGGGTGCGTAGGCGGCTTTT
TAAGTCAGCGGTGAAATTTTGCAGCTTAACTGTAACAGTGCCGTTGATACTGTGGAGCTA
>seq00512;size=17
TACGTAGGGGGCGAGCGTTATCCGGAATTATTGGGCGTAAAGAGTACGTAGGTGGTTTCC
TAAGCATGGGGTTTAAGGCAATGGCTTAACTATTGTATGCCCCGTGAACTGGGTAACTTG
>seq00513;size=17
TACGGAGAGGGCAAGCGTTGTTCGGATTTATTGGGCGTAAAGCGCACGTAGGCGGTTCGG
TAAGTCGGTTGTGAAAGACCCACGGCTCACCCGGGGGAACGCATCCGATACTGCCGGACT
>seq00514;size=17
TACAGAGACTGCAAGCGTTATTCGGATTCACTGGGCGTAAAGGGTGCGCAGGCGGCCGTG
TGTGTTAGGCGTGAAAGCCCGAGGCTCAACCTCGGAATTGCACCTAAAACTACACGGCTA
>seq00515;size=17
TACGGAGGGTGCTAGCGTTGTTCGGAATTACTGGGCGTAAAGCGCGTGTAGGCGGATTTA
GTAGTCGGGTGTGAAAGCCCTGGGCTTAACCCAGGAAGTGCGCCCGAAACCATAAGTCTA
>seq00516;size=17
TACGGAGGGGGCTAGCGTTGTTCGGAATTACTGGGCGTAAAGCGCACGTAGGCGGATTGG
CAAGTTGGGGGTGAAATCCCAGGGCTCAACCCTGGAACTGCCTCCAAAACTTCCAGTCTT
>seq00517;size=17
TACGTAGGGGGCGAGCGTTGTCCGGAATTACTGGGCGTAAAGGGTGCGTAGGTGGCCTTT
TAAGTTGGATGTGAAATACCCGAGCTTAACTTGGGGGGTGCATCTAATACTGGGAGGCTA
>seq00518;size=17
TACGGAGGGTGCAAGCGTTGTTCGGAATTACTGGGCGTAAAGGGCGCGCAGGCGGTTTGG
TAAGTCAGATGTGAAAGCCCACGGCTTAACTGTGGAAGTGCATTTGAAACTGTCAGACTT
>seq00519;size=17
TACGTAGGGGGCGAGCGTTGTCCGAATTTACTGGGCGTAAAGCGCGCGTAGGCGGACTTT
TAAGTTGTGGGTGAAATTCCGAGGCTCAACCTCGGAACTGCCTGCAAAACTGGGAGTCTT
>seq00520;size=17
TACGGAGGGTGCAAGCGTTACTCGGAATCACTGGGCGTAAAGGATGCGTAGGCTGTAATA
TAAGTCAGAAGTGAAATCCAACGGCTTAACCGTTGAACTGCTTTTGAAACTGTTTTACTA
>seq00521;size=17
TACGAAGGGAGCTAGCGTTGTTCGGAATTACTGGGCGTAAAGCGCACGTAGGCGGATTTT
TAAGTCAGGGGTGAAATCCCAAGGCTCAACCTTGGAACTGCCTTTGATACTGGAAGTCTC
>seq00522;size=17
CACGTAGGAGGCAAACGTTATCCGGATTTACTGGGCGTAAAGCGCGTGTAGGTGGTACTG
TAAGTAGGGCGTGAAAGCTCCTGGCTCAACTGGGAGAGGCCGTTCTAAACTACAGAACTA
>seq00523;size=17
TACGGAGGGTGCAAGCGCTAATCGGAATTACTGGGCGTAAAGCGCACGCAGGCGGTCTGT
CAAGTCGGATGTGAAATCCCCGGGCTCAACCTGGGAACTGCATTCGAAACTGGCAGGCTA
>seq00524;size=17
CACGTAGGTGGCGAGCGTTATTCGGATTCACTGGGCGTAAAGGGTCCGCAGGGGGCCTGG
CAAGTCTGCCGTGAAATTCCAGGGCTCAACCCTGGACGTGCGTTGGAAACTGCCGGGCTT
>seq00525;size=17
TACGGAGGGTGCAAGCGTTAATCGGAATTACTGGGCGTAAAGCGCACGCAGGCGGTCTGT
CAAGTCGGATGTGAAATCCCCGGGCTTAACCTGGGAACTGCATTCGAAACTGGCAAGCTA
>seq00526;size=17
TACGTAGGGGGCGAGCGTTGTCCGGAATTACTGGGCGTAAAGGGTGCGTAGGCGGTTTGG
TAAGTTGGATGTGAAATACCCGGGCTTAACTTGGGGGCTGCATCCAATACTGTCGGACTT
>seq00527;size=17
TACGGAGGAGGCAAGCATTGTCCGGAATTATTGGGCGTAAAGAACACGTAGGTGGTTTTT
CAAGTCATGTGTGAAAACTTTGGGCTCAACTCAAAGATTGCATATGATACTGATTAACTA
>seq00528;size=16
TACGTAGGGGACGAGCGTTGTCCGGATTTACTGGGCGTAAAGGGCGCGTAGGCGGTCATT
TAAGTCAGCTGTGAAATGGTTTGGCTTAACCGGATCATGCGGTTGAAACTGAATGACTGG
>seq00529;size=16
TACGTAGGGTGCAAGCATTAATCGGAATTATTGGGCGTAAAGGGCGCGTAGGCGGATAAT
CAAGTCTTGTGTGAAATTTCGGGGCTCAACCTCGAAGCGGCACAGGAAACTAGTTATCTA
>seq00530;size=16
CACGTAGGGGGCGAGCGTTGTCCGGAATTACTGGGCGTAAAGGGCGCGCAGGCTGTTATG
CGAGTCTGCTGTGAAAGGCACCGGCTTAACCGGTGAGTTGCGGCGGATACTGCATAGCTG
>seq00531;size=16
GACGAACCGTCCAAACGTTATTCGGAATCACTGGGCTTAAAGGGTGCGTAGGCGGCGCGG
AAAGTTGGGTGTGAAATCCCTCGGCTCAACCGAGGAACTGCGCCCAAAACTACCGTGCTC
>seq00532;size=16
TACGGAGGGTGCAAGCATTGATCGGAATTACTGGGCGTAAAGGGCGCGCAGGCGGTCGGA
TAAGTCAGATGTGAAATTCCGGGGCTCAACCCCGGAGCTGCATTTGAAACTATCCGACTA
>seq00533;size=16
TACGTAGGGGGCAAGCGTTATCCGGAATTATTGGGCGTAAAGAGTGCGTAGGTGGTTTTG
TAAGCGCGGGGTGAAAGGCAATAGCTCAACTATTGTAAGCCTTGCGAACTGTAAGACTTG
>seq00534;size=16
GACAGAGGTGGCTAGCGTTGTTCGGTATCACTGGGCTTAAAGCGTGTGTAGGCGGAAACG
TAAGCATTTTGTGAAATCCCTCGGCTTAACCGAGGCATTGCTTGATGGACTGCGTTTCTT
>seq00535;size=16
TACGTAGGGTGCGAGCGTTGTCCGGATTTATTGGGCGTAAAGAGCTCGTAGGTGGTTTGT
TGCGTCGGAAGTGAAAACACGGGGCTTAACTTCGTGCTTGCTTTCGATACGGGCAGACTT
>seq00536;size=16
TACGGAGGTTGCAAGCGTTGTTCGGAATAACTGGGCGTAAAGGGAGCGCAGGCGGTTTGG
TCAGTCTGAAGTGGAAGCCCGGGGCTTAACTCCGGAAGTGCTTTGGATACTGCCAAACTT
>seq00537;size=16
TACGAAGGGTGCAAGCGTTAATCGGAATTACTGGGCGTAAAGCGCGCGTAGGTGGTTCGT
TAAGTTGGATGTGAAAGCCCCGGGCTCAACCTGGGAACTGCATCCAAAACTGGCGAGCTA
>seq00538;size=16
GACGTAGGGGGCGAGCGTTGTCCGGAATTACTGGGCGTAAAGAGCACGTAGGCGGGACCT
TAAGTCAGGTGTGAAAGACCGGGGCCTAACTCCGGGGTGGCACTTGAAACTGGGGTTCTT
>seq00539;size=16
TACGTAGGTGGCAAGCGTTGTCCGGATTTACTGGGTGTAAAGGGCGCGTAGGCGGGAAAG
CAAGTCAGATGTGAAATGTGAGGGCTTAACCCTCAAGCTGCATTTGAAACTGTTTTTCTT
>seq00540;size=16
TACGGAGGGTGCAAGCGTTATCCGGATTTATTGGGTTTAAAGGGTCCGTAGGCGGACTTA
TAAGTCAGTGGTGAAAGCCTGTCGCTTAACGATAGAACTGCCATTGATACTGTAAGTCTT
>seq00541;size=16
TACGAGGGGAGCTAGCGTTGTTCGGAATTACTGGGCGTAAAGCGCGCGTAGGCGGCTTTT
TAAGTCAGAGGTGAAAGCCCGGGGCTCAACCCCGGAATTGCCTTTGAAACTGGAAAGCTA
>seq00542;size=16
TACGAAGGGTGCAAGCGTTAATCGGAATTACTGGGCGTAAAGCGCGTGTAGGCGGTTATT
TAAGTCAGATGTGAAAGCCCCGGGCTCAACCTGGGAATGGCATTTGATACTGGGTAACTG
>seq00543;size=16
TACGTAGGGGGCAAGCGTTGTCCGGAATTACTGGGTGTAAAGGGTGTGCAGGCTTCCTTT
TAAGTTGATTGTGAAATCCATGAGGCTCAACCTCTGAATTGCAGTCAATACTGGAAGGAT
>seq00544;size=16
TACGGAGGGAGCGAGCGTTGTTCGGAATCATTGGGCGTAAAGGGCATGTAGGCGGCTCTG
TAAGTCGGGTGTGAAATCCCATCTCTCAAGTGTGGAACGGCATTCGAAACTGCAGGGCTT
>seq00545;size=16
TACGGAGGGTGCAAGCGTTAATCGGAATCACTGGGCGTAAAGCGCACGTAGGCCGTTTGG
TAAGTCAGAGGTGAAAGCCCGTAGCTCAACTACGGAATTGCCTTTGATACTGCTGGACTT
>seq00546;size=16
TACGGAGGTTGCAAGCGTTGTTCGGAATAACTGGGCGTAAAGGGAGCGCAGGCGGCTTGG
TAAGTCTAAAGTGAAATTCCAGGGCTCAACCCTGGACGTGCTTTGGATACTGCCTGGCTT
>seq00547;size=16
CACGTAGGGGGCGAGCGTTGTCCGGAATTACTGGGCGTAAAGGGCGCGCAGGCTGTTATG
CGAGTCTGCTGTGAAATGTACCGGCTCAACCGGTGCCTTGCTGCGGATACTGCATAGCTG
>seq00548;size=16
TACGTAGGGGGCGAGCGTTGTCCGGATTTATTGGGCGTAAAGACCTCGTAGGCGGTTTGG
TAAGTCAGCGGTGAAAGTTCGGAGCTCAACTCCGAAAGTGCCGTTGATACTGCCATGACT
>seq00549;size=16
TACGTAGGGTGCGAGCGTTAATCGGAATTACTGGGCGTAAAGCGTGCGCAGGCGGTTGTG
TAAGACAGGTGTGAAATCCCCGGGCTTAACCTGGGAACTGCGCTTGTGACTGCACAGCTA
>seq00550;size=16
TACGTAGGGTGCAAGCGTTGTCCGGATTTATTGGGCGTAAAGAGTCTGTAGGCGGATAGA
TAGGTTATTGGTTAAAGCCTCCGGCCTAACCGGAGAAAGGCTGATAATACCGTTTATCTA
>seq00551;size=15
TACGTAGGGGGCAAGCGTTGTCCGGATTTATTGGGTGTAAAGAGTGCGTAGACGGATATG
TAAGTTAGTTGTGAAATCCCTGGGCTTAACCCAGGAAGTGCAACTAAAACTGTGTATCTT
>seq00552;size=15
GACAGAGGGGGCAAGCGTTGTCCGGAGTCACTGGGCGTAAAGCGCGCGCAGGCGGCTGCC
TAAGTGTCGTGTGAAAGCCCCCGGCTCAACCGGGGGAGGCCATGGCAAACTGGGTGGCTC
>seq00553;size=15
TACAGAGGTCCCAAGCGTTGTTCGGATTCACTGGGCGTAAAGGGTGCGTAGGCGGTGGGG
TAAGTTTGATGTGAAATCCCCGGGCTCAACTCGGGAACGGCATTGAATACTATCCTGCTT
>seq00554;size=15
TACGTAGGTGGCGAGCGTTGTCCGGATTTATTGGGTTTAAAGGGTGCGTAGGTTGTTTAG
TAAGTCAGTGGTGAAATCCGGCAGCTTAACTGTCGATGTGCCATTGATACTGCAGAACTT
>seq00555;size=15
TACGTAGGGGGCAAGCGTTATCCGGATTTACTGGGTGTAAAGGGAGCGTAGACGGCACTG
CAAGTCTGGAGTGAAAGCCCGGGGCTCAACCCCGGGACTGCTTTGGAAACTGTGGTGCTG
>seq00556;size=15
TACAGAGGGTGCGAGCGTTAATCGGATTTACTGGGCGTAAAGCGTGCGTAGGCGGCTTTT
TAAGTCGGATGTGAAATCCCCGAGCTTAACTTGGGAATTGCATTCGATACTGGGAAGCTA
>seq00557;size=15
TACGGAGGGCGCAAGCGTTAATCGGAATTACTGGGCGTAAAGCGCACGCAGGCGGTCTGT
CAAGTCGGATGTGAAATCCCCGGGCTCAACCTGGGAACTGCATTCGAAACTGGCAGGCTA
>seq00558;size=15
TACGGAGGGTGCGAGCGTTAATCGGAATTACTGGGCGTAAAGCGCGCGTAGGCGGATATG
TAAGTCAGAAGTGAAATCCCTCGGCTTAACCGAGGAATAGCTTTTGATACTGTGTATCTT
>seq00559;size=15
TACGTAGGGGGCAAGCGTTGTCCGGAATTACTGGGCGTAAAGCGCACGCAGGCGGTTCGT
TAAGTCGGATGTGAAAGATCGGGGCTCAACCCCGGTTTGCGTTCGATACTGGCGGACTGG
>seq00560;size=15
TACGAAGGGGGCTAGCGTTGCTCGGAATCACTGGGCGTAAAGGGCGCGTAGGCGGACTCT
TAAGTCGGGGGTGAAAGCCCAGGGCTCAACCCTGGAATTGCCTTCGATACTGAGAGTCTT
>seq00561;size=15
TACGAAGGGGGCTAGCGTTGTTCGGAATTACTGGGCGTAAAGGGCGCGTAGGCGGCCCAA
TAAGTCAGATGTGAAAGCCCCGAGCTTAACTTGGGAACTGCATTTGATACTGTTGGGCTA
>seq00562;size=15
TACGTAGGGGGCGAGCGTTACCCGGAATCACTGGGCGTAAAGGGAGCGTAGGTGGCCTGA
CATGTCAACTGTGAAAACCCGGAGCTCAACTCCGGACCTGCAGTTGAAACTGCCAGGCTT
>seq00563;size=15
GACGTAGGAGGCGAGCGTTATCCGGATTTATTGGGCGTAAAGGGCAAGTAGGCGGTTGTC
AAAGTTGGGCGTGACAGACCCTGGCTTAACTAGGGGAGGTCGTTCAAAACTAGGCAACTA
>seq00564;size=15
TACGTAGGTGGCAAGCGTTGTCCGGATTTACTGGGTGTAAAGGGCGCGTAGGCGGGATTA
CAAGTCAGATGTGAAATGCCAGGGCTTAACCCTGGAGCTGCATTTGAAACTGTAGTTCTT
>seq00565;size=15
GACAGAGGGGGCAAGCGTTGTCCGGAGTTACTGGGCGTAAAGGGCGCGCAGGCGGTGGGC
TGCGTCGGCGCTGAAAGCGCCCCGCTTAACGGGGCGAGGTGCGCCGATACGAGTCCACTC
>seq00566;size=15
TACGTAGGTGGCAAGCGTTGTCCGGATTTACTGGGTGTAAAGGGCGTGTAGCCGGGAAGG
CAAGTCAGATGTGAAATCCACGGGCTTAACTCGTGAACTGCATTTGAAACTACTTTTCTT
>seq00567;size=15
AACGTAGGTGGCAAGCGTTGTCCGGAATTACTGGGTGTAAAGGGAGCGCAGGTGGGGCTG
TAAGTCGAATGTGAAATCTATGGGCTCAACTCATAAATTGCGTTCGATACTATAGTTCTT
>seq00568;size=15
TACGTAGGGAGCGAGCGTTATCCGGATTTATTGGGTGTAAAGGGTGCGTAGACGGGAATA
CAAGTTAGTTGTGAAATACCTCGGCTTAACTGAGGAACTGCAACTAAAACTATATTTCTT
>seq00569;size=15
TACGGAGGTTCCAAGCGTTGTTCGGAATTACTGGGCGTAAAGGGAGCGCAGGCGGACGAG
TCAGTCTGAAGTGGAATCCCGGGGCTTAACCTCGGACTTGCTTCGGATACTGCTTGTCTT
>seq00570;size=15
TACGTAGGGGGCGAGCGTTGTCCGGAATCACTGGGCGTAAAGCGCACGTAGGCGGGCTGT
CAAGTCGGCCGTGAAAGGCATGGGCTCAACCTGTGCATGTCGGTCGATACTGGCGGTCTG
>seq00571;size=15
TACGGAGGGTGCAAGCGTTAATCGGAATTACTGGGCGTAAAGCGCACGCAGGCGGTCTGT
CAAGTCGGATGTGAAATCCCCGGGCTCAACCTGGGAACTACATTCGAAACTGGCAGGCTA
>seq00572;size=15
TACGTAGGGGGCGAGCGTTACCCGGAATCACTGGGCGTAAAGGGAGCGTAGGTGGCCTGA
CATGTCAACTGTGAAAACCCGGAGCTCAACTCCGGACTTGCAGTTGCAACTGCCAGGCTT
>seq00573;size=15
CACGTAGGAGGCGAACGTTATCCGGATTTACTGGGCGTAAAGCGCGTGTAGGTGGTTTGG
TAAGTAGGGCGTGAAAGCTCCTGGCTCAACTGGGAGAGGCCGTTCTAAACTGCCAAGCTA
>seq00574;size=15
TACGTAGGGGACAAGCGTTGTCCGGAATCACTGGGCGTAAAGGGCGCGCAGGCGGTGATT
TAAGCAGGATGTGAAAGGCTACGGCTCAACCGTAGACATGCACCCTGAACTGGGTCACTT
>seq00575;size=15
TACCGGCGGCTCGAGTGGTGGCCGCTATTACTGGGCTTAAAGGGTCCGTAGCTGGATATA
CAAGTCCCTTGAGAAATCCGCCGGCTTAACCGGTGGGCGTTCATGGGAAACTGTATTTCT
>seq00576;size=15
TACGAAGGGGGCTAGCGTTGCTCGGAATCACTGGGCGTAAAGCGCACGTAGGTGGGTCGT
TAAGTCGGGGGTGAAATCCCAGAGCTCAACTCTGGAACTGCCTTCGATACTGGCGACCTT
>seq00577;size=15
TACGTAGGTGGCAAGCGTTGTCCGGATTTACTGGGTGTAAAGGGCGCGTAGGCGGGTAGG
CAAGTCAGGTGTGAAATCTATGGGCTCAACCCATAAACTGCACTTGAAACTGTTTATCTT
>seq00578;size=15
AACGTAGGAGGCAAGCGTTATCCGGATTTATTGGGCGTAAAGCGCGTGCAGGCTGTTTGG
AAAGTTGGATGTGAAAGCTCCTGGCTTAACTGGGAGAGGTCGTTCAAAACTACCAAACTA
>seq00579;size=15
AACGTAGGAGGCAAGCGTTATCCGGATTTATTGGGCGTAAAGCGCGTGCAGGCGGTTTGA
TAAGTTGGATGTGAAATCTCCCGGCTCAACTGGGAGCGGTCATTCAAAACTATCAGACTA
>seq00580;size=14
TACGGGGGGTGCAAGCGTTGTTCGGAATCATTGGGCGTAAAGAGCGTGTAGGCGGCGTGA
TAAGTCAGATGTGAAAGCCCTGGGCTTAACCCAGGAAGTGCATTTGAAACTGTCTTGCTT
>seq00581;size=14
CACCGGCAGCTCAAGTGGTGGCCGTTTTTATTGGGCCTAAAGCGTTCGTAGCCGGTTTGA
TAAGTCTCTGGTGAAATCCCGCAGCTCAACTGTGGGAATTGCTGGAGATACTATCAGACT
>seq00582;size=14
TACGTAGGTCCCAAGCGTTATCCGGATTTATTGGGCGTAAAGTGTCCTTAGGCGGTTTAC
TCATCTTTAAGATGATTCATTTTTTGTTTAACAAAAGATGAACAAGTCCTATGTTAAAAT
>seq00583;size=14
TACGTAGGGAGCGAGCGTTGTCCGGAATCATTGGGCGTAAAGCGCGCGTAGGCGGCCCGA
TAAGTCCGCTGTGAAAGTCAACGGCTCAACTGTTGAAAGCCGGTGGATACTGTCGGGCTG
>seq00584;size=14
TACGGAGGGTGCAAGCGTTAATCGGAATTACTGGGCGTAAAGCGCACGCAGGCGGTCTGT
CAAGTCGGATGTGAAATCCCAGGGCTCAACCTGGGAACTGCATTCGAAACTGGCAGGCTA
>seq00585;size=14
TACGTAGGGGGCAAGCGTTGTCCGGAATGATTGGGCGTAAAGGGCGCGTAGGCGGCCTGG
TAAGTCTGGAGTGAAAGTCCTGCTTTTAAGGTGGGAATTGCTTTGGATACTGTCGGGCTT
>seq00586;size=14
TACGGAGGGTGCAAGCGTTAATCGGAATTACTGGGCGTAAAGCGCACGCAGGCGGTCTGT
CAAGTCGGATGTGAAATCCCCGGGCTCAACCTGGGAACTGCATTCGAAACTGGTAGGCTA
>seq00587;size=14
TACGGAGGGGGCAAACGTTGTTCGGAATTACTGGGCGTAAAGGGTGAGTAGGCGGTTCGA
TTAGTCTAGCGTGAAATCTCTCGGCTTACCCGGGAAACTGCGCTGGAAACTGTCGAGCTC
>seq00588;size=14
TACGGAGGGTGCAAGCGTTAATCGGAATTACTGGGCGTAAAGCACACGCAGGCGGTCTGT
CAAGTCGGATGTGAAATCCCCGGGCTCAACCTGGGAACTGCATTCGAAACTGGCAGGCTA
>seq00589;size=14
TACGAAGGGGGCTAGCGTTGCTCGGAATCACTGGGCGTAAAGCGCACGTAGGCGGCTTTC
TAAGTCAGGGGTGAAATCCTGGAGCTCAACTCCAGAACTGCCTTTGATACTGGAGAGCTT
>seq00590;size=14
TACGTAGGTGGCAAGCGTTATCCGGATTTACTGGGTGTAAAGGGCGTGTAGGCGGGACTG
CAAGTCAGATGTGAAATTCCAGGGCTCAACCCTGGACCTGCATTTGAAACTGTGGTTCTT
>seq00591;size=14
TACGTAGGGAGCAAGCGTTGTCCGGAATTACTGGGCGTAAAGGGCGCGTAGGCGGCGGCA
CAAGTCTCATGTGAAAGCCCCGGGCTTAACCCGGGAAGAGCATGGGAAACTGTGTGGCTT
>seq00592;size=14
TACGGAGGGTCCAAGCGTTATCCGGATTTATTGGGTTTAAAGGGTACGTAGGCGGAGTTT
TAAGTCAGTAGTGAAATCCCATCGCTTAACGATGGAACTGCTATTGATACTGATACTCTT
>seq00593;size=14
TACGGAGGATGCGAGCGTTATCCGGATTTATTGGGTTTAAAGGGTGCGTAGGTGGAGAGA
TAAGTCAGTGGTGAAATCCTGATGCTTAACGTTAGGATTGCCGTTGAAACTGTTTTTCTA
>seq00594;size=14
CACGTAGGGGGCGAGCGTTGTCCGGATTTATTGGGCGTAAAGAGCTCGTAGGTGGCTCGG
TAAGTCGGGTGTGAAATTTCGAGGCTCAACCTCGAAACGCCACCCGATACTGCTGTGGCT
>seq00595;size=14
TACGTAGGGTGCAAGCGTTGTCCGGAATTATTGGGCGTAAAGAGCTCGTAGGCGGCTTGT
CGCGTCTGCTGTGAAAACCCGGAGCTCAACTCCGGGCCTGCAGTGGGTACGGGCAGGCTA
>seq00596;size=14
TACAGAGGGTGCAAGCGTTAATCGGAATTACTGGGCGTAAAGCGCTCGTAGGCGGATGCC
TAAGTCGATTGTGAAAGCCCTGGGCTTAACCTGGGAACTGCAGTCGATACTGGGTATCTA
>seq00597;size=14
TACGTAGGGGGCAAGCGTTGTCCGGAATAATTGGGCGTAAAGGGCGCGTAGGCGGCTCGG
TAAGTCTGGAGTGAAAGTCCTGCTTTTAAGGTGGGAATTGCTTTGGATACTGTCGGGCTT
>seq00598;size=14
TACGGAGGGTGCAAGCGTTAATCGGAATTACTGGGCGTAAAGCGCACGCAGGCGGTCGGA
TGAGTCGGATGTGAAAGCCCTGGGCTTAACCTGGGAACTGCATTCGATACTGTCTGGCTA
>seq00599;size=14
GACGAACCACCCAAACGTTATTCGGAATTACTGGGCTTAAAGGGTGCGTAGGCGGCGCGG
AAAGTCAGATGTGAAATCCCTCGGCTTAACCGAGGAACTGCGTTTGAAACTACCGTGCTT
>seq00600;size=14
TACGTAGGGGGCAAGCGTTATCCGGATTTACTGGGTGTAAAGGGAGCGTAGACGGATTTG
CAAGTCAGATGTGAAAGGCGGGGGCTTAACCCCTGGATTGCATTTGAAACTGTAGATCTT
>seq00601;size=14
TACGGAGGGTGCAAGCGTTAATCGGAATTACTGGGCGTAAAGCGCACGCAGGCGGTCTGT
CAAGTCGGATGTGAAATACCCGGGCTCAACCTGGGAACTGCATTCGAAACTGGCAGGCTA
>seq00602;size=14
TACGGAGGGGGCTAGCGTTGTTCGGAATTACTGGGCGTAAAGCGCACGTAGGCGGATCAG
TCAGTCAGGGGTGAAATCCCGGGGCTCAACCCCGGAACTGCCTTTGATACTGCTGGTCTT
>seq00603;size=14
TACGAAGGGGACTAGCGTTGTTCGGAATCACTGGGCGTAAAGCGCACGTAGGCGGATTTG
TAAGTCAGGGGTGAAATCCCGGGGCTCAACCTCGGAACTGCCTTTGATACTGCGAATCTC
>seq00604;size=14
TACGGAGGGAGCTAGCGTTGTTCGGAATTACTGGGCGTAAAGCGCACGTAGGCGGCGACT
CAAGTCAGAGGTGAAAGCCCGGGGCTCAACCCCGGAACTGCCTTTGAAACTAGGTTGCTA
>seq00605;size=14
TACGTAGGTGGCAAGCGTTGTCCGGATTTACTGGGCGTAAAGAGCGCGCAGGCGGTCGTA
TAAGTCGAATGTGAAAGCCCCCGGCTCAACTGGGGAGGGTCATTCGATACTGTTCGACTC
>seq00606;size=14
TACGGAGGGTGCAAGCGTTAATCGGAATTACTGGGCATAAAGCGCACGCAGGCGGTCTGT
CAAGTCGGATGTGAAATCCCCGGGCTCAACCTGGGAACTGCATTCGAAACTGGCAGGCTA
>seq00607;size=14
TACGGAGGGTGCAAGCGTTAATCGGAATTACTGGGCGTAAAGCGCACGCAGGCGGTCTGT
CAAGTCGGATGTGAAATCCCCGGGCTCAACCCGGGAACTGCATTCGAAACTGGCAGGCTA
>seq00608;size=14
TACGTAGGGTGCAAGCGTTGCTCGGAATTACTGGGCGTAAAGGGAGCGCAGGCGGTTTTG
TATGTCGTAGGTGAAATACTCCGGCTTAACTGGAGAAACGCCTTCGAAACTGCAAGACTA
>seq00609;size=14
TACGGAGGATGCAAGCGTTATCCGGATTTATTGGGTTTAAAGGGTGCGTAGGTGGACTAA
TAAGTCAGTGGTGAAATCCCCCGGCTCAACCAGGGAACTGCCATTGATACTGTTAGTCTA
>seq00610;size=13
TACGGCGGGTGCAAGCGTTAATCGGAATTACTGGGCGTAAAGCGCACGCAGGCGGTCTGT
CAAGTCGGATGTGAAATCCCCGGGCTCAACCTGGGAACTGCATTCGAAACTGGCAGGCTA
>seq00611;size=13
TACGTAGGGGGCAAGCGTTGTCCGGAATTACTGGGCGTAAAGCGCACGCAGGCTGACTTA
TAAGTCGGTAGTCTAATGCGGAGGCTCAACTTCCGTTTATCTATCGATACTGTAAGACTA
>seq00612;size=13
TACGGAGGGTGCAAGCGTTAATCGGAATTACTGGACGTAAAGCGCACGCAGGCGGTCTGT
CAAGTCGGATGTGAAATCCCCGGGCTCAACCTGGGAACTGCATTCGAAACTGGCAGGCTA
>seq00613;size=13
TACGGGGGGTGCGAGCGTTGTTCGGAATCATTGGGCGTAAAGAGCGCGCAGGCGGCTTGG
TGAGTCAGATGTGAAAGCCCTGGGCTTAACCCAGGAAGTGCATTTGATACTGCCTCGCTA
>seq00614;size=13
TACGAAGGTGGCAAGCGTTGTTCGGAATCACTGGGCTTAAAGCGTGTGTAGGCGGAAGCG
CAAGCGTTTTGTGAAATCCCTCGGCTTAACCGAGGAATTGCTTGACGAACTGCGCTTCTT
>seq00615;size=13
TACGGAGGGTGCAAGCGTTAATCGGAACTACTGGGCGTAAAGCGCACGCAGGCGGTCTGT
CAAGTCGGATGTGAAATCCCCGGGCTCAACCTGGGAACTGCATTCGAAACTGGCAGGCTA
>seq00616;size=13
AACGTAGGAGGCGAGCGTTATCCGGATTTACTGGGCGTAAAGCGTGTGTAGGCGGTTTGA
TAAGTTGGATGTGAAAGCTCCTGGCTTAACTGGGAGAGGTCGTTCAAAACTATCAGACTT
>seq00617;size=13
TACGTAGGGGGCGAGAGTTGTCCGGATTTACTGGGTGTAAAGGGTGCTCAGGTGGATTTG
TAAGTCAGAGGTGAAATCCCAAAGCTTAACTTTGGAGCTGCCTTTGATACTGCAAGTCTG
>seq00618;size=13
TACGTAGGGGGCGAGCGTTGTCCGGAATTACTGGGCGTAAAGGGTGCGTAGGCGGTACTT
TAAGTTGGATGTGAAATGCCCGAGCTTAACTTGGGGGGTGCATCCAATACTGGAGAACTA
>seq00619;size=13
TACGGAGGGTGCAAGCGTTAATCGGAATTACTGGGCGTAAGGCGCACGCAGGCGGTCTGT
CAAGTCGGATGTGAAATCCCCGGGCTCAACCTGGGAACTGCATTCGAAACTGGCAGGCTA
>seq00620;size=13
TACGTAGGGCGCGAGCGTTGTCCGGAATTATTGGGCGTAAAGAGCTCGTAGGCGGTTTGT
CGCGTCTGCCGTGAAATCCTCTGGCTTAACTGGGGGCGTGCGGTGGGTACGGGCAGACTG
>seq00621;size=13
TACGGAGGGTGCAAGTGTTATTCGGAATCACTGGGCGTAAAGAGCACGTAGGCGGATGGG
TAAGTCAGATGTGAAATCCCGGGGCTCAACTTCGGAACTGCATCTGATACTGCCCGTCTT
>seq00622;size=13
TACGTAGGGAGCGAGCGTTGTCCGGATTTACTGGGTGTAAAGGGTGCGTAGGCGGCTGAT
CAAGTCAGATGTGAAATGCACAGGCTTAACCTGTGAGCTGCATTTGAAACTGGTCAGCTT
>seq00623;size=13
TACGGAGGGTGCAAGCGTTAATCGGAATTACTGGGCGTAAAGCGCACGTAGGCTGTAGTG
TAAGTCAGGGGTGAAATCCCACGGCTCAACCGTGGAACTGCCTTTGATACTGCACAACTT
>seq00624;size=13
TACGGAGGGTGCAAGCGTTAATCGGAATTACTGGGCGTAAAGCGCACGTAGGCGGTTTGA
CAAGTGGGATGTGAAAGCCCTGGGCTCAACCTGGGAACTGCATCCCAAACTGTCAGGCTA
>seq00625;size=13
TACGGAGGATGCGAGCGTTATCCGGATTTATTGGGTTTAAAGGGTGCGTAGGCTGTTATT
CAAGTCAGTGGTAAAAGGTACAGGCTTAACTTGTATGCGCCATTGATACTGAATAGCTGG
>seq00626;size=13
CACGTAGGAGACAAGCGTTATTCGGATTTACTGGGCGTAAAGCGCGTGCAGGCGGTCTGA
CAAGTTGGATGTGAAAGCTCCTGGCTTAACTGGGAGAGGTCGTTCAAAACTATCAGACTA
>seq00627;size=13
TACGTAGGGGGCGAGCGTTGTCCGGAATTACTGGGCGTAAAGGGCGCGTAGGCGGCCTGT
TAAGTTAGATGTGAAATCCCCGGGCTCAACTTGGGTGTTGCATTTAAAACTGGCAGGCTT
>seq00628;size=13
TACGGAGGGTGCAAGCGTTAATCGGAATTACTGGGCGTAAAGCGCACGCAGGCGGTCTAT
CAAGTCGGATGTGAAATCCCCGGGCTCAACCTGGGAACTGCATTCGAAACTGGCAGGCTA
>seq00629;size=13
TACGTATGGGGCGAGCGTTGTTCGGAATTATTGGGCGTAAAGGGCGTCTAGGCGGGGGAT
TAAGTTAGATGTGAAAGCTATGGGCTCAACCCATAAATTGCATCTAAGACTGGTTCTCTT
>seq00630;size=13
TACGGAGGGTGCAAGCGTTAATCGGAATTACTGGGCGTAAAGCGCACGCAGGCGGTTTGT
TAAGTCAGATGTGAAATCCCCGGGCTCAACCTGGGAACTGCATTCGAAACTGGCAGGCTA
>seq00631;size=13
GACGAACCGGACAAACGTTATTCGGAATTACTGGGCTTAAAGGGTACGTAGGCGGTCCGG
TAAGTGGGGTGTGAAATCCCTCGGCTCAACCGAGGAACTGCGCCCCATACTGCCGGACTT
>seq00632;size=13
TACGTAGGGGGCAAGCGTTATCCGGAATTATTGGGCGTAAAGAGTGCGTAGGTGGTTTTG
TAAGCGCGGGGTGAAAGGCAATAGCTCAACTATTGTAAGCCCTGCGAACTGTGAGACTTG
>seq00633;size=13
TACGAAGGGAGCTAGCGTTGTTCGGAATTACTGGGCGTAAAGCGCACGTAGGCTGACTTC
TAAGTCAGGGGTGAAATCCCGAGGCTCAACCTCGGAACTGCCTCTGATACTGGAAGTCTC
>seq00634;size=13
AACGTAGGGTGCAAGCGTTATCCGGATTTACTGGGCGTGAAGAGTTCGTAGGCGGAAAAG
CAGGTTGTTGGTTAAAGCTCCCGGCTCAACCGGGAAAAGGCTAGCAAAACCGCTTTTCTT
>seq00635;size=13
TACGGAGGGTGCAAGCGTTGTTCGGAATTACTGGGCGTAAAGCGCGTGTAGGCGGCCTTG
CAAGTCAGGCGTGAAAGCCCTCGGCTTAACCGGGGAAGTGCGTCTGAAACTGCTTGGCTT
>seq00636;size=13
TACGGAGGGTCCAAGCGTTATCCGGAATCATTGGGTTTAAAGGGTCCGTAGGCGGGCTAT
TAAGTCAGAGGTGAAAGTTTGCAGCTCAACTGTAAAATTGCCTTTGAAACTGGTAGTCTT
>seq00637;size=13
TACGTAGGGAGCGAGCGTTGTCCGGAATTACTGGGTGTAAAGGGAGCGTAGGCGGGGCGG
TAAGTCAGGTGTGAAATTTATGGGCTCAACTCATAAACTGCACTTGAAACTACTGTTCTT
>seq00638;size=13
TACAGAGGTCTCGAGCGTTGTTCGGATTTACTGGGCGTAAAGGGAGCGTAGGCGGTTCAG
TATGTCGAATGTGAAATCCCACGACTCAACCGTGGAATGGCATTCGAAACTGCTAGGCTA
>seq00639;size=13
TACGAAGGGTGCAAGCGTTAATCGGAATTACTGGGCGTAAAGCGTGCGTAGGTGGTTGTT
CAAGTCTGTCGTGAAAGCCCTGGGCTCAACCTGGGAATGGCGATGGAAACTGGGCGACTA
>seq00640;size=13
TACGTAGGGTGCGAGCGTTAATCGGAATTACTGGGCGTAAAGCGTGCGCAGGCGGTTTTG
TAAGACAGATGTGAAATCCCCGGGCTTAACCTGGGAACTGCGGTTGTGACTGCAAGGCTA
>seq00641;size=13
TACGGAGGGTGCAAGCGTTAATCGGAATTACTGGGCGTAAAGCGCACGCAGGCGGTCTGT
CAAGTCAGATGTGAAATCCCCGGGCTCAACCTGGGAACTGCATTCGAAACTGGCAAGCTA
>seq00642;size=13
TACGGAGGGGGCTAGCGTTGTTCGGAATCACTGGGCGTAAAGCGCACGTAGGCGGCTACT
CCAGTCAGAGGTGAAAGCCCGGGGCTCAACTCCGGAATTGCCTTTGAAACTAGGTAGCTT
>seq00643;size=13
TACGTAGGGAGCAAGCGTTATCCGGATTTATTGGGTGTAAAGGGTGCGTAGACGGGAAGA
CAAGTTGGTTGTGAAAGCCCTCGGCTCAACTGAGGAACTGCAACCAAAACTATCATTCTT
>seq00644;size=13
TACGAAGGGGGCTAGCGTTGTTCGGAATTACTGGGCGTAAAGCGCACGTAGGCGGGTTGT
TAAGTCAGGGGTGAAATCCCGGAGCTCAACTCCGGAACTGCCCTTGATACTGGCAACCTG
>seq00645;size=13
CACGGGGGTTGCGAGCGTTGTCCGGAATTACTAGGCGTAAAGTGCAGGTAGGCGGATAAA
TAAGTTTAAGGTTAAAGGCTACGGCTTACCCGTAGTAAGGCGTTAGATACTGGTTATCTG
>seq00646;size=13
TACGGAGGGTGCAAGCGTTAATCGGAATTACTGGGCGTAAAGTGCACGCAGGCGGTCTGT
CAAGTCGGATGTGAAATCCCCGGGCTCAACCTGGGAACTGCATTCGAAACTGGCAGGCTA
>seq00647;size=13
TACGGAGGGGGCTAGCGTTGTTCGGAATTACTGGGCGTAAAGCGCACGTAGGCGGACCAT
CAAGTTGGGGGTGAAATCCCGGGGCTCAACCCCGGAACTGCCTCCAAGACTGCTGGTCTG
>seq00648;size=13
TACGTAGGGGGCGAGCGTTACCCGGAATCACTGGGCGTAAAGGGAGCGTAGGTGGCCTGA
CATGTCGACTGTGAAAACCCGGAGCTCAACTCCGGACTTGCAGTTGAAACTGCCAGGCTT
>seq00649;size=13
GACGTAGGGGGCGAGCGTTGTCCGGAATTACTGGGCGTAAAGAGCACGTAGGCGGGTAAT
TAAGTCAGATGTGAAAGACCGGGGCCCAACCTCGGGGTTGCATCTGAAACTGGCTATCTT
>seq00650;size=13
GACGAACCGTCCAAACGTTATTCGGAATTACTGGGCTTAAAGGGTGCGTAGGCGGCGCGG
AAAGTTGGGTGTGAAATCCCTCGGCTCAACCGAGGAACTGCGCTCAATACTGCCGTGCTC
>seq00651;size=13
TACGTAGGGTCCGAGCGTTGTCCGGAGTTACTGGGCGTAAAGCGCGCGCAGGCGGCGGTG
TAAGCATGGCGTGAAAGCCCCTGGCTTAACCAGGGAGGGTCGTCGTGGACTGCACCGCTT
>seq00652;size=13
CACGTAGGGGGCGAGCGTTGTCCGGAATTACTGGGCGTAAAGGGCACGCAGGCGGATATG
TATGTTTGTTGTGAAATGTCAGGGCTCAACCCTGGAGTTGCGGCAGAAACTGCATATCTG
>seq00653;size=13
TACGTAGGGTGCGAGCGTTAATCGGAATTACTGGGCGTAAAGCGTGCGCAGGCGGTTTGA
TAAGACAGGCGTGAAATCCCCGGGCTTAACCTGGGAACTGCGCTTGTGACTGTCTCACTA
>seq00654;size=13
TACGAAGGGTGCAAGCGTTAATCGGAATTACTGGGCGTAAAGCGCGCGTAGGTGGTTTGA
TAAGTTGGATGTGAAAGCCCCGGGCTCAACCTGGGAATTGCATCCAAAACTGTCTGACTA
>seq00655;size=13
TACGGAGGGTGCAAGCGTTGTTCGGAATTATTGGGCGTAAAGGGCGCGTAGGCGGTAATG
TAAGTCAGATGTGAAATACTCCGGCTCAACCAGAGAATTGCATCTGAAACTGCATAACTA
>seq00656;size=13
TACGAAGGGTGCAAGCGTTACTCGGAATTACTGGGCGTAAAGCGTGCGTAGGTGGTTGTT
TAAGTCTGATGTGAAAGCCCTGGGCTCAACCTGGGAATGGCATTGGATACTGGGCAGCTA
>seq00657;size=13
TACGGAGGATGCGAGCGTTATCCGGATTTATTGGGTTTAAAGGGTGCGTAGGCGGCTTTT
TAAGTCAGCGGTGAAATTTTGCAGCTTAACTGTAACAGTGCCGTTGATACTGGTGAGCTA
>seq00658;size=13
TACGTAGGGGGCAAGCGTTGTCCGGAATGATTGGGCGTAAAGGGCGCGTAGGCGGCACGG
CAAGTCCGGAGTGAAAGTCCAGCTTTTAAGGTTGGAATTGCTTTGGAAACTGCCGAGCTT
>seq00659;size=13
TACGGAGGGTGCAAGCGTTGTTCGGAATCACTGGGCGTAAAGCGCGTGTAGGCGGTCTGC
TAAGTCTGATGTGAAAGCCCGGGGCTCACCCCCGGAAGTGCATTGGAAACTGGCAGACTG
>seq00660;size=13
TACGGAGGGTGCGAGCGTTAATCGGAATTACTGGGCGTAAAGCGCACGTAGGCGGTCAAG
TAAGTCGGTTGTGAAAGCCCCGGGCTTAACCTGGGAATTGCAGCTGATACTGCTCGACTA
>seq00661;size=12
TACGGAGGGTGCAAGCGTTAATCGGAATAACTGGGCGTAAAGCGCACGCAGGCGGTTTGC
TAAGCTAGATGTGAAAGCCCCGGGCTCAACCTGGGAACTGCATTTAGAACTGGCGAACTA
>seq00662;size=12
TACGGAGGGTGCAAGCGTTAATCGGAATTACTGGGCGTAAAGCGCACGCAGGCGGTTGGA
CAAGTTAGATGTGAAAGCCCCGGGCTCAACCTGGGAATAGCATTTAAAACTGTCCGGCTA
>seq00663;size=12
TACGTAGGGTGCGAGCGTTAATCGGAATTACTGGGCGTAAAGCGTGCGCAGGCGGTCCGT
TAAGACAGTCGTGAAAGCCCCGGGCTTAACCTGGGAACTGCGATTGTGACTGGCGGGCTA
>seq00664;size=12
CACGTAGGGGGCGAGCGTTGTCCGGATTTATTGGGCGTAAAGAGCTCGTAGGCGGCTCAG
TAAGTCGGGTGTGAAAACTCTGGGCTCAACCCAGAGACGCCACCCGATACTGCTGTGGCT
>seq00665;size=12
TACGTAGGGGGCGAGCGTTGTCCGGAATTACTGGGCGTAAAGGGTGCGTAGGCGGTTTGG
TAAGTTAGATGTGAAATCCCCGGGCTTAACTCGGGAGTTGCATTTAAAACTGCTGAACTA
>seq00666;size=12
TACGGAGGATGCGAGCGTTATCCGGATTTATTGGGTTTAAAGGGTGCGTAGGCGGCTTTT
TAAGTCAGCGGTGAAATTCTGCAGCTTAACTGTAACAGTGCCGTTGATACTGGGGAGCTA
>seq00667;size=12
TACGTAAGTCTCGAGCGTTATCCGGAATTACTGGGTGTAAAGCGTTTGTAGGTGGTAATA
TAAGTTAGATATAAAATACCGGAGCTCAACTTCGTGTATGTGTTTAATACTGTATTACTA
>seq00668;size=12
TACAGAGGTGGCGAGCGTTGTTCGGATTTACTGGGCGTAAAGGGCGCGTAGGCGGCCCCG
TGTGTCGCGTGTGAAATCCCCGGGCTCAACCCGGGAAGTGCGCGCGAAACTGCGGGGCTC
>seq00669;size=12
TACGTATGGGGCGAGCGTTGTTCGGATTTATTGGGCGTAAAGGGCGTGTAGGCGGGGGAC
TAAGTCAGGTGTGAAATCCATGAGCTTAACTCATGAACTGCACTTGATACTGGGTCTCTT
>seq00670;size=12
TACGTAGGGTGCGAGCGTTGTCCGGAATTACTGGGCGTAAAGAGCTCGTAGGCGGTTTGT
CGCGTCGTCTGTGAAAACCCGCAGCTCAACTGCGGGCTTGCAGGCGATACGGGCAGACTT
>seq00671;size=12
TACGGAGGATCCGAGCGTTATCCGGATTTATTGGGTTTAAAGGGTGCGTAGGTGGATTGT
TAAGTCAGTGGTGAAAGTTTTCAGCTCAACTGAAAAATTGCCGTTGAAACTGTCGATCTT
>seq00672;size=12
TACGTAGGGAGCAAGCGTTGTCCGGAATTACTGGGCGTAAAGGGTGCGTAGGCGGCTTGG
CAAGTCAGATGTGAAATCCCCGGGCTTAACTCGGGGGGTGCATTTGAAACTGCTGAGCTT
>seq00673;size=12
TACGGAGGGTGCAAGCGTTAATCGGAGTTATTGGGCGTAAAGGGCGCGTAGGCGGAATCG
TAAGTCAGATGTGAAATTTCAGGGCTCAACTCTGAAGCTGCATTTGAAACTACGGTTCTT
>seq00674;size=12
TACAGAGGGTGCAAGCGTTAATCGGAATTACTGGGCGTAAAGCGTGCGTAGACGGTCGTT
TAAGTCGAGTGTGAAATCCCCGGGCTCAACCTGGGAATTGCATTCGATACTGGATGGCTA
>seq00675;size=12
TACAGAGGTCTCGAGCGTTGTTCGGATTTACTGGGCGTAAAGGGAGCGTAGGCGGTTCAG
TATGTCGAATGTGAAATCCCACGACTCAACCGTGGAATGGCATTCGAAACTGCTTGGCTA
>seq00676;size=12
AACGTAGGAGACGAGCGTTATCCGGATTTACTGGGCGTAAAGCGCGTGCAGGCGGCATGG
CAAGTTGGATGTGAAAGCTCCCGGCTTAACTGGGAGAGGTCGTTCAATACTGCCAGGCTT
>seq00677;size=12
TACCGGCGGCTCGAGTGGTGGCCACTATTACTGGGCTTAAAGCGTCCGTAGCTTGGTTGT
TAAGTCTCCTGGGAAATCCATCGGCTCAACCGATGGGCGTTCATGAGATACTGGCAACCT
>seq00678;size=12
TACGTAGGGTGCAAGCGTTATCCGGAATTATTGGGCGTAAAGAGCTCGTAGGCGGTCTGT
CGCGTCTGCTGTGAAAACCCGAGGCTCAACCTCGGGCCTGCAGTGGGTACGGGCAGACTA
>seq00679;size=12
TACGGAGGATCCGAGCGTTATCCGGATTTATTGGGTTTAAAGGGTGCGTAGGCGGACTGG
TAAGTCAGTGGTGAAATGCTGCAGCTCAACTGTAGAATTGCCATTGATACTGTCAGTCTT
>seq00680;size=12
TACGTAGGATCCAAGCGTTATCCGGAATTACTGGGCGTAAAGAGTTGCGTAGGTGGCAGA
GTAAGTAGGGAGTGAAAGCGTTCGGCTCAACCGAATATACATTTTCTAAACTGCTCAGCT
>seq00681;size=12
TACGGAGGGTGCGAGTGTTATTCGGAATTACTGGGCGTAAAGAGAACGTAGGCGGATATG
CAAGTCAGATGTGAAAGCCCCGGGCTTAACCTGGGAACTGCATTTGATACTGCGTGTCTT
>seq00682;size=12
TACGTAGGGTCCGAGCGTTGTCCGGAATTACTGGGCGTAAAGAGCTCGTAGGTGGTTTGT
CGCGTTGTCCGTGAAAACTCACAGCTCAACTGTGGGCGTGCGGGCGATACGGGCAGACTG
>seq00683;size=12
TACGAAGGGGACTAGCGTTGTTCGGAATCACTGGGCGTAAAGCGCACGTAGGCGGATTTG
TCAGTCAGGGGTGAAATCCCGGGGCTCAACCTCGGAACTGCCTCCGATACAGCAAATCTC
>seq00684;size=12
TACGGGGGGTGCTAGCGTTGTTCGGAATCATTGGGCGTAAAGAGCGTGTAGGCGGCTGGA
TAAGTCAGATGTGAAAGCCCTGGGCTTAACCCAGGAAGTGCATTTGAAACTGTTCAGCTT
>seq00685;size=12
TACGTAGGGGGCGAGCGTTATCCGGAATTATTGGGCGTAAAGAGTGCGTAGGTGGCCATG
TAAGCGCGGGGTGAAAGGCAATAGCTTAACTATTGTAAGCCTTGCGAACTGTGTGGCTTG
>seq00686;size=12
TACGAAGGGGGCTAGCGTTGTTCGGAATTACTGGGCGTAAAGCGCACGTAGGCTGATATT
TAAGTCAGGGGTGAAATCCCGGGGCTCAACCCCGGAACTGCCTTTGATACTGGGTATCTT
>seq00687;size=12
TACGTAGGTGGCGAGCGTTATTCGGATTCACTGGGCGTAAAGGGTCCGTAGGGGGTTTGC
CAAGTCTGGTGTGAAAGCCCGCCGCTCAACGGCGGAACGGCACTGGAGACTGACGAACTC
>seq00688;size=12
TACGGAGGATCCGGGCGTTATCCGGAATTACTGGGTTTAAAGGGTGCGTAGGCGGGGCTT
TAAGCCGGCGGTGAAATGCAGCGGCTCAACCGCTGGAATGCCGTTTGGACTGGGGCTCTT
>seq00689;size=12
TACGTAGGGGGCAAGCGTTATCCGGATTTACTGGGTGTAAAGGGAGCGTAGACGGTTAGG
TAAGTCTGATGTGAAAGCCCGGGGCTCAACCCCGGGATTGCATTGGAAACTATTTAACTA
>seq00690;size=12
TACGTAGGTGGCAAGCGTTGTCCGGATTTACTGGGTGTAAAGGGCGTGTAGCCGGGAGGG
CAAGTCAGATGTGAAATCCACGGGCTCAACTCGTGAACTGCATTTGAAACTACTCTTCTT
>seq00691;size=12
TACGGAGGGGGCTAGCGTTGTTCGGAATTACTGGGCGTAAAGCGCACGTAGGCGGACCGG
AAAGTCAGAGGTGAAATCCCAGGGCTCAACCTTGGAACTGCCTTTGAAACTATCGGTCTG
>seq00692;size=12
TACGGAGGGTGCAAGCGTTAATCGGAATTACTGGGCGTAAAGCGCACGCAGGCGGTCTGT
CAAGTCGGATGTGAAATCCCCGGGCTCAACCTGGGAACTGCACTCGAAACTGGCAGGCTA
>seq00693;size=12
TACGTACTGTGCGAACGTTATTCGGAATCACTGGGCTTACAGGGTGTGTAGGCGGCTGAA
TAAGTAGGGTGTGAAATGCCTCGGCCTAACCGAGGCACTGCGCTCTAAACTGTTCGGCTT
>seq00694;size=12
GACAGAGGGGGCAAGCGTTGTCCGGAGTTACTGGGCGTAAAGGGCGCGCAGGCGGTGGGC
TGCGTCGGCGCTGAAAGCGCCCCGCTTAACGGGGCGAGGTGCGCCGATACGAGTTCACTC
>seq00695;size=12
TACGGAGGGTGCAAGCGTTAATCGGAATTACTGGGCGTAAAGCGCACGCAGGCGGTCTGT
CAAGTCGGATGTGAAATCCCCGAGCTCAACCTGGGAACTGCATTCGAAACTGGCAGGCTA
>seq00696;size=12
TACGGAGGGTGCAAGCGTTGTTCGGAATCACTGGGCGTAAAGGGCGCGCAGGCGGCCTGC
CAAGTCAGATGTGAAATCCCACGGCTTAACTGTGGACGTGCATTTGAAACTGGTGGGCTT
>seq00697;size=12
TACGTAGGGGGCGAGCGTTGTCCGGAATTACTGGGCGTAAAGGGCACGCAGGCTGTGCTT
CAAGTCAGCTGTTAAAGGATGCGGCTTAACCGTGTTATGCAGTTGAGACTGAGGTGCTGG
>seq00698;size=12
TACAGAGGTGGCGAGCGTTGTTCGGATTTACTGGGCGTAAAGGGTGCGTAGGCGGTTTCG
TATGTCAGATGTGAAATCTCACCTTTCATTGGTGAAATTGCATTTGAAACTGCGGAACTA
>seq00699;size=12
TACGTAGGGTCCGAGCGTTGTCCGGAGTTACTGGGCGTAAAGCGCGCGCAGGCGGCGGTG
TAAGCATGGCGTGAAAGCCCCAGGCTCAACCTGGGAGGGTCGTCGTGGACTGCACCGCTT
>seq00700;size=12
TACGAGTGGTGCAAACGTTATTCGGATTTACTGGGTGTAAAGGGTGCGTAGACGGCATAG
TAAGTCAACTGTTAAATTTTCCGGCCTAACCGGAAGCCAGCGGTAGAAACTACTAAGCTA
>seq00701;size=12
TACGGAGGGTGCAAGCGTTAATCGGAATTACTGGGCGTAAAGCGCACGCAGGCGGTCTGT
CAAGTCAGATGTGAAATCCCCGGGCTCAACCTGGGAACTGCATCTGATACTGGCAAGCTT
>seq00702;size=12
TACGTAGGGGGCGAGCGTTGTCCGAATTCACTGGGCGTAAAGCGCGCGTAGGCGGGTTAT
TAAGTTGGTGGTGAAATCCCGAGGCTCAACCTCGGAACTGCCGTCAAAACTGATAGCCTT
>seq00703;size=12
TACGTAGGGGGCGAGCGTTGTCCGGAATTACTGGGCGTAAAGCGCACGTAGGCGGGTTGT
CAAGTCGGCCGTGAAAGGCACTGGCTCAACCGGTGTATGTCGGTCGATACTGGCAGTCTG
>seq00704;size=12
CACGTAGGGGGCCAGCGTTGTCCGGAATTACTGGGCGTAAAGAGCGCGTAGGCTGTTTGG
TAAGCGGAGGGTGAAATTCCGGGGCTCAACCCCGGAGCTGCTCTCCGAACTGCCAGACTA
>seq00705;size=12
TACAGAGGGTGCAAGCGTTAATCGGAATTACTGGGCGTAAAGCGCGCGTAGGCCGTTGAG
TAAGTCGGATGTGAAATCCCCGGGCTTAACCTGGGAATTGCATTCGATACTGCCTGACTA
>seq00706;size=12
TACGTAGGGTCCGAGCGTTGTCCGGAATTACTGGGCGTAAAGAGCTCGTAGGTGGTTTGT
CGCGTTGTTCGTGAAAACCCACAGCTTAACTGTGGGCGTGCGGGCGATACGGGCAGACTT
>seq00707;size=12
CACGTAGGGGGCGAGCGTTGTCCGGATTTATTGGGCGTAAAGAGCTCGTAGGCGGCTCGG
TAAGTCAACTGTGAAAGCTCCGGGCTCAACTCGGAGAGGCCAGTTGATACTGCTGTGGCT
>seq00708;size=12
TACGTAGGGGGCAAGCGTTATCCGGATTCATTGGGCGTAAAGCGCGCGTAGGCGGCCAGC
CTGGTCGGGAGTCAAATCCGGGGGCTCAACCCCCGTCCGCTCCCGATACCGGCCGGCTTG
>seq00709;size=12
CACGTAGGGGGCAAGCGTTGTTCGGAATTACTGGGCGTAAAGGGCATGTAGGCGGTTTAG
TAAGCTTGGCGTGAAAGACCACAGCTCAACTGTGGGGGTGCGTTGAGAACTGCTGAACTT
>seq00710;size=12
AACGTAGGAGGCAAGCGTTATCCGGATTTACTGGGCGTAAAGCGCATGCAGGTGGTCTCG
CAAGTTGGATGTGAAAGCTCCTGGCTTAACTGGGAGAGGTCGTTCAAAACTGCGGGACTA
>seq00711;size=11
TACGTAGGGAGCGAGCGTTATCCGGAATTATTGGGTGTAAAGGGTGCGTAGACGGGAAGA
TAAGTTAGTTGTGAAATCCCTCGGCTTAACTGAGGAACTGCAACTAAAACTGTTTTTCTT
>seq00712;size=11
CACGTAGGCACCAAGCGTTGTCCGGATTTATTGGGCGTAAAGCGCTCGTAGGCGGTTCGG
TAAGTCGGGTGTGAAATCGTTGGGCTTAACCCAACGCCTGCATCCGATACTGCTGTGACT
>seq00713;size=11
TACGTAGGGTGCGAGCGTTAATCGGAATTACTGGGCGTAAAGCGTGCGCAGGCGGTTGTG
TAAGACAGATGTGAAATCCCCGGGCTCAACCTGGGAACTGCGTTTGTGACTGCACAACTA
>seq00714;size=11
TACGAAGGGGGCTAGCGTTGTTCGGAATTACTGGGCGTAAAGCGCACGTAGGCGGGTATT
TAAGTCAGGGGTGAAATCCCAGAGCTCAACTCTGGAACTGCCTTTGATACTGGGTACCTA
>seq00715;size=11
TACGGAGGGTGCAAACGTTAATCGGAATTACTGGGCGTAAAGCGCACGCAGGCGGTCTGT
CAAGTCGGATGTGAAATCCCCGGGCTCAACCTGGGAACTGCATTCGAAACTGGCAGGCTA
>seq00716;size=11
TACGGAGGGTGCAAGCATTAATCGGATTTATTGGGCGTAAAGGGCGCGTAGGCGGGTAGA
CAAGTCAGATGTGAAATCTCGGAGCTCAACTCCGGAACGGCATTTGAAACTGTTTATCTA
>seq00717;size=11
TACGGAGGGTGCAAGCGTTAATCGGAATTACTGGGCGTAAAGCGCACGCAGGCGGTCTGT
CAAGTCGGATGTGAAATCCCCGGGCTTAACCTGGGAACTGCATTCGCAACTGGCAGGCTA
>seq00718;size=11
TACGGAGGGGGCGAACGTTGTTCGGAATTACTGGGCGTAAAGGGTGCGTAGGCGGTTCGG
CCAGTCTGATGTGAAAGCCCATAGCTCAACTATGGATCCGCATTGGAAACTACCGAGCTC
>seq00719;size=11
TACGGAGGATGCAAGCGTTATCCGGAATGATTGGGCGTAAAGCGTCCGCAGGTGGTTGTG
TGTGTCTATTGTCAAAGCATCATGCTTAACATGATAAAGGCAGTAGAAACTACACGACTA
>seq00720;size=11
TACGAAGGGGGCTAGCGTTGCTCGGAATTACTGGGCGTAAAGGGCGCGTAGGCGGACAGT
TTAGTCAGAGGTGAAAGCCCAGGGCTCAACCTTGGAATTGCCTTTGATACTGGCTGTCTT
>seq00721;size=11
TACGGAGGGTGCAAGCGTTAATCGGAATTACTGGGCGTAAAGCGCACGCAGGCGGTCTGT
CAAGTTGGATGTGAAATCCCCGGGCTCAACCTGGGAACTGCATTCGAAACTGGCAGGCTA
>seq00722;size=11
TACGAACCGGACAAACGTTATTCGGAATCACTGGGCTTAAAGAGTGCGTAGGCGGCCTAC
CAAGTTGGGTGTGAAATCCCTCGGCTCAACCGAGGAATTGCGCTCAAAACTGGCAGGCTT
>seq00723;size=11
TACGTAGGGGGCAAGCGTTATCCGGAATTATTGGGCGTAAAGCGTGCGTAGGCGGAATGT
TAAGTCATTTGTAAAAGATCTCAGCCTAACTGAGTAAGGCGAATGAAACTGGCAATCTTG
>seq00724;size=11
TACGTAGGGTGCGAGCGTTAATCGGAATTACTGGGCGTAAAGCGTGCGCAGGCGGTTGTG
CAAGACAGGTGTGAAATCCCCGGGCTTAACCTGGGAACTGCACTTGTGACTGCACGGCTT
>seq00725;size=11
TACGTATGATGCAAGCGTTGTTCGGAATTATTGGGCATAAAGGGCATCTAGGCGGGATAA
TAAGTCGGGTGTGAAAGCCCGGGGCTCAACCCCGGAATTGCATTCGATACTGTTGTTCTT
>seq00726;size=11
GACGTAGGGGGCGAGCGTTGTCCGGAATTACTGGGCGTAAAGAGCACGTAGGCGGGACCT
TAAGTCAGGTGTGAAAGACCGGGGCCTAACCCCGGGGTGGCACTTGAAACTGGGGGTCTT
>seq00727;size=11
GACGGAGACCCCTAGCGTTGTTCGGAATTACTGGGCTTAAAGGGCGTGTAGGCGGAACGG
TAAGTACTTTGTGAAATCCCCGGGCTCAACCCGGGAATTGCTTGGTATACTGCCGTTCTT
>seq00728;size=11
TAATCACGCCTTCGTTACCCTTCTTCACCAGCGCCTGCACGCCGGAGACGGTATATGGGG
TAGAGAAATCGTATTTCTTCTTACGTTCGTCAGAGATAGTGACCTGGTTAATCACCACGT
>seq00729;size=11
TACGGAGGGTGCAAGCGTTAATCGGAATTACTGGGCGTAAAGCGCACGCAGGCGGTCTGT
CAAGTCGGATGTGAAATCCCCGGGCTCAACATGGGAACTGCATTCGAAACTGGCAGGCTA
>seq00730;size=11
TACGGAGGGTGCAAGTGTTATTCGGAATCACTGGGCGTAAAGAGCACGTAGGCGGATGGG
TAAGTCAGATGTGAAATCCCGGGGCTCAACTTCGGAACTGCATTTGATACTGTCCGTCTT
>seq00731;size=11
TACAGAGGTGGCGAGCGTTGTTCGGATTTACTGGGCGTAAAGGGCGCGTAGGCGGCCTGC
CGTGTCGGGTGTGAAATCCATGGGCCCAACCCATGAAGTGCGCCCGAAACTGGCCGGCTC
>seq00732;size=11
TACCCGCGGCCCAAGTGGTGGTCGATATTATTGAGCCTAAAACGTCCGTAGCCGGTCTTG
TAAATCCTTGGGTAAATCGACCAGCTCAACTGTTCGAAGTCCGGGGAGACTGCAAGACTT
>seq00733;size=11
TACGGGGGGGCTAGCGTTGTTCGGAATCACTGGGCGTAAAGGGCGCGTAGGCGGCTAGGC
AGGTCTGGTGTGAAAGCCCTCGGCTCAACCGAGGAATTGCGCTGGAAACCGCTTGGCTAG
>seq00734;size=11
TACGTAGGGTGCAAGCGTTGTCCGGAATTATTGGGCGTAAAGAGCTCGTAGGCGGCTTGT
CGCGTCTGCTGTGAAAACCCGGGGCTCAACCCCGGGCCTGCAGTGGGTACGGGCAGGCTA
>seq00735;size=11
TACGTAGGGTGCGAGCGTTGTCCGGAATTATTGGGCGTAAAGAGCTCGTAGGCGGTCTGT
CGCGTCGGAAGTGAAAACTCGGGGCTTAACCCCGAGCCTGCTTTCGATACGGGCAGACTT
>seq00736;size=11
TACGTAGGATCCAAGCATTATCCGGAATTACTGGGCGTAAAGAGTTGCGTAGGTGGCATT
GTAAGCAGGGCATGAAATCGTGTGGCTCAACCATACGGCTATGTTCTGAACTGCAAAGCT
>seq00737;size=11
TACGGAGAGGGCAAGCGTTGTTCGGATTTATTGGGCGTAAAGCGCGTGTAGGCGGCGCGG
TAAGTCGGATGTTAAAGACCCACGGCTCAACCGGGGGAATGCGTCCGATACTGCCGTGCT
>seq00738;size=11
CACGTAGGGGGCAAGCGTTGTTCGGAATTATTGGGCGTAAAGGGCATGTAGGCGGTTTGG
TAAGCCTGATGTGAAATCCTGCAGCTTAACTGTAGAATTGCATTGGGTACTGCCGAACTT
>seq00739;size=11
TATGGAGGGTGCAAGCGTTAATCGGAATTACTGGGCGTAAAGCGCACGCAGGCGGTCTGT
CAAGTCGGATGTGAAATCCCCGGGCTCAACCTGGGAACTGCATTCGAAACTGGCAGGCTA
>seq00740;size=11
TACGAAGGGTGCAAGCGTTAATCGGAATTACTGGGCGTAAAGCGTGCGTAGGTGGTTGTT
TAAGTCTGTCGTGAAAGCCCTGGGCTCAACCTGGGAATGGCGATGGATACTGGGCGACTG
>seq00741;size=11
TACGTAGGTCCCGAGCGTTGTCCGGATTTATTGGGCGTAAAGCGAGCGCAGGCGGTTTAA
TAAGTCTGAAGTTAAAGGCAGTGGCTTAACCATTGTTCGCTTTGGAAACTGTTAGACTTG
>seq00742;size=11
TACGGAGGGTGCAAGCGTTAATCGGAATTACTGGGCGTAAAGCGCACGCAGGCGGCCTGT
CAAGTCGGATGTGAAATCCCCGGGCTCAACCTGGGAACTGCATTCGAAACTGGCAGGCTA
>seq00743;size=11
TACGTAGGGTCCGAGCGTTGTCCGGAATTACTGGGCGTAAAGAGCTCGTAGGTGGTTTGT
CGCGTTGTTCGTGAAAACTCACAGCTTAACTGTGGGCGTGCGGGCGATACGGGCAGACTG
>seq00744;size=11
TACGTATGTCGCGAGCGTTATCCGGAATTATTGGGCATAAAGGGCATCTAGGCGGCCAAT
CAAGTCAGGGGTGAAAACTTACGGCTCAACCGTGAGCCTGCCCTTGAAACTGAGGGGCTG
>seq00745;size=11
TACGGAGGGTGCGAGTGTTATTCGGAATCACTGGGCGTAAAGAGCACGTAGGCGGATAGG
TAAGTCAGATGTGAAATCCCGGGGCTCAACTTCGGAACTGCATTTGATACTGCCTGTCTT
>seq00746;size=11
TACGAGTGCCCCAAGCGTTATCCGGATTTATTGGGCGTAAAGGGTCTGTAGGTGGTTTGT
TAAGTTTCTCGTTAAAGCTCCAGGGCTTAACCTTGGAAAAGCGGGAAAAACTGGCAAACT
>seq00747;size=11
TACGTAGGGGACGAGCGTTGTCCGGAATTACTGGGCGTAAAGGGCGCGCAGGCTGTGCTG
CAAGTCAGCTGTGAAATATCTGGGCTTAACCTGGATATGCGGTTGAGACTGCAGTGCTGG
>seq00748;size=11
TACGGAGGGTGCAAGCGTTAATCGGAATTACTGGGCGTAAAGCGCACGCAGGCGGTCTGT
CAAGTCGGATGTGAAATCCCCGGGCTCAACCTGGGAACTGCATTCGAAACTGGCAGTCTA
>seq00749;size=10
TACGGAGGGTGCAAGCGTTGTTCGGAATTATTGGGCGTAAAGGGCGCGTAGGCGGTAATG
TAAGTCAGATGTGAAATACTCCGGCTCAACCAGAGAACTGCATCTGAAACTGCATAACTA
>seq00750;size=10
TACGAACCGTACGAACGTTATTCGGATTCACTGGGCTTAAAGCGTGCGTAGGCGGCTGGG
AAAGTTGGGTGTGAAAGCCCTCGGCTCAACCGAGGAATTGCGCTCAAAACTACCTGGCTT
>seq00751;size=10
TACGGAGGATGCGAGCGTTATCCGGATTTATTGGGTTTAAAGGGTGCGTAGGCGGCCTTG
TAAGTCAGCGGTGAAATTTTGCAGCTTAACTGTAACAGTGCCGTTGATACTGCTGGGCTA
>seq00752;size=10
TACGTAGGGTGCGAGCGTTGTCCGGAATTACTGGGCGTAAAGAGCTCGTAGGTGGTTTGT
CGCGTTGTTCGTGAAAACTCACAGCTTAACTGTGGGCGTGCGGGCGATACGGGCAGACTT
>seq00753;size=10
TACGGGGGGGGCGAGCGTTGTTCGGAATTACTGGGCGTAAAGGGCGCGTAGGCGGTCTCG
GAAGTTCTGGGTGAAAGTCCCCGGCTCAACCGGGGGAGGTCCCAGGAAACCACGGGGCTG
>seq00754;size=10
CACGTAGGGGGCCAGCGTTGTCCGGAATTACTGGGCGTAAAGCGCGCGCAGGCGGTCTAG
TAAGCAGCGGGTGAAATTCCGGGGCTCAACCCCGGCGCTGCTCGCTGAACTGCTAGACTA
>seq00755;size=10
TACGGAGGGTGCGAGCGTTAATCGGAATTACTGGGCGTAAAGCGTGCGTAGGCGGAGCGT
TAAGTCTGATGTGAAATCCCTGGGCTCAACCTGGGAACGGCATTGGATACTGGAGCTCTA
>seq00756;size=10
AACGTAGGAGGCAAGCGTTATCCGGATTTATTGGGCGTAAAGCGCGTGCAGGCGGCTTGG
TAAGTTGGATGTGAAAGCTCCTGGCTTAACTGGGAGAGGTCGTTCAATACTATCAAGCTA
>seq00757;size=10
TACGTAGGGTGCAAGCATTATCCGGAGTGACTGGGCGTAAAGAGTTGCGTAGGCGGTTAT
GTAAGCGAATAGTGAAACCTGGTGGCTCAACCACACAGACTATTATTCGAACTGCATAAC
>seq00758;size=10
TACGAAGGGTGCAAGCGTTAATCGGAATTACTGGGCGTAAAGCGCGCGTAGGTGGTTTTG
TAAGTTGGAGGTGAAATCCCCGGGCTCAACCTGGGAACTGCCTCCAAAACTGCATGACTA
>seq00759;size=10
TACGTAGGGTGCAAGCGTTAATCGGAATTACTGGGCGTAAAGCGTGCGCAGGCGGTTTTG
TAAGACAGAGGTGAAATCCCCGGGCTCAACCTGGGAACTGCCTTTGTGACTGCAAGGCTT
>seq00760;size=10
TACGTAGGGTGCGAGCGTTAATCGGAATTACTGGGCGTAAAGCGTGCGCAGGCGGTTTTG
TAAGCCAGATGTGAAATCCCCGGGCTCAACCTGGGAATGGCATTTGGGACTGCAAGGCTG
>seq00761;size=10
TACGGAGGGTGCAAGCGTTAATCGAAATTACTGGGCGTAAAGCGCACGCAGGCGGTCTGT
CAAGTCGGATGTGAAATCCCCGGGCTCAACCTGGGAACTGCATTCGAAACTGGCAGGCTA
>seq00762;size=10
TACGGAGGGGGCTAGCGTTGTTCGGAATTACTGGGCGTAAAGCGCACGTAGGCGGACGAG
AAAGTCAGGGGTGAAATCCCGGGGCTCAACCCCGGAACTGCCTTTGAAACTCCTTGTCTT
>seq00763;size=10
TACGTAGGGTGCGAGCGTTGTCCGGAATTACTGGGCGTAAAGAGCTCGTAGGTGGTTTGT
CGCGTCGTCTGTGAAATTCCGGGGCTTAACTCCGGGCGTGCAGGCGATACGGGCATAACT
>seq00764;size=10
TACGAAGGGGGCTAGCGTTGCTCGGAATTACTGGGCGTAAAGGGCGCGTAGGCGGCTCTG
TTAGTCAGGCGTGAAATTCCTGGGCTTAACCTGGGGACTGCGCTTGATACTGCGGAGCTT
>seq00765;size=10
CACGTAAGGGGCGAGCGTTGTTCGGAATTATTGGGCGTAAAGGGCGTGTAGGCGGTTTTG
TAAGCCTGGTGTAAAAGGCGTACGCTTAACGTACGTAGGTCGCTGGGGACTGCGAGACTA
>seq00766;size=10
TACGTAGGTGGCGAGCGTTACTCGGAATTACTAGGCGTAAAGCGCGTGTAGGCGGGAGTC
TAAGTCTGTGGTTAAATTTCGCAGCCCAACTGCGAACTGTCCACGGAAACTGGGCTTCTT
>seq00767;size=10
TACGAAGGGTGCAAGCGTTACTCGGAATTACTGGGCGTAAAGCGTGCGTAGGTGGTTCGT
TAAGTCTGATGTGAAAGCCCTGGGCTCAACCTGGGAATTGCATTGGATACTGGCGAGCTA
>seq00768;size=10
TACGGAGGGGGCTAGCGTTGTTCGGAATTACTGGGCGTAAAGCGCGCGTAGGCGGACTGG
AAAGTTGGGGGTGAAATCCCGGGGCTCAACCTCGGAACTGCCTTCAAAACTATCAGTCTG
>seq00769;size=10
TACGGAGGGTGCAAGCGTTAATCGGAATTACTGGGCGTAAAGCGCACGCAGGCGGTCTGT
CAAGTCGGATGTGAAATCCCCGGGCCCAACCTGGGAACTGCATTCGAAACTGGCAGGCTA
>seq00770;size=10
GACGTAGGGGGCGAGCGTTGTCCGGAATTACTGGGCGTAAAGAGCACGTAGGCGGATATT
TAAGTCAGATGTGAAAGACCGCAGCTCAACTGCGGGGTTGCATTTGAAACTGGGTATCTT
>seq00771;size=10
AACGTAGGGGGCGAGCGTTATCCGGAATTACTGGGTGTAAAGGGTACGTAGGCGGATTTG
TAAGTTGGGTGTAAAAACTCAGGGCTTAACCTTGAGCTTGTGCTCAATACTGCAAGTCTA
>seq00772;size=10
AACGTAGGAGGCAAGCGTTATCCGGATTTACTGGGCGTAAAGCGCGTGCAGGCTGTTTGG
AAAGTTGGATGTGAAAGCTCCTGGCTTAACTGGGAGAGGTCGTTCAAAACTACCAAGCTA
>seq00773;size=10
TACGAAGGGGGCTAGCGTTGTTCGGAATTACTGGGCGTAAAGGGCGTGTAGGCGGCCCGC
TAAGTCAGGTGTGAAAGGCCTGGGCTCAACCCAGGAAATGCGCCTGAGACTGACGGGCTT
>seq00774;size=10
TACGTAGGGGGCGAGCGTTGTCCGAAGTCACTGGGCGTAAAGCGCGCGTAGGCGGTCTTT
TAAGTTGGATGTGAAATCCTGCGGCCCAACCGCAGAACTGCATCCAAAACTGGGAGACTT
>seq00775;size=10
CACCGGCGGCTCGAGTGGTAACCGTTATTATTGGGTCTAAAGGGTCTGTAGCCGGCCGGA
TAAGTCTCTTGAGAAATCCAGCAGCTCAACTGTTGGGCTTTCATGAGATACTGTTCGGCT
>seq00776;size=10
TACGGAGGGTGCAAGCGTTAATCGGAATTACTGGGCGTAAAGAGCACGCAGGCGGTCTGT
CAAGTCGGATGTGAAATCCCCGGGCTCAACCTGGGAACTGCATTCGAAACTGGCAGGCTA
>seq00777;size=10
TACGGAGGGGGCTAGCGTTGTTCGGAATTACTGGGCGTAAAGCGCACGTAGGCGGACCAG
CAAGTTAGGGGTGAAATCCCGGGGCTCAACCCCGGAACTGCCCTTAAGACTGTTGATCTG
>seq00778;size=10
TACGTAGGGAGCGAGCGTTGTCCGGAATTACTGGGCGTAAAGGGTGCGTAGGCGGCTTGG
CAAGTCAGATGTGAAATCCCCGGGCTTAACTCGGGAGTTGCATTTGAAACTGCTAGGCTT
>seq00779;size=10
TACGGAGGGTGCAAGCGTTAATCGGAATTACTGGGCGTAAAGCGCACGCAGGCGGTCTGT
CAAGTCGGATGTGAAATCCCCGGGCTCAACCTGGGAACTGCATTCGAAACTAGCAGGCTA
>seq00780;size=10
TACGGAGGGTGCGAGCGTTAATCGGAATCACTGGGCGTAAAGCGTGCGTAGGCGGCCAAG
CAAGTCAGGGGTGAAAGCCCTCGGCTCAACCGAGGAATTGCCTTTGAAACTGCTTGGCTT
>seq00781;size=10
TACGTAGGGTGCGAGCGTTGTCCGGATTTATTGGGCGTAAAGAGCTCGTAGGTGGTTTGT
TGCGTCGGGAGTGAAAACACACGGCTTAACTGTGTGCTTGCTTTCGATACGGGCAGACTT
>seq00782;size=10
TACGGAGGGTGCAAGCGTTAATCGGAATTACTGGGCGTAAAGCGCATGCAGGCGGTCTGT
CAAGTCGGATGTGAAATCCCCGGGCTCAACCTGGGAACTGCATTCGAAACTGGCAGGCTA
>seq00783;size=10
TACGTAGGGTGCGAGCGTTAATCGGAATTACTGGGCGTAAAGCGTGCGCAGGCGGTTTCG
TAAGCTTGATGTGAAATCCCCGGGCTCAACCTGGGAACTGCATTGAGGACTGCGAGGCTA
>seq00784;size=10
TACGGAGGATGCGAGCGTTATCCGGATTTATTGGGTTTAAAGGGTGCGTAGGCGGCCTTG
TAAGTCAGCGGTGAAATTTTGCAGCTTAACTGTAACAGTGCCGTTGATACTGCGAGGCTA
>seq00785;size=10
CACGAACTGCGCGAACGTTATTCGGAATCACTGGGCTTAAAGAGTTCGTAGGCGGCGCGT
TAAGTCGGGTGTGAAATCCCTCGGCCCAACCGAGGAATTGCGCTCGAAACTGGCGTGCTT
>seq00786;size=10
TACGTAGGTGGCGAGCGTTGTCCGGAATTACTGGGTGTAAAGGGTGCGTAGGCGGATTTG
CAAGTCAGGTGTGAAAACTATCGGCTTAACCGGTAGCCTGCACTTGAAACTGTGAGTCTT
>seq00787;size=10
TACGTAGGGGGCGAGCGTTATCCGGAATTATTGGGCGTAAAGAGTACGTAGGTGGTTTCC
TAAGCATGGGGTTTAAGGCAATGGCTCAACTGTTGTTCGCCCTATGAACTGGGTTACTTG
>seq00788;size=10
TACGTAGGTGGCAAGCGTTGTCCGGAATTACTGGGTGTAAAGGGAGCGCAGGCGGGGATT
CAAGTTGGATGTGAAATGTCATGGCTTAACTATGACCCTGCATCCAAAACTGAATTTCTT
>seq00789;size=10
TACGAAGGTCCCAAGCGTTGTTCGGAATCACTGGGCGTAAAGGGTGCGTAGGCGGCATGG
CAAGTCAGATGTGAAATCCCGGGGCTCAACCCCGGAACTGCATCCGATACTGCCGTGCTT
>seq00790;size=10
TACGTAGGGTCCGAGCGTTGTCCGGAGTTACTGGGCGTAAAGCGCGCGCAGGCGGCGGCG
TTGGCCCGGCGTGAAAGCCCCCGGCTCAACCGGGGAGGGTCGTCGGGGACCGCGCCGCTT
>seq00791;size=10
TACGGAGGATGCGAGCGTTATCCGGATTTATTGGGTTTAAAGGGTGCGTAGGCGGCTTTT
TAAGTCAGCGGTGAAATTTTGCAGCTTAACTGTAACAGTGACGTTGATACTGGGGAGCTA
>seq00792;size=10
TACGGAGGGTGCAAGCGTTAATCGGAATTACTGGGCGTAAAGCGCACGCAGGCGGTCTGT
CGAGTCGGATGTGAAATCCCCGGGCTCAACCTGGGAACTGCATTCGAAACTGGCAGGCTA
>seq00793;size=10
TACGGAGGGTGCAAGCGTTATCCGGATTCACTGGGTTTAAAGGGTGCGTAGGCGGGTGTG
TAAGTCCGTGGTGAAATCTCCGAGCTTAACTCGGAAACTGCCATGGGTACTGCATGTCTT
>seq00794;size=10
TACGGAGGGTGCAAGCGTTAATCGGAATTACTGGGCGTAAAGCGCACGCAGGCGGTCTGT
CAAGTCGGATGTGAAATCCCCGGGCTCAACCTGGGAACTGCATTCGAAACTGACAGGCTA
>seq00795;size=10
TACGGAGGGTGCAAGCGTTAATCGGAATTACTGGGCGTAAAGCGCACGCAGGCGGTCTGT
CAAGTCGGATGTGAAATCCCCGTGCTCAACCTGGGAACTGCATTCGAAACTGGCAGGCTA
>seq00796;size=10
TACGTAGGTGACAAGCGTTATCCGGATTTACTGGGTGTAAAGGGCGTGTAGGCGGTTTTG
CAAGTCAGATGTGAAATTCCCGGGCTTAACTTGGGCACTGCATCTGAAACTGCAGAACTT
>seq00797;size=10
TACGTAGGGAGCAAGCGTTGTCCGGATTTACTGGGTGTAAAGGGTGCGTAGGCGGCTTTG
CAAGTCAGATGTGAAATCTATGGGCTCAACCCATAGCCTGCATTTGAAACTGCAGAGCTT
>seq00798;size=10
TACGGAGGGTGCAAGCGTTAATCGGAATTACTGGGCGTAAAGCGCGCGTAGGCGGAATTT
TAAGTCAGAAGTGAAATCCCCCGGCTTAACCGGGGAATAGCTTTTGATACTGAGATTCTT
>seq00799;size=10
GACGAACCGAGCGAACGTTGTTCGGAATCACTGGGCTTAAAGGGCGCGTAGGCGGGTGAT
CAAGTCCGGGGTGAAATCCTCCAGCTCAACTGGAGAACTGCCTCGGATACTGGTTGCCTC
>seq00800;size=10
TACGGAGGGTGCAAGCGTTAATCGGAATCACTGGGCGTAAAGCGCGCGTAGGCCGCCTTC
TAAGTCGGACGTGAAAGCCCTCGGCTCAACCGAGGAACTGCGTTCGAAACTGGGAGGCTT
>seq00801;size=10
CACGTAGGAGGCAAACGTTATCCGGATTTACTGGGCGTAAAGCGCGTGTAGGCGGTTTGG
TAAGTAGGGCGTGAAAGCTCCTGGCTCAACTGGGAGAGGACGTTCTAAACTGCCAAGCTT
>seq00802;size=10
GACGAGAGTGGCTAGCGTTGTTCGGATTTACTGGGCGTAAAGGGGGTCTAGGTGGCATGG
TAAGTCTTCTGTGAAAACCCGGGGCTCAACCCCGGACCTGCAGGGGAAACTGCCGTGCTT
>seq00803;size=10
TACGGAGGGTGCAAGCGTTAATCGGAATTACTGGGCGCAAAGCGCACGCAGGCGGTCTGT
CAAGTCGGATGTGAAATCCCCGGGCTCAACCTGGGAACTGCATTCGAAACTGGCAGGCTA
>seq00804;size=10
TACGGAGGGTGCGAGTGTTATTCGGAATCACTGGGCGTAAAGCGAACGTAGGCGGATAGG
CAAGTCAGATGTGAAATCCCGGGGCTCAACCTCGGAACTGCATTTGATACTGCTTGTCTT
>seq00805;size=10
TACGGAGGGTGCAAGCGTTAATCGGAATTATTGGGCGTAAAGCGCACGCAGGCGGTCTGT
CAAGTCGGATGTGAAATCCCCGGGCTCAACCTGGGAACTGCATTCGAAACTGGCAGGCTA
>seq00806;size=10
TACGGGGGGGACGAGCGTTGTTCGGATTTACTGGGCGTAAAGGGCGCGTAGGCGGGTCTT
CAAGTCGGATGTGAAAACTACCAGCTTAACTGGTAGCCTGCATTTGATACTGTTGATCTT
>seq00807;size=10
TACGGAGGGGGCTAGCGTTGTTCGGAATTACTGGGCGTAAAGCGCACGTAGGCGGACCGG
AAAGTTGGGGGTGAAATCCCGGGGCTCAACCTCGGAACTGCCTTCAAAACTATCGGTCTG
>seq00808;size=10
TACGGAGGGTGCAAGCGTTAATCGGATTTATTGGGCGTAAAGGGCGTGTAGGCTGAAGAG
TCAGTCAGATGTGAAATCCCGAAGCTCAACTTCGGAACGGCATTTGAAACTACTCTTCTT
>seq00809;size=10
TACGAAGGGGGCTAGCGTTGCTCGGAATTACTGGGCGTAAAGGGAGCGTAGGCGGATAGT
TTAGTCAGAGGTGAAAGCCCAGGGCTCAACCTTGGAATTGCCTTTGATACTGGCTATCTT
>seq00810;size=10
TACGGGGGGTGCAAGCGTTGTTCGGAATCATTGGGCGTAAAGAGCGTGTAGGCGGCGTGA
TAAGTCAGATGTGAAAGCCCTGGGCTCAACCCAGGAAGTGCATTTGAAACTGTCTTGCTT
>seq00811;size=10
TACGTAGGTGGCGAGCGTTATTCGGATTCACTGGGCGTAAAGGGTCCGTAGGGGGTCTGC
CAAGTCTGATGTGAAATCCCGCGGCTCAACTGCGGAACTGCATTGGATACTGGCGGGCTG
>seq00812;size=10
AACGTAGGTGGCAAGCGTTATCCGGAATTACTGGGTGTAAAGGGAGCGCAGGTGGGATGA
TAAGTCAAATGTGAAATGTATGGGCTCAACCCATAAATTGCGTTTGATACTATTGTTCTT
>seq00813;size=9
TACGTAGGGAGCGAGCGTTGTCCGGAATGACTGGGTGTAAAGGGAGCGTAGGCGGGATGG
CAAGTCAGATGTGAAACCTGAGGGCTCAACCTTCAGACTGCATTTGAAACTGCTGTTCTT
>seq00814;size=9
TACGGAGGGTGCAAGCGTTAATCGGAGTTACTGGGCGTAAAGCGCACGCAGGCGGTCTGT
CAAGTCGGATGTGAAATCCCCGGGCTCAACCTGGGAACTGCATTCGAAACTGGCAGGCTA
>seq00815;size=9
GACGTAGGGGGCGAGCGTTGTCCGGAATTACTGGGCGTAAAGAGCACGTAGGCGGGTAAT
TAAGTCAGATGTGAAAGACCGGGGCCCAACCTCGGGGTTGCATCTGAAACTGGATATCTT
>seq00816;size=9
TACGGAGGGTGCAAGCGTTAATCGGAATTACTGGGCGTAAAGCGCACGCAGGCGGTCTGT
TAAGCTAGATGTGAAAGCCCCGCGCTCAACGTGGGATGGTCATTTAGAACTGGCAGACTA
>seq00817;size=9
TACGGAGGATGCGAGCGTTATCCGGATTTATTGGGTTTAAAGGGAGCGTAGGCGGTCTGT
CAAGTCAGTTGTGAAAATTCACGGCTCAACCGTGTCCTTGCAGTTGAAACTGACAGCCTT
>seq00818;size=9
TACGGAGGGTGCAAGCGTTAATCGGAATTACTGGGCGTAAAGCGCACGCAGGCGGTCTGT
TAAGTCAGATGTGAAATCCCCGGGCTCAACCTGGGAACTGCATCTGATACTGGCAAGCTT
>seq00819;size=9
TACGTAGGGTGCGAGCGTTAATCGGAATTACTGGGCGTAAAGCGTGCGCAGGCGGTTGTG
TAAGACAGGTGTGAAATCCCCGGGCTTAACCTGGGAACTGCGCTTGTGACTGCACGGCTA
>seq00820;size=9
GACGTAGGATGCAAGCGTTGTCCGGATTTATTGGGCGTAAAGAGTTCGTAGGCGGTTAGT
TAAGTCTGGTGTTAAAGACCGTGGCCCAACCACGGAAATGCATCGGATACTGGCTAACTT
>seq00821;size=9
TACGGAGGGGGCGAGCGTTACCCGGAATCACTGGGCGTAAAGGGAGCGTAGGTGGCCTGA
CATGTCAACTGTGAAAACCCGGAGCTCAACTCCGGACTTGCAGTTGAAACTGCCAGGCTT
>seq00822;size=9
TACGTAGGGGGCAAGCGTTATCCGGATTTACTGGGTGTAAAGGGAGCGCAGACGGTTATG
CAAGTCTGGAGTGAAAACCCACAGCTCAACTGTGGGCTTGCTTTGGAAACTGTGTAACTG
>seq00823;size=9
TACGGGGGGTGCAAGCGTTGTTCGGAATCATTGGGCGTAAAGCGCGCGCAGGCGGCTTGG
TAAGTCAGATGTGAAAGCCCTGGGCTTAACCCAGGAAGTGCATTTGATACTGCCTCGCTA
>seq00824;size=9
GACGTAGGGGGCGAGCGTTGTCCGGAATTACTGGGCGTAAAGAGCACGTAGGCGGAGACT
TAAGTCAGGTGTGAAAGACCGGGGCTCAACCCCGGGGTTGCACTTGAAACTGGGTCCCTT
>seq00825;size=9
TACGGGGGGTGCGAGCGTTGTTCGGAATTATTGGGCGTAAAGAGCGTGTAGGCGGCCGAA
TAAGTCAGATGTGAAATCCCTGGGCTTAACCCAGGACGTGCATTTGAAACTATTCGGCTA
>seq00826;size=9
TACGGAGGGAGCAAGCGTTAATCGGAATTACTGGGCGTAAAGCGCACGCAGGCGGTCTGT
CAAGTCGGATGTGAAATCCCCGGGCTCAACCTGGGAACTGCATTCGAAACTGGCAGGCTA
>seq00827;size=9
TACGAAGGGTGCAAGCGTTAATCGGAATTACTGGGCGTAAAGCGTGCGTAGGTGGTTGTT
TAAGTCTGTCGTGAAAGCCCTGGGCTCAACCTGGGAATGGCGATGGATACTGGGCGACTA
>seq00828;size=9
TACGGAGGGTGCAAGTGTTATTCGGAATCACTGGGCGTAAAGAGCACGTAGGCGGATAGG
CAAGTCAGGTGTGAAAGCCCGGAGCTCAACTCCGGAATTGCATTTGATACTGCTTGTCTT
>seq00829;size=9
TACGGAGGGTGCAAGCGTTGTTCGGAATCACTGGGCGTAAAGGGCGCGTAGGCGGTTTGA
TAAGTCAGATGTGAAAGCCCACGGCTTAACTGTGGAAGTGCATTTGAAACTGTCAGACTT
>seq00830;size=9
TACGTATGAGGCGAGCGTTGTTCGGAATTATTGGGCGTAAAGGGCGTGTAGGCGGGGAGT
TAAGTTAGGTGTGAAATCCACAGGCTCAACTTGTGAACTGCACCTAATACTGACTCTCTT
>seq00831;size=9
TACGGAGGATGCAAGCGTTATCCGGATTCATTGGGTTTAAAGGGTGCGCAGGCGGGGATG
TAAGTCAGTGGTGAAAAGCTGCCGCTTAACGGTAGTCTTGCCAATGATACTACATTTCTT
>seq00832;size=9
TACGGAGGGTGTAAGCGTTAATCGGAATTACTGGGCGTAAAGCGCACGCAGGCGGTCTGT
CAAGTCGGATGTGAAATCCCCGGGCTCAACCTGGGAACTGCATTCGAAACTGGCAGGCTA
>seq00833;size=9
TACGGAGGGTGCAAGCGTTAATCGGAATTACTGGGCGTAAAGCGTACGCAGGCGGTCTGT
CAAGTCGGATGTGAAATCCCCGGGCTCAACCTGGGAACTGCATTCGAAACTGGCAGGCTA
>seq00834;size=9
GACGGAGGGGGCGAGCGTTGTTCGGAATGACTGGGCGTAAAGCGCGCGTAGGCGGCGTAT
CAAGTGGTGCGTGAAAGCCCTCGGCTTCACCGAGGAAGGGCGCAGCAAACTGATAGGCTT
>seq00835;size=9
TACGTAGGTGGCAAGCGTTATCCGGAATTATTGGGCGTAAAGAGTGAGCAGGCGGCAGAT
TAAGTTTGAGGTTAAAGCGTGGGGCTCAACCCCATAAAGCCTTGAAAACTGATCAGCTAG
>seq00836;size=9
TACGGAGGGTGCAAGCGTTAATCGGAATTACTGGGCGTAAAGCGCACGCAGGCGGTCTGT
CAAGTCGGATGTGAAATCCCCGGACTCAACCTGGGAACTGCATTCGAAACTGGCAGGCTA
>seq00837;size=9
TACGGAGGGTGCAAGCGTTGTTCGGAATCACTGGGCGTAAAGGGCGCGCAGGCGGTTTGG
TAAGTCAGATGTGAAAGCCCACGGCTTAACCGTGGAAGTGCATTTGAAACTGTCAGACTT
>seq00838;size=9
GACGTAGGAGGCGAGCGTTATCCGGAATTACTGGGCGTAAAGGGCAAGTAGGCGGCGCAG
CAAGTCAGTTGTGACAGGTTCCGGCTCAACTGGGAGAGGACGACTGAGACTGTTACGCTA
>seq00839;size=9
TACAGAGGGTGCGAGCGTTAATCGGATTTACTGGGCGTAAAGCGTGCGTAGGCGGCTGAT
GAAGTCGGATGTGAAATCCCTGAGCTTAACTTAGGAATTGCATTCGATACTGGTTGGCTA
>seq00840;size=9
TACGGAGGGTGCAAGCGTTAATCGGAATTACTGGGCGTAAAGCGCACGCAGGCGGTCTGT
CAAGTCGGATGTGAAATCCCTGGGCTCAACCTGGGAACTGCATTCGAAACTGGCAGGCTA
>seq00841;size=9
TACGGAGGGTGCGAGTGTTATTCGGATTTACTGGGCGTAAAGAGCACGTAGGCGGATTGG
CAAGTCAGATGTGAAAGCCCGGAGCTTAACTCCGGAACTGCATTTGATACTGCTAGTCTT
>seq00842;size=9
TACGGAGGGTGCAAGCGTTAATCGGAATTACTGGGCGTAAAGCGCACGCAGGCGGTCTGT
CAAGTCGGATGTGAGATCCCCGGGCTCAACCTGGGAACTGCATTCGAAACTGGCAGGCTA
>seq00843;size=9
TACAGAGGTGGCGAGCGTTGTTCGGATTTACTGGGCGTAAAGGATGCGTAGGCGGTTTTG
CGTGTCGGGTGTGAAAGCCCTGGGCCCAACCCAGGAAGTGCATTCGAAACTGCAGGACTA
>seq00844;size=9
TACGGAGGGTGCAAGCGTTAATCGGAATTACTGGGCGTAAAGCGCACGCAGGCGGTCTGT
CAAGTCGGATGTGAAATCCCCGGGCTCAACCTGGGAACTGCATTCGAAACTGGCACGCTA
>seq00845;size=9
TACGGAGGTTGCAAGCGTTGTTCGGATTAACTGGGCGTAAAGGGAGCGCAGGCGGCTTGG
TAAGTCTAAAGTGAAATTCCAGGGCTCAACTCTGGACGTGCTTTGGATACTGCCTGGCTT
>seq00846;size=9
TACGGAGGGGGCTAGCGTTGTTCGGAATTACTGGGCGTAAAGCGCACGTAGGCGGACCAG
AAAGTTGGGGGTGAAATCCCGGGGCTCAACCCCGGAACTGCCTTCAAAACTCCTGGTCTT
>seq00847;size=9
TACGGAGGGTGCAAGCGTTAATCGGAATTACTGGGCGTAAAGCGCACGCAGGCGGTCTGT
CAAGTCGGATGTGAAATCCCCGGGCTCAACCTGGGAACTGCATTCGAAACTGTCAGGCTA
>seq00848;size=9
TACGGAGGGTGCTAGCGTTGTTCGGAATTACTGGGCGTAAAGCGCGTGTAGGCGGATCCA
GAAGTCGGGTGTGAAAGCCCTGGGCTTAACCCAGGAAGTGCGCCCGAAACCATGGGTCTT
>seq00849;size=9
TACGGAGGTTGCGAGCGTTGTTCGGAATAACTGGGCGTAAAGGGAGCGCAGGCGGTTCGG
TAAGTCTAAAGTGGAAGCCCGGGGCTTAACCTCGGAAGTGCTTTGGATACTGTCGAACTC
>seq00850;size=9
TACGGGGGGTGCGAGCGTTGTTCGGAATTATTGGGCGTAAAGAGCGTGTAGGCGGCTGGA
TCAGTCAGATGTGAAATCCCTGGGCTTAACTCAGGACGTGCATTTGAAACTGTCCAGCTT
>seq00851;size=9
TACGGAGGGTGCAAGCGTTATCCGGATTCACTGGGTTTAAAGGGTGCGTAGGTGGGTTGG
TAAGTCAGTGGTGAAATCCCCGAGCTTAACTTGGGAACTGCCATTGATACTATTAATCTT
>seq00852;size=9
TACGGAGGATCCAAGCGTTATCCGGAATTACTGGGCGTAAAGAGTTGCGTAGGTGGCATT
GTAAGCAAGTAGTGAAAGCGTGTGGCTCAACCATACTCACATTATTTGAACTGCAAAGCT
>seq00853;size=9
TACGGAGGGTGCAAGCGTTAATCGGAATTACTAGGCGTAAAGCGCACGCAGGCGGTCTGT
CAAGTCGGATGTGAAATCCCCGGGCTCAACCTGGGAACTGCATTCGAAACTGGCAGGCTA
>seq00854;size=9
GACGAAGGTGGCGAGCGTTATTCGGAATCACTGGGCTTAAAGGGCGCGTAGGCGGAACGG
AAAGTGTCTTGTGAAATCCCTCGGCTCAACCGAGGAATGGCTGGGCAAACTACCGTTCTT
>seq00855;size=9
TACCGGCGGCTCGAGTGGTGGCCGCTTTTACTGGGCTTAAAGGGTCCGTAGCTGGATCCA
CAAGTCCCTTGAGAAATCCATCGGCTTAACTGCTGGGCGTTCAGGGGATACTGTGGTTCT
>seq00856;size=9
TACGGAGGATGCGAGCGTTATCCGGATTTATTGGGCTTAAAGGGTGCGTAGGCGGCCTTG
TAAGTCAGCGGTGAAATTTTGCAGCTTAACTGTAACAGTGCCGTTGATACTGCGGGGCTA
>seq00857;size=9
TACGTAGGTTCCAAGCGTTATCCGGATTTATTGGGCGTAAAGGGTCCTTAGGCGCCCCAT
TCCTTTTAAAGGAGCTGAATATTTTTACGAATATTTGGTCAAGTTCTATGTTAAAGTTCG
>seq00858;size=9
TACGGAGGGTGCAAGCGTTAATCGGAATTACTGGGCGTAAAGCGCACGCAGGCGGTTTGT
TAAGTCAGATGTGAAATCCCCGGGCTCAACCTGGGAACTGCATCCGATACTGGCAAGCTT
>seq00859;size=9
TACGTAGGGGGCGAGCGTTACCCGGAATCACTGGGCGTAAAGGGAGCGTAGGTGGTCTGA
CATGTCAACTGTGAAAACCCGGAGCTCAACTCCGGACTTGCAGTTGAAACTGCCAGGCTT
>seq00860;size=9
TACGTAGGGTGCGAGCGTTATCCGGATTTATTGGGCGTAAAGGGCTCGTAGGCGGTTCGT
CGCGTCCGGTGTGAAAGTCCATCGCCTAACGGTGGATCTGCGCCGGGTACGGGCAGGCTG
>seq00861;size=9
TACGGAGGGAGCTAGCGTTGTTCGGAATTACTGGGCGTAAAGCGCACGTAGGCGGCCATT
CAAGTCAGAGGTGAAAGCCCGGGGCTCAACCCCGGAACTGCCTTTGAAACTAGATGGCTT
>seq00862;size=9
CACGTAGGGGGCAAGCGTTGTTCGGAATTACTGGGCGTAAAGGGCATGTAGGCGGTTTAG
TAAGCTTGGCGTGAAAGACCACAGCTCAACTGTGGGGATGCGTTGAGAACTGCTGAACTT
>seq00863;size=9
TACGGAGGGTGCAAGCGTTAATCGGAATTACTGGGCGTAAAGCGCACGCAGGCGGTCTGT
CAAGTCGGATGTGAAATCCCCGGGCTCAACCTGGGAACTGCATTCGAAACCGGCAGGCTA
>seq00864;size=9
TACGGAGGGTGCAAGCGTTAATCGGAATTACTGGGCGTAAAGCGCACGCAGGCGGTCTGT
CAAGTCGGACGTGAAATCCCCGGGCTCAACCTGGGAACTGCATTCGAAACTGGCAGGCTA
>seq00865;size=9
TACGTAGGTGGCAAGCGTTATCCGGAATTATTGGGCGTAAAGAGTGAGCAGGCGGTTTAT
AAAGTTCGGAGTTAAATACAGTTGCTTAACGACTGTTAGCTTTGAAAACTAATAGACTAG
>seq00866;size=9
TACGGAGGATGCAAGCGTTATCCGGATTCATTGGGCTTAAAGGGTGCGTAGGCGGACTAT
TAAGTCAGTGGTGAAAGCCTGCAGCTTAACTGCAGAACTGCCATTGATACTGATAGTCTT
>seq00867;size=9
TACGGAGGGTGCAAGCGTTAATCGGAATTACTGGGCGTAAAGCGCACGCAGGCGGTCTGT
CAAGTCGGATGTGAAATCCCCGGGCTCAACCTGGGAACTGCATTCGAAACTGGCAAGCTT
>seq00868;size=9
TACGGAGGGTGCAAGCGTTAATCGGAATTACTGGGCGTAAAGCGCACGCAGGTGGTCTGT
CAAGTCGGATGTGAAATCCCCGGGCTCAACCTGGGAACTGCATTCGAAACTGGCAGGCTA
>seq00869;size=9
TACGTAGGTGGCAAGCGTTGTCCGGATTTACTGGGTGTAAAGGGCGTGTAGGCGGAGAAG
CAAGTCAGAAGTGAAATCCATGGGCTTAACCCATGAACTGCTTTTGAAACTGTTTCCCTT
>seq00870;size=9
TACGGAGGGGGCTAGCGTTGTTCGGAATTACTGGGCGTAAAGCGCACGTAGGCGGATTGG
AAAGTTGGGGGTGAAATCCCGGGGCTCAACCCCGGAACTGCCTTCAAAACTCCCAGTCTT
>seq00871;size=9
GACGTAGGGTGCAAGCGTTATCCGGATTTACTGGGCGTGAAGAGTTCGTAGGCGGAAAGG
TAGGTTGTTGGTTAAAGCCCCCGGCTCAACCGGGGAAAAGCTGACAAAACCGCCTTTCTT
>seq00872;size=9
TACGAAGGGTGCAAGCGTTACTCGGAATTACTGGGCGTAAAGCGTGCGTAGGCGGTTTGT
TAAGTCTGCTGTGAAAGCCCTGGGCTCAACCTGGGAACTGCAGTGGATACTGGCGAGCTA
>seq00873;size=9
TACGGAGGGTGCAAGCGTTGTTCGGAATTACTGGGCGTAAAGCGCGTGTAGGCGGCCATT
TATGTCAGGTGTGAAAGCCCTCGGCCTAACCGAGGAAGTGCGCCTGAAACTGATTGGCTT
>seq00874;size=9
TACGGAGGATCCGGGCGTTATCCGGAATTACTGGGTTTAAAGGGTGCGTAGGCGGGGCTT
TAAGCCGGCGGTGAAATGCAGCGGCTCAACCGCTGGAATGCCGTTGTGACTGGGGCTCTT
>seq00875;size=9
TACGTAGGGTGCAAGCGTTATCCGGAATTATTGGGCGTAAAGAGCTCGTAGGCGGTCTGT
CGCGTCTGCTGTGAAAACTGGAGGCTCAACCTCCAGCCTGCAGTGGGTACGGGCAGACTA
>seq00876;size=9
TACGGAGGGAGCTAGCGTTGTTCGGAATTACTGGGCGTAAAGCGCGCGTAGGCGGCTATT
TAAGTCAGAGGTGAAATCCCGGGGCTCAACCCCGGAACTGCCTTTGAAACTAGATGGCTA
>seq00877;size=9
GACAGAGGTGGCTAGCGTTGTTCGGTATCACTGGGCTTAAAGCGTGTGTAGGCGGAAGCG
TAAGCATTTTGTGAAATCCCTCGGCTTAACCGGGGAATTGCTTGATGTACTGCGTTTCTT
>seq00878;size=9
TACGTAGGTGGCGAGCGTTATCCGGAATTATTGGGCGTAAAGAGCGCGCAGGTGGTTGAT
TAAGTCTGATGTGAAAGCCCACGGCTTAACCGTGGAGGGTCATTGGAAACTGGTCAACTT
>seq00879;size=9
TACGGAGGGTGCAAGCGTTAATCGGAATTACTGGGCGTAAAGCGCACGCAGGCGGTCTGT
CAAGTCGGATGTGAAATCCCGGGCTCAACCTGGGAACTGCATTCGAAACTGGCAGGCTAG
>seq00880;size=9
TACGAAGGGTGCAAGCGTTACTCGGAATTACTGGGCGTAAAGCGTGCGTAGGTGGTTTGT
TAAGTCTGATGTGAAAGCCCTGGGCTCAACCTGGGAATGGCATTGGATACTGGCGAGCTA
>seq00881;size=9
TACATAAGGAGCAAGCGTTATCCGGAATTATTGGGCGTAAAGAGCTCGTAGGCGGTCCGA
AAAGTCCGGTGTTAAATCATCAGGCTCAACCTGATAAAGTCATCGGAAACTCTCGGACTT
>seq00882;size=9
TACGGAGGTTGCAAGCGTTGTTCGGAATTACTGGGCGTAAAGGGAGCGCAGGCGGTCGGG
TAAGTCTGAAGTGGAAGCCCGGGGCTCAACCCCGGAAGTGCTTTGGATACTGCCTGACTT
>seq00883;size=9
TACGTAGGGGGCGAGCGTTGTCCGGAATCACTGGGCGTAAAGCGCACGTAGGCGGGCTGT
TAAGTCGGCCGTAAAAGGCACTGGCTCAACCGGTGTTTGTCGGTCGATACTGGCGGTCTG
>seq00884;size=9
TACGGAGGGTGCAAGCGTTAATCGGAATTACTGGGCGTAAAGCGCACGCAGGCGGTCCGT
CAAGTCGGATGTGAAATCCCCGGGCTCAACCTGGGAACTGCATTCGAAACTGGCAGGCTA
>seq00885;size=9
TACGAAGGGGGCTAGCGTTGTTCGGATTTACTGGGCGTAAAGCGCGTGTAGGCGGGCTGG
AAAGTTGGGGGTGAAATCCCGAGGCTCAACCTCGGAACTGCCTCCAAAACTCCCAGCCTG
>seq00886;size=9
TACGAAGGGGGCTAGCGTTGTTCGGATTTACTGGGCGTAAAGCGCGTGTAGGCGGGCTGG
TAAGTTGGGGGTGAAATCCCGAGGCTCAACCTCGGAACTGCCTCCAAAACTACCAGCCTG
>seq00887;size=9
TACGGAGGGTGCAAGCGTTAATCGGAATTACTGGGCGTAAAGCGCACGCAGGCGGTCTGT
CAAGTCGGATATGAAATCCCCGGGCTCAACCTGGGAACTGCATTCGAAACTGGCAGGCTA
>seq00888;size=8
CACGGGGGTTGCGAGCGTTGTCCGGAATTACTAGGCGTAAAGGGCAGGTAGGCGGATCTA
CGAGTTTTTTGTTAAAGGCTACGGCTTAACTGTAGTAAGGCAGTAGATACTGTAGGTCTG
>seq00889;size=8
TACAGAGGGTGCAAGCGTTAATCGGAATTACTGGGCGTAAAGCGCACGCAGGCGGTCTGT
CAAGTCGGATGTGAAATCCCCGGGCTCAACCTGGGAACTGCATTCGAAACTGGCAGGCTA
>seq00890;size=8
TACGGAGGGTGCAAGCGTTAATCGGAATTACTGGGCGTAAAGCGCACGCAGGTGGCTGAG
TCAGTCGATTGTGAAAGCCCTGGGCTTAACCTGGGAATTGCAGTCGATACTACTCAGCTA
>seq00891;size=8
TACGGAGGGTGCAAGCGTTTATCGGAATTACTGGGCGTAAAGCGCACGCAGGCGGTCTGT
CAAGTCGGATGTGAAATCCCCGGGCTCAACCTGGGAACTGCATTCGAAACTGGCAGGCTA
>seq00892;size=8
TACGGAGGGTGCAAGCGTTATTCGGAATTACTGGGCGTAAAGCGCACGTAGGCCGTTTTG
TAAGTCAGGGGTGAAATCCCACGGCTCAACCGTGGAACTGCCTTTGAAACTGCAGAACTT
>seq00893;size=8
TACGTAGGGGGCGAGCGTTGTCCGGAATTACTGGGCGTAAAGGGTGCGTAGGCGGTTTGG
TAAGTTGGATGTGAAATACCCGGGCTTAACTTGGGGGGTGCATTCAAAACTGTCAGACTT
>seq00894;size=8
TACGGAGGGTGCAAGCGTTAATCGGAATTACTGGGCGTAAAGCGCACGCAGGCGGTCTGT
CAAGTCGGATGTGAAATCCCCGGGCTCAACCTGTGAACTGCATTCGAAACTGGCAGGCTA
>seq00895;size=8
TACGTAGGGGGCGAGCGTTGTCCGGAATTACTGGGCGTAAAGGGTGCGTAGGCGGCTATT
TAAGTTGGATGTGAAATACCCGGGCTTAACTTGGGGGGTGCATCCAAAACTGGGTGGCTA
>seq00896;size=8
AACGTAGGGGGCGAGCGTTATCCGGAATTACTGGGTGTAAAGGGTACGTAGGCGGATTTG
TAAGTTGGGTGTAAAAACTCAGGGCTTAACCTTGAGCTTGTGTCCAATACTGCAAGTCTA
>seq00897;size=8
TACAGAGGCGGCAAGCGTTGTTCGGATTTACTGGGCGTAAAGGGTGCGTAGGCGGTCCCG
TATGTCGGATGTGAAATTTCACTGCTTAACGGTGTAACGGCATCCGAAACTGCGGGGCTT
>seq00898;size=8
TACGAAGGGGGCTAGCGTTGTTCGGAATCACTGGGCGTAAAGCGCACGTAGGCGGATACT
TAAGTCAGGGGTGAAATCCCGGGGCTCAACCTCGGAACTGCCTTTGATACTGGGTATCTT
>seq00899;size=8
TACGGAGGGTGCAAGCGTTAATCGGAATAACTGGGCGTAAAGCGCACGCAGGCGGTCGGA
TAAGTCAGATGTGAAAGCCCCGGGCTCAACCTGGGAACTGCATTTGAAACTGTCCGACTA
>seq00900;size=8
TACGGAGGGTGCAAGCGTTAATCGGAATTACTGGGTGTAAAGCGCACGCAGGCGGTCTGT
CAAGTCGGATGTGAAATCCCCGGGCTCAACCTGGGAACTGCATTCGAAACTGGCAGGCTA
>seq00901;size=8
TACGTAGGTGGCAAGCGTTGTCCGGATTTACTGGGCGTAAAGGATGTGTAGGCGGATACT
TAAGTGAGATGTGAAAGCCCCGGGCTCAACCTGGGGACTGCATTTCAAACTGGGTATCTA
>seq00902;size=8
TACGGAAGGGGCTAGCGTTGTTCGGAATTACTGGGCGTAAAGCGCGCGTAGGCGGCCATG
CAAGTGAGGCGTGAAAGGCCTGGGCTCAACCTGGGAACTGCGCTTCAGACTGCACGGCTT
>seq00903;size=8
TACGGAGGGGGCTAGCGTTGTTCGGAATTACTGGGCGTAAAGCGCGCGTAGGCGGCTTTG
TAAGTTAGAGGTGAAAGCCCAGAGCTCAACTTTGGAATTGCCTTTAAGACTGCATCGCTT
>seq00904;size=8
TACGGAGGGGGCTAGCGTTGTTCGGAATTACTGGGCGTAAAGCGCACGTAGGCGGATTGG
AAAGTTGGGGGTGAAATCCCGGGGCTCAACCCCGGAACTGCCTTCAAAACTCCCAGTCTG
>seq00905;size=8
GACAGAGGGTGCAAACGTTGTTCGGAATCACTGGGCGTAAAGCGCGTGTAGGCGGCCTTG
TAAGTCGGGCGTGAAATCCCACGGCTCAACTGTGGAAGTGCACTCGAAACTGCAAGGCTG
>seq00906;size=8
TACGGAGGGTGCAAGCGTTAATCGGAATTACTGGGCGTAAAGCGCACGCAGGCGGTCTGT
CAAGTCGGATGTGAAATCCCCGGGCTCAACCTGGGAACTGCATTCGAAACTGGCAGGTTA
>seq00907;size=8
AACGTAGGGTGCAAGCGTTGTCCGGAATTACTGGGTGTAAAGGGAGCGCAGGCGGACCGG
CAAGTTGGAAGTGAAAACTATGGGCTCAACCCATAAATTGCTTTCAAAACTGCTGGCCTT
>seq00908;size=8
TACGTAGGGTGCGAGCGTTAATCGGAATTACTGGGCGTAAAGCGTGCGCAGGCGGTTGTG
CAAGACAGATGTGAAATCCCCGGGCTTAACCTGGGAACTGCATTTGTGACTGCACGGCTG
>seq00909;size=8
TACGGAGGGTGCGAGTGTTATTCGGAATTACTGGGCGTAAAGAGAACGTAGGCGGATATG
CAAGTCAGATGTGAAAGCCCCGGGCTTAACTTGGGAACTGCATTTGATACTGCGTGTCTT
>seq00910;size=8
TACGAAGGGGACTAGCGTTGTTCGGAATTACTGGGCGTAAAGCGCACGTAGGCGGATTTG
TTAGTCAGGGGTGAAATCCCGGGGCTCAACCTCGGAACTGCCTTTGATACTGCAAGTCTT
>seq00911;size=8
TACGTAGGTGGCAAGCGTTGTCCGGAATTATTGGGCGTAAAGGGAGCGCAGGTGGGAATA
TCAGTCTGTCTTAAAAGTTCGGGGCTCAACCCCGTGATGGGATGGAAACTATATTTCTTG
>seq00912;size=8
TACGGAGGATCCTAGCGTTATCCGGATTTACTGGGTTTAAAGGGTGCGTAGGCGGGCGTT
TAAGTCCGCGGTGAAAGTCTGCGGCTCAACCGTAGGATTGCCGTGGATACTGGACGTCTT
>seq00913;size=8
TACGTAGGGGGCAAGCGTTATCCGGATTTATTGGGTGTAAAGGGTGCGTAGGCGGGAAAG
CAAGTTGAATGTGAAATACCGGGGCTCAACTCCGGGGCTGCGTTCAAAACTGTTTTTCTT
>seq00914;size=8
TACGGAGGATCCGAGCGTTATCCGGATTTATTGGGTTTAAAGGGAGCGTAGGTTGACATA
TAAGTCAGCTGTGAAAGTTTACGGCTCAACCGTGAAATTGCAGTTGATACTGTATGTCTT
>seq00915;size=8
TACGGAGGATGCGAGCGTTATCCGGATTTATTGGGTTTAAAGGGTGCGTAGGCGGATAGA
TAAGTCAGTGGTGAAATTCTGCAGCTTAACTGTAGACTTGCCGTTGATACTGTCAGTCTT
>seq00916;size=8
CACGTAGGGGGCGAGCGTTGTCCGGAATTACTGGGCGTAAAGCGCACGCAGGCGGATGCG
CGCGTCGGCTGTGAAATGCACCGGCTCAACCGGTGCACTGCGGTCGATACGGCGCATCTG
>seq00917;size=8
TACGGAGGGTGCAAGCGTTAATCGGGATTACTGGGCGTAAAGCGCACGCAGGCGGTCTGT
CAAGTCGGATGTGAAATCCCCGGGCTCAACCTGGGAACTGCATTCGAAACTGGCAGGCTA
>seq00918;size=8
TACGGAGGGTGCAAGCGTTATTCGGAATTACTGGGCGTAAAGCGCACGTAGGCCGCTTTG
TAAGTCAGGGGTGAAATCCCACGGCTCAACCGTGGAACTGCCTTTGAAACTGCAGGGCTT
>seq00919;size=8
TACGGAGGGTGCAAGCGTTAATCGGAATTACTGGGCGTAAAGCGCACGCAGGCGGTCTGT
CAAGTCGGATGTGAAATCCCCTGGCTCAACCTGGGAACTGCATTCGAAACTGGCAGGCTA
>seq00920;size=8
TACAGAGGGTGCAAGCGTTAATCGGAATTACTGGGCGTAAAGCGCGCGTAGGCGGTTTGT
TAAGTTGGATGTGAAAGCCCCGGGCTCAACCTGGGAACTGCATCCAAAACTGGCAAGCTA
>seq00921;size=8
TACGGAGGGTGCAAGCGTTAATCGGAATTACTGGGCGTAAAGCGCACGCAGGCGGTCTGT
CAAATCGGATGTGAAATCCCCGGGCTCAACCTGGGAACTGCATTCGAAACTGGCAGGCTA
>seq00922;size=8
TACGGAGGGTGCAAGCGTTAATCGGAATTACTGGGCGTAAAGCGCACGCAGGCGGTCTGT
CAAGTCGGATGTGGAATCCCCGGGCTCAACCTGGGAACTGCATTCGAAACTGGCAGGCTA
>seq00923;size=8
TACGGAGGGTGCAAGCGTTAATCGGAATTACTGGGCGTAAAGCGCACGCAGGCGGTCTGT
CAAGTCGGATGTGAAATCACCGGGCTTAACCTGGGAACTGCATTCGAAACTGGCAGGCTA
>seq00924;size=8
CACGTAGGGGGCAAGCGTTGTTCGGAATTACTGGGCGTAAAGGGCATGTAGGCGGTTTAG
TAAGCTTGGCGTGAAAGACCACAGCTCAACTGTGGGGTTGCGTTGAGAACTGCTGGACTT
>seq00925;size=8
TACGAAGGGAGCTAGCGTTGTTCGGAATCACTGGGCGTAAAGCGCACGTAGGTGGATAGT
TAAGTGAGGGGTGAAAGCCCGAGGCTCAACCTCGGAATTGCCTCTCATACTGGCTGTCTC
>seq00926;size=8
TACGTAGGTGGCGAGCGTTATCCGGAATCATTGGGCGTAAAGAGGGAGCAGGCGGCCGCA
AGGGTCTGTGGTGAAAGACCGAAGCTAAACTTCGGTAAGCCATGGAAACCGGGCGGCTAG
>seq00927;size=8
TACGTAGGGTGCGAGCGTTGTCCGGAATTACTGGGCGTAAAGAGCTCGTAGGCGGTTTGT
CGCGTCGTCTGTGAAATTCTGCAACTCAATTGCAGGCGTGCAGGCGATACGGGCAGACTT
>seq00928;size=8
AACGTAGGGGGCGAGCGTTATCCGGAATCACTGGGCGTAAAGGGCGTCTAGGCGGCCGAT
TAAGTCTCGCGTGAAAGCTCCCGGCTCAACTGGGAGAGGGCGCGGGAAACTGGTGGGCTA
>seq00929;size=8
TACGGAGGGTGCAAGCGTTAATCGGAATTACCGGGCGTAAAGCGCACGCAGGCGGTCTGT
CAAGTCGGATGTGAAATCCCCGGGCTCAACCTGGGAACTGCATTCGAAACTGGCAGGCTA
>seq00930;size=8
TACGGAGGGTGCAAGCGTTAATCGGAATTACTGGGCGTAAAGCGCACGCAGGCGGTCTGT
CAAGTCGGATGTGAAATCCCCGGGATCAACCTGGGAACTGCATTCGAAACTGGCAGGCTA
>seq00931;size=8
TACGGAGGTCCCGAGCGTTGTTCGGAATTACTGGGCGTAAAGGGAGCGCAGGCGGACGGG
TCAGTCTGAAGTGGAAATCTGGGGCTTAACCTCGGACTTGCTTCGGATACTGCCTGTCTT
>seq00932;size=8
TACGTAGGTGGCAAGCGTTGTTCGGATTCACTGGGCATAAAGGGTCCGCAGGGGGTTTGC
TGTGTCTGATGTGAAATACCAAGGCTCAACCTTGGAACTGCATTGGAAACTAGTGGACTA
>seq00933;size=8
TACGTAGGGAGCAAGCGTTATCCGGATTTACTGGGTGTAAAGGGCGCGTAGGCGGGATGG
CAAGTCAGATGTGAAATCTCAGGGCTTAACCCTGAAACTGCATTTGAAACTGCTGTTCTT
>seq00934;size=8
TACGGAGACTGCGAGCGTTACTCGGATTCACTGGGCGTAAAGGGTGCGCAGGCGGTAATG
TATGTCAGGTGTGAAATCCCGGGGCTTAACTCCGGAAGTGCGCCTGAAACTGCATTACTA
>seq00935;size=8
TACGGAGGGTGCAAGCGTTATTCGGAATTACTGGGCGTAAAGCGCACGTAGGCTGCTTTG
TAAGTCAGGGGTGAAATCCCACGGCTCAACCGTGGAACTGCCCTTGAAACTGCGAAGCTT
>seq00936;size=8
TACAGAGACCTCAAGCGTTATCCGGATTTATTGGGCGTAAAGGGTCCGCAGGTGGCTTTT
CACGTCGATGGTTAAATGTTGGAGCTCAACTTCAACACCGCTGTCGATACGGTTAAGCTA
>seq00937;size=8
TACGAAGGGTGCAAGCGTTAATCGGAATTACTGGGCGTAAAGCGCGCGTAGGTGGTTCAG
CAAGTTGGATGTGAAAGCCCCGGGCTCAACCTGGGAACTGCATCCAAAACTACTGAGCTA
>seq00938;size=8
TACGGAGGGTGCGAGCGTTGTTCGGAATCACTGGGCGTAAAGCGCGTGTAGGCGGCCTCC
TCAGTCTGGTGTGAAAGCCCGGGGCTCACCCCCGGAAGTGCATTGGATACTGGGAGGCTG
>seq00939;size=8
TACGTAGGGGGCAAGCGTTGTTCGGAATTACTGGGCGTAAAGCGCGTGTAGGCGGTTTAA
TAAGTCAGGAGTGAAATCCCTCGGCTCAACTGAGGAACTGCTTTTGAAACTATTAAACTT
>seq00940;size=8
TACGAAGGGGGCTAGCGTTGTTCGGAATCACTGGGCGTAAAGCGCACGTAGGCGGATTGT
TAAGTCGGGGGTGAAATCCTGAGGCCCAACCTCAGAACTGCCTTCGATACTGGCAATCTC
>seq00941;size=8
TACGAAGGTGGCAAGCGTTGTTCGGAATCACTGGGCTTAAAGGGCGCGTAGGCGGGCCAG
TAAGTGTCTTGTGAAATCCCCCGGCTTAACCGGGGAATTGCTCGGCAAACTACTGGTCTT
>seq00942;size=8
TACGTAGGGGACGAGCGTTGTCCGGAATTACTGGGCGTAAAGGGCGCGCAGGCTGTGCTG
CAAGTCAGCTGTGAAATGTCTGGGCTTAACCCGGGCATGCGGTTGAGACTGCAGTGCTGG
>seq00943;size=8
TACGTAGGTGGCAAGCGTTGTCCGGAATTATTGGGCGTAAAGAGCATGTAGGCGGGAATC
TAAGTCTGTTGTGAAAATGCGGGGCTCAACCCCGTATTGCGATGGAAACTGGGTTTCTTG
>seq00944;size=8
GACGTAGGATGCAAGCGTTGTCCGGATTTATTGGGCGTAAAGAGTTCGTAGGCGGTTATT
TAAGTCTGGTGTTAAATACTGTGGCCCAACCACAGAACTGCATTGGATACTGGATGACTT
>seq00945;size=8
GACGTAGGGGGCAAGCGTTGTCCGGATTTACTGGGCGTAAAGGGCGCGTAGGCGGCCTGT
TAAGTGTGAAGTGAAATCTCCAGAGCTCAACTCGGAAACTGCTTCGCATACTGGCATGGC
>seq00946;size=8
TACGGAGGGGGCTAGCGTTGTTCGGAATTACTGGGCGTAAAGCGCACGTAGGCGGTCTTT
TAAGTCAGAGGTGAAAGCCCGGGGCTCAACTCCGGAATTGCCTTTGAAACTGGAAGACTT
>seq00947;size=8
TACGGAGGATGCAAGCGTTAATCGGAATTACTGGGCGTAAAGCGCACGCAGGCGGTCTGT
CAAGTCGGATGTGAAATCCCCGGGCTCAACCTGGGAACTGCATTCGAAACTGGCAGGCTA
>seq00948;size=8
TACGTAGGGGGCGAGCGTTGTCCGGATTCATTGGGCGTAAAGAGCTCGTAGGCGGTTCGG
TAAGTCAGATGTGAAAACTCCAGGCTCAACTTGGAGACGCCATCTGATACTGTCGTGACT
>seq00949;size=8
TACAGAGGTGGCAAGCGTTGTTCGGATTTACTGGGCGTAAAGGGTGCGTAGGCGGCTCCG
CATGTCGGATGTGAAATCTGGCTGCTCAACAGTCAAAGTGCATTCGAAACTGCGGTTCTA
>seq00950;size=8
TACGTAGGTCCCAAGCGTTATCCGGATTTATTGGGCGTAAAGTGTCCTTAGGCGGTTTAC
TCATCTTTAAGATGATTCATCTTTTGTTTAACAAAAGATGAACAAGTCCTATGTTAAAAT
>seq00951;size=8
TACGTAGGGTGCGAGCGTTGTCCGGAATTACTGGGCGTAAAGAGCTCGTAGGTGGTTTGT
CACGTTGTTCGTGAAAACTCACAACTCAATTGTGGGCGTGCGGGCGATACGGGCAGACTT
>seq00952;size=8
TACGTAGGGGGCGAGCGTTGCCCGGAATTACTGGGCGTAAAGGGAACGTAGGTGGCTCTT
AAAGTCAGGTGTGAAAATAACGAAGCTTAACAGGTTAATGCGCTTGAAACTAAAGGGCTT
>seq00953;size=8
TACGGAGGGTGCAAGCGTTAATCGGAATTACTGGGCGTAAAGCGCACGCAGGCGGTCTGT
CAAGTCGGATGTGAAATCCCCGGGCTCAACCTGGGAACTGCATTCGAAACTGGCAGGCCA
>seq00954;size=8
TACGGGGGGTGCAAGCGTTACTCGGAATCATTGGGCGTAAAGGGCGCGCAGGCGGCCCGA
TCAGTCAGATGTGAAAGCCCGGGGCTCAACCCCGGAAGTGCATTTGATACTGTCGGGCTT
>seq00955;size=8
TACGAAGGGGGCTAGCGTTGTTCGGAATCACTGGGCGTAAAGCGCACGTAGGCGGGTTGT
TAAGTCAGGGGTGAAATCCCGAGGCTCAACCTCGGAACTGCCCTTGATACTGGCAATCTT
>seq00956;size=8
GACGGAGGGTGCTAGCGTTGTTCGGAATTACTGGGCGTAAAGGGCGCGTAGGCGGCTCTT
TCAGTCGGGTGTGAAAGCCCGGGGCTCAACCCCGGAACGGCACCCGAGACGGGAGGGCTG
>seq00957;size=8
TACAGAGGGTGCGAGCGTTAATCGGAATTACTGGGCGTAAAGCGCACGCAGGCGGCATCG
TAAGTCGGATGTGAAATCCCCGGGCTCAACCTGGGAACTGCATTCGAAACTGCGATGCTT
>seq00958;size=8
CACGTAAGTGGCAAGCGTTGTTCGGATTCATTGGGCGTAAAGGGCGTGTAGGCGGCGTAT
CAAGCTTGGTGTGAAATATCCCGGCTCAACCGGGAAGGCGCGCTGAGAACTGATATGCTA
>seq00959;size=8
TACGGGGGGTGCAAGCGTTGTTCGGAATTATTGGGCGTAAAGAGCGTGTAGGCGGCTGAA
TAAGTCAGATGTGAAATCCCTGGGCTTAACCCAGGACGTGCATTTGAAACTATTCAGCTT
>seq00960;size=8
TACGAAGGTGGCGAGCGTTGTTCGGAATCACTGGGCTTAAAGCGCATGTAGGCGGCCTTG
TAAGCGTCTTGTGAAATCCCTCGGCTCAACCGAGGAATTGCTGGGCGAACTGCAAGACTT
>seq00961;size=8
TACGGAGGGTGCAAGCGTTAATCGGAATCACTGGGCGTAAAGCGCGCGTAGGCCGCCTTT
TAAGTCGGACGTGAAAGCCCTCGGCTCAACCGAGGAACTGCGTTCGAAACTGGGAGGCTT
>seq00962;size=8
CACGTACTGTGCGAACGTTATTCGGAATCACTGGGCTTAAAGGGTGCGTAGGCGGATTCG
CAGGTCAGGTGTGAAATCCCACGGCTCAACCGTGGAACTGCATTTGAAACCGTGAGTCTT
>seq00963;size=8
TACGGAGGGTGCAAGCGTTAATCGGAATTACTGGGCGTAAAGCGCACGCAGGCGGTCTGT
CAAGTCGGATGTGAAATCCCCGGGCTCAACTTGGGAACTGCATTCGAAACTGGCAGGCTA
>seq00964;size=8
TACAGAGGTCTCGAGCGTTGTTCGGATTTACTGGGCGTAAAGGGAGCGTAGGCGGTTCAG
TATGTCGAATGTGAAATCCCACGACTCAACCGTGGAATTGCATTCGAAACTGCTGGGCTA
>seq00965;size=8
TACGGAGGGTGCAAGCATTAATCGGATTTATTGGGCGTAAAGGGCGCGTAGGCGGAAAGA
AAAGTCAGGTGTGAAATGCCGGGGCTCAACCTCGGAATGGCATTTGAAACTTTCTTTCTT
>seq00966;size=8
TACGAGGGGTGCAAGCGTTGTTCGGAATCACTGGGCGTAAAGGGAGCGTAGGCGGAAGTG
CAAGCAATCTGTATAATCCTGGGGCCCAACCCCAGTTCTGCAGATTGGACTGTATTTCTT
>seq00967;size=8
TACGGAGAGGGCAAGCGTTGTTCGGATTTATTGGGCGTAAAGCGCGCGTAGGTGGCATGG
TAAGTCGAATGTTAAAGACCCACGGCTCACCCGGGGGTATGCGTCCGATACTGCCGTGCT
>seq00968;size=8
TACGAAAGGGGCTAGCGTTGTTCGGAATTACTGGGCGTAAAGCGCACGTAGGCGGCCTTG
TAAGATGGGGGTGAAATCCCCGGGCTCAACCCGGGAATTGCCTTCATGACTGCAAAGCTC
>seq00969;size=8
AACGTAGGGTGCAAGCGTTGTCCGGAATTACTGGGTGTAAAGGGAGCGCAGGCGGATTGG
TAAGTTGGGAGTGAAAACTATGGGCTCAACCCATAAATTGCTTTCAAAACTACCAGTCTT
>seq00970;size=8
TACCGGCGGCTCGAGTGGTGGCCACTATTACTGGGCTTAAAGCGTCCGTAGCTTGGTCGT
TAAGCCTCTGGGGAAATCTTCCGGCTCAACCGGAAGGCGTCTCAGGGGGACTGGCGACCT
>seq00971;size=8
TACCGGCGGCTCGAGTGGTGGCCACTATTACTGGGCTTAAAGGGTCCGTAGCTGGATATA
CAAGTCTCTTGAGAAATCCGCCGGCTTAACCGGTGGGCGTTCATGGGAAACTGTATTTCT
>seq00972;size=8
TACGTAGGGAGCGAGCGTTGTCCGGAATCATTGGGCGTAAAGCGCGCGTAGGCGGCCCGA
TAAGTCCGCTGTGAAAGTCAACGGCTCAACTGTTGAACGCCGGTGGATACTGTCGGGCTA
>seq00973;size=8
GACAGAGGTGGCAAGCGTTATTCGGATTTATTGGGCGTAAAGGGCGCGTAGGCGGCCAGG
TGCGTCCGGTGTGAAAGCGCTACCGCTCAACGGAGCGACTGCACTGGATACGGCTTGGCT
>seq00974;size=8
TACGTAGGGTGCGAGCGTTAATCGGAATTACTGGGCGTAAAGCGTGCGCAGGCGGTTTGC
CAAGACAGGCGTGAAATCCCCGGGCTTAACCTGGGAACTGCGCTTGTGACTGGCAGGCTA
>seq00975;size=8
TACGGAGGGTGCGAGTGTTATTCGGAATTACTGGGCGTAAAGAGCACGTAGGCGGATTGG
CAAGTCAGATGTGAAAGCCCGGAGCTTAACTCCGGAACTGCATTTGATACTGCCAGTCTT
>seq00976;size=8
TACGGAGGGGGCTAGCGTTGTTCGGAATTACTGGGCGTAAAGCGCACGTAGGCGGACCAG
AAAGTTGGAGGTGAAATCCCAGGGCTCAACCTTGGAACTGCCTTCAAAACTATTGGTCTG
>seq00977;size=8
TACGTAGGTGGCAAGCGTTGTCCGGATTTACTGGGTGTAAAGGGCGCGTAGGCGGGATGG
CAAGTCAGATGTGAAAATTATGGGCTCAACCCATAACCTGCATTTGAAACTGCTGTTCTT
>seq00978;size=8
TACGGAGGGTGCAAGCGTTAATCGGAATTACTGGGCGTAAAGCGCACGTAGGCGGTCTGT
CAAGTCGGATGTGAAATCCCCGGGCTCAACCTGGGAACTGCATTCGAAACTGGCAGGCTA
>seq00979;size=8
TACGTAGGCAGCGAGCGTTGTTCGGAGTTACTGGGCGTAAAGAGTGTGTAGGCGGTCTCG
TAAGTTTGGCGTGAAATCTCCCGGCTCAACTGGGAGGGTGCGTCGAAAACTGCGAGGCTC
>seq00980;size=8
TACGTAGGGTGCGAGCGTTGTCCGGATTTATTGGGCGTAAAGAGCTTGTAGGCGGTTTGT
TGCGTCGGGAGTGAAAACTCAGGGCTTAACCCTGAGCCTGCTTTCGATACGGGCAGACTT
>seq00981;size=8
TACGGGGGGTGCAAGCGTTGTTCGGAATCATTGGGCGTAAAGAGCGTGTAGGCGGCTTGG
TAAGTCAGATGTGAAAGCCCTGGGCTCAACCCGGGAAGTGCATTTGAAACTGCCAGGCTC
>seq00982;size=8
GACGTAGGGGGCGAGCGTTGTCCGGAATTACTGGGCGTAAAGAGCACGTAGGCGGGTAAT
TAAGTCAGATGTGAAAGACCGGGGCCCAACCTCGGGGGTGCATCTGAAACTGGTTATCTT
>seq00983;size=8
TACAGAGGGTGCAAGCGTTAATCGGAATTACTGGGCGTAAAGCGTGCGTAGGCGGTTTCG
TAAGTCGGATGTGAAAGCCCCGGGCTCAACCTGGGAACTGCATTCGAGACTGCGAAGCTC
>seq00984;size=7
CACCGGCAGCTCAAGTGGTGGCCATTTTTATTGGGCCTAAAGCGTTCGTAGCCGGCTTGA
TAAGTCTTTGGTGAAATCCCGCAGCTTAACTGTGGGAATTGCTGGGGATACTATCAGGCT
>seq00985;size=7
TACGTAGGGTGCGAGCGTTAATCGGAATTACTGGGCGTAAAGCGTGCGCAGGCGGTTATA
TAAGACAGTTGTGAAATCCCCGGGCTCAACCTGGGAATTGCATCTGTGACTGTATAGCTA
>seq00986;size=7
GACGTAGGGGGCGAGCGTTGTCCGGAATTACTGGGCGTAAAGAGCACGTAGGCGGGTAAT
TAAGTCAGATGTGAAAGACCGGGGCCCAACCTCGGGGTTGCATCTGAAACTGGGTATCTT
>seq00987;size=7
TACGAAGGGGGCTAGCGTTGCTCGGAATCACTGGGCGTAAAGGGCGCGTAGGCGGACTTT
TAAGTCGGAGGTGAAAGCCCAGGGCTCAACCCTGGAATTGCCTTCGATACTGGGAGTCTT
>seq00988;size=7
TACGAAGGGGGCTAGCGTTGTTCGGAATCACTGGGCGTAAAGCGCGCGTAGGCGGATTGT
TAAGTCGGGGGTGAAATCCCGAGGCTCAACCTCGGAACTGCCTTCGATACTGGCGATCTT
>seq00989;size=7
TACGGAGGGTGCAAGCGTTAATCGGAATTACTGGGCGTAAAGCGCACGCAGGCGGTTGGA
CAAGTCAGATGTGAAAGCCCCGGGCTCAACCTGGGAACTGCATTTGAAACTGTTCGGCTA
>seq00990;size=7
TACGGAGGGTGCGAGCGTTATTCGGAATTACTGGGCGTAAAGCGCACGTAGGCGGTTTAG
TAAGTCTGGTGTGAAATCCCTCGACTTAATCGAGGAAGTGCATTGGATACTGCTAGACTT
>seq00991;size=7
TACGTAGGGAGCCAGCGTTGTCCGGATTTACTGGGCGTAAAGAGCGCGTAGGCGGTCTGG
TAAGCGGAGGGTGAAATCCCAGGGCTCAACTCTGGGGCTGCTCTCCGAACTGTCAGACTA
>seq00992;size=7
TACGAAGGTGGCAAGCGTTGTTCGGAATCACTGGGCTTAAAGCGCACGTAGGCGGCTATG
CAAGTGTCTTGTGAAATCCCTCGGCTCAACCGAGGAATTGCTGGGCAAACTGCATGGCTT
>seq00993;size=7
TACGGAGGGTGCAAGCGTTAATCGGAATTACTGGGCGTAAAGCGCACGCAGGCGGTCTGT
CAAGTCGGGTGTGAAATCCCCGGGCTCAACCTGGGAACTGCATTCGAAACTGGCAGGCTA
>seq00994;size=7
TACGGGGGGGGGCTAGCGTTGTTCGGAATCACTGGGCGTAAAGGGCGCGTAGGCGGCTAG
GCAGGTCTGGTGTGAAAGCCCTCGGCTCAACCGAGGAATTGCGCTGGAAACCGCTTGGCT
>seq00995;size=7
TACGGAGGGTGCAAGCGTTAATCGGAATTACTGGGCGTAAAGCGCACGCAGGCGGTCTGT
CAAGTCGGATGTGAAATCCCCGGGCTTAACCTGGGAACTGCATTCGACACTGGCAGGCTA
>seq00996;size=7
TACGGAGGGTGCAAGCGTTAATCGGAATTACTGGGAGTAAAGCGCACGCAGGCGGTCTGT
CAAGTCGGATGTGAAATCCCCGGGCTCAACCTGGGAACTGCATTCGAAACTGGCAGGCTA
>seq00997;size=7
TACGAAGGGGGCTAGCGTTGTTCGGAATTACTGGGCGTAAAGCGCACGTAGGCGGGTTGT
TAAGTCAGGGGTGAAATCCCGGAGCTCAACTCCGGAACTGCCTTTGATACTGGCAACCTA
>seq00998;size=7
TACGTAAGTTGCGAGCGTTATCCGGAATCACTGGGCGTAAAGCGTTCGTAGGCGGCGTGG
TAAGTCGGATTTGAAATCCCGGGGCTCAACTCCGGATCCGGATCCGAAACTACTGTGCTT
>seq00999;size=7
TACAGAGGGTGCAAGCGTTAATCGGAATTACTGGGCGTAAAGGGTGCGTAGGTGGTTTTT
TAAGTCAGATGTGAAAGCCCTGGGCTTAACCTAGGAATTGCATTTGATACTGAATAACTT
>seq01000;size=7
TACGGAGGGTGCAAGCGTTGTTCGGAATTACTGGGCGTAAAGGGCGCGTAGGCGGTAATG
TAAGTCAGATGTGAAATCCTTCGGCTCAACTGAAGAACTGCATCTGAAACTGCATAACTA
>seq01001;size=7
TACGAAGGTGACAAGCGTTATTCGAAATCACTGGGCTTAAAGGGTGCGCAGGCGGAAACG
TAAGTGTCTTGTGAAAACCCCCGGCTTAACCGGGGAATTGCTCGGCATACTGCGTTTCTT
>seq01002;size=7
TACGGAGGGGGTTAGCGTTGTTCGGAATTACTGGGCGTAAAGCGCACGTAGGCGGACTAT
TAAGTAGAGGGTGAAATCCCAGGGCTCAACCCTGGAACTGCCTTCTATACTGGTAGTCTT
>seq01003;size=7
TACGGAGGGTGCAAGCGTTAATCGGAATTACTGGGCGTAAAGCGCACGCAGGCGGTCTGT
CAAGTCGGATGTGAAATCCCCGGGCTCAACCTGAGAACTGCATTCGAAACTGGCAGGCTA
>seq01004;size=7
TACGTATGAGGCGAGCGTTGTTCGGAATTATTGGGCGTAAAGGGCGTGTAGGCGGGGAGT
TAAGTTAGGTGTGAAATCCACAGGCTCAACTTGTGAACTGCACCTAATACTGATTCTCTT
>seq01005;size=7
TACGGAGGGTGCAAGCGTTAATCGGAATTACTGGGCGTAAAGCGCACGCAGGCGGTCTGT
CAAGTCGGATGTGAAATCCCCGGGCTCAACCTGGGAACTGCATCCGAAACTGGCAGGCTA
>seq01006;size=7
TACGTAGGTGGCAAGCGTTGTCCGGATTTACTGGGCGTAAAGCGCGCGCAGGCGGACTGG
TTAGTCTGGGGTGAAATCTCACGGCTCAACTGTGAGAGGTCCCTGGATACTGCCAGTCTT
>seq01007;size=7
TACGGAGGTTGCAAGCGTTGTTCGGAATTACTGGGCGTAAAGGGAGCGCAGGCGGCCAAA
TCAGTCTGAAGTGAAATCCCGGAGCTTAACTCCGGACGTGCTTTGGATACTGTTTGGCTT
>seq01008;size=7
TACGGGGGGGGCTAGCGTTGTTCGGAATCACTGGGCGTAAAGGGCGCGTAGGCGGCTAGG
CAGGTCTGGTGTGAAAGCCCTCGGCTCAACCGAGGAATTGCGCTGGAAATCGCTTGGCTA
>seq01009;size=7
TACGGAGGGGGCTAGCGTTGTTCGGAATTACTGGGCGTAAAGCGCACGTAGGCGGATCAG
AAAGTCAGAGGTGAAATCCCAGGGCTCAACCTTGGAACTGCCTTTGAAACTCCTGATCTT
>seq01010;size=7
TACGTAGGGGGCAAGCGTTATCCGGAATTATTGGGCGTAAAGAGTGCGTAGGTGGTTTTG
TAAGCGTAGGGTGAAAGGCAGTAGCTCAACTATTGTTAGCCCTGCGAACTGTGAGACTTG
>seq01011;size=7
TACGGAGGGTGCGAGCGTTGTTCGGAATTACTGGGCGTAAAGCGCGTGTAGGCGGCCTTC
TAAGTCTGGTGTGAAAGCCCGGGGCTCACCCCCGGAAGTGCATTGGATACTGGAAGGCTG
>seq01012;size=7
TACCGGCTGCTCGAGTGATGGCCACTATTACTGGGTTTAAAGCGTCCGTAGCTTGACTGT
TAGGTCTCTTGGGAAATCTTCGCGCTTAACGTGAAGGCGTCTAAGAGATACCGGCAGTCT
>seq01013;size=7
TACGGAGGGTGCAAGCGTTATTCGGAATTACTGGGCGTAAAGCGCACGTAGGCCGCTTTG
TAAGTCAGGGGTGAAATCCCACGGCTCAACCGTGGAACTGCACTTGAAACTGCGAAGCTT
>seq01014;size=7
TACGTAGGGTGCGAGCGTTGTCCGGAATTACTGGGCGTAAAGAGCTCGTAGGTGGTTTGT
CGCGTCGTTTGTGTAAGCCCGCAGCTTAACTGCGGGACTGCAGGCGATACGGGCATAACT
>seq01015;size=7
TACGGAGGGTGCAAGCGTTGTTCGGAATTATTGGGCGTAAAGGGCGCGTAGGCGGTAATG
CAAGTCAGATGTGAAATACTCCGGCTCAACCAGAGAACAGCATCTGAAACTGCATAACTA
>seq01016;size=7
TACGGAGGATCCGAGCGTTATCCGGATTTATTGGGTTTAAAGGGTGCGCAGGCGGGATGT
TAAGTCGGCGGTGAAATTTTGCAGCTCAACTGTAAAAGTGCCTTCGATACTGGCTTTCTT
>seq01017;size=7
GACGTAGGGTGCAAGCGTTATCCGGATTTACTGGGCGTGAAGAGTTCGCAGGCGGAAAGG
TAGGTTGTTGGTTAAAGCCCCCGGCTCAACCGGGGAAAAGCTGACAAAACCGCCTTTCTT
>seq01018;size=7
TACGGGGGGGGCAAGCGTTGTTCGGAATTACTGGGCGTAAAGCGCGCGTAGGCGGCTTTT
CAAGTCAGGCGTGAAAGCCCCAGGCTTAACCTGGGAACTGCGCTTGATACTGTTGAGCTA
>seq01019;size=7
TACGGAGGGTGCGAGCGTTAATCGGAATTACTGGGCGTAAAGCGTGCGTAGGCGGAGAGG
TCAGTCGGCCGTGAAAGCCCCGGGCTCAACCTGGGAACGGCGGTCGAGACGGCCTGTCTG
>seq01020;size=7
TACGGAGGGTGCAAGCGTTAATCGGAATTACTGGGCGTAAAGCGCACGCAGGAGGTCTGT
CAAGTCGGATGTGAAATCCCCGGGCTCAACCTGGGAACTGCATTCGAAACTGGCAGGCTA
>seq01021;size=7
GACGAAGGTGGCAAGCGTTGTTCGGAATCACTGGGCTTAAAGCGTGTGTAGGCGGAAGCG
TAAGCGTTTTGTGAAATCCCTCGGCTTAACCGAGGAATTGCTTGACGAACTGCGTTTCTT
>seq01022;size=7
TACGTAGGGTGCAAGCGTTGTCCGGAATTATTGGGCGTAAAGAGCTCGTAGGCGGTTTGT
CGCGTCTGCCGTGAAATCCTCAGGCTCAACTTGAGGCGTGCGGTGGGTACGGGCAGGCTA
>seq01023;size=7
TACGGAGGGTGCAAGCGTTAATCGGAATTACTGGGCGTAAAGCGCATGTAGGCGGTTTGA
TCAGTCGGATGTGAAATCCCCGAGCTTAACTTGGGAATTGCATTCGATACTGTCAGGCTA
>seq01024;size=7
TACGTAGGGAGCAAGCGTTGTCCGGATTTACTGGGTGTAAAGGGTGCGTAGGCGGCTTTG
CAAGTCAGATGTGAAATCTATGGGCTCAACCCATAAACTGCATTTGAAACTGTAGAGCTT
>seq01025;size=7
TACGGAGGGTGCAAGCGTTGTTCGGAATTACTGGGCGTAAAGCGCGTGTAGGCGGCCTTG
CAAGTCAGATGTGAAAGCCCTCGGCTTAACCGGGGAAGTGCATCTGAAACTGCTTGGCTT
>seq01026;size=7
TACGGAGGGAGCGAGCGTTGTTCGGAATCATTGGGCGTAAAGGGCATGTAGGCGGCTCTG
TAAGTCGGGTGTGAAATCCCATCTCTCAATGGTGGAACGGCATTCGAAACTGCAGGGCTT
>seq01027;size=7
TACGGAGGGTGCAAGCGTTATCCGGATTTATTGGGTTTAAAGGGTGCGTAGGCGGTTTGA
TAAGTCAGCGGTGAAATATTTCAGCTTAACTGGAAGGGTGCCGTTGATACTGTCGAGCTT
>seq01028;size=7
TACGTAGGGGGCGAGCGTTATCCGGATTCATTGGGCGTAAAGCGCGCGTAGGCGGCCTGC
TAGGTCGGGACTCAAATCCGGGGGCTCAACCCCCGCCCGGTCCCGATACCGACAGGCTTG
>seq01029;size=7
TACGGAGGGTGCAAGTGTTATTCGGAATCACTGGGCGTAAAGAGCACGTAGGCGGATGGG
TAAGTCAGATGTGAAATCCCGGGGCTCAACTTCGGAACTGCATTTGATACTGACCGTCTT
>seq01030;size=7
TACGGAGGGTGCAGGCGTTAATCGGAATTACTGGGCGTAAAGCGCACGCAGGCGGTCTGT
CAAGTCGGATGTGAAATCCCCGGGCTCAACCTGGGAACTGCATTCGAAACTGGCAGGCTA
>seq01031;size=7
TACAGAGGTGGCGAGCGTTGTTCGGATTTACTGGGCGTAAAGGGTGCGTAGGCGGTTACG
TGTGTCGGTTGTGAAATCCCACTGCTCAATGGTGGAACTGCAATTGAAACTACGGAACTA
>seq01032;size=7
TACGAAGGGGGCTAGCGTTACTCGGAATTACTGGGCGTAAAGGGCGCGTAGGCGGCTCTG
TTAGTCAGGCGTGAAATTCCTGGGCTTAACCTGGGGACTGCGCTTGATACTGCAGGGCTT
>seq01033;size=7
TACGTAGGGGGCAAGCGTTGTCCGGAATTACTGGGCGTAAAGCGCACGCAGGCTGAATTA
TAAGTCGGTAGTCAAATACGGAGGCTCAACTTCCGGATATCTATCGATACTGTAAATCTA
>seq01034;size=7
TACGGAGGGGACTAGCGTTGTTCGGAATTACTGGGCGTAAAGCGCACGTAGGCGGATTTG
TAAGTCAGGGGTGAAATCCCGGGGCTCAACCTCGGAACTGCCTTTGATACTGCAAATCTC
>seq01035;size=7
TACGGAGAGTGCAAGCGTTAATCGGAATTACTGGGCGTAAAGCGCACGCAGGCGGTCTGT
CAAGTCGGATGTGAAATCCCCGGGCTCAACCTGGGAACTGCATTCGAAACTGGCAGGCTA
>seq01036;size=7
GACAGAGGAGGCAAGCGTTGTTCGGAATCACTGGGCTTAAAGCGCGTGTAGGCGGCTTGG
AAAGTGTCGTGTGAAATCCCATGGCTCAACCATGGAACTGCACGGCAAACTACCTGGCTT
>seq01037;size=7
TACGGAGGGTGCAAGCGTTAATCGGAATTACTGGGCGTAAAGCGCACGCAGGCGGTCTGT
CAAGTCGGATGTGAAATCCCCGGGCTCAACCTGGGAACTGCATTCGAAGCTGGCAGGCTA
>seq01038;size=7
TACGGAGGGTGCAAGCGTTAATCGGAATTACTGGGCGTAAAGCGCACGCAGGCGGTTTGT
CAAGTCGGATGTGAAATCCCCGGGCTCAACCTGGGAACTGCATTCGAAACTGGCAGGCTA
>seq01039;size=7
TACGTAGGGGGCGAGCGTTGTCCGGATTCATTGGGCGTAAAGAGCTCGTAGGCGGTTCAG
TAAGTTGGGTGTGAAAGCTCCGGGCTCAACCCGGAGAGGCCACCCAATACTGCTGTGACT
>seq01040;size=7
TACGGAGGGTGCAAGCGTTAATCGGAATTACTGGGCGTAAAGCGCACGCGGGCGGTCTGT
CAAGTCGGATGTGAAATCCCCGGGCTCAACCTGGGAACTGCATTCGAAACTGGCAGGCTA
>seq01041;size=7
TACGGAGGGTGCAAGCGTTAATCGGAATTACTGGGCGTAAAGCGCACGCAGGCGGTCTGT
CAAGTCGGATGTGAAATCCCCGGGCTCAACCTGGGAACTGCAGTCGAAACTGGCAGGCTA
>seq01042;size=7
TACGTAGGGTGCAAGCGTTGTCCGGAATTATTGGGCGTAAAGAGCTCGTAGGCGGCTTGT
CGCGTCTGCTGTGAAAACCCGAGGCTCAACCTCGGGCCTGCAGTGGGTACGGGCAGGCTA
>seq01043;size=7
TACGGAGGGAGCAAGCGTTGTCCGGATTTACTGGGCGTAAAGGGCGCGTAGGCGGCTTGT
TAAGTGTGGTGTGAAATCTCCAGGGCTCAACCCGGAAACTGCACCGCATACTGGCAAGCT
>seq01044;size=7
TACAGAGGTCCCGAGCGTTGTTCGGATTCACTGGGCGTAAAGGGTGCGTAGGCGGTTGGG
TAAGTTCGGTGTGAAATCTCCGGGCCCAACCCGGAAATGGCATTGAATACTATCCAGCTT
>seq01045;size=7
TACGGAGGGTGCAAGCGTTAATCGGAATTACTGGGCGTAGAGCGCACGCAGGCGGTCTGT
CAAGTCGGATGTGAAATCCCCGGGCTCAACCTGGGAACTGCATTCGAAACTGGCAGGCTA
>seq01046;size=7
TACGGGGGGGGCAAGCGTTGTTCGGAATTACTGGGCGTAAAGGGCGCGTAGGCGGTTTCG
GAAGTCAAGGGTGAAAGCCCCGAGCTCAACTCGGGAACTGCCTTTGAAACCACGGAACTA
>seq01047;size=7
TACGTAGGGAGCGAGCGTTGTCCGGAATCACTGGGCGTAAAGGGCGCGTAGGCGGTTTTA
CAAGTTGCATGTGAAAGACCATGGCTTAACCATGGGGTGTCATGCAAAACTGTAGGGCTT
>seq01048;size=7
TACGTAGGGGGCAAGCGTTGTCCGGAATTACTGGGCGTAAAGGGAGCGCAGGCGGTCTGT
TAAGTGGGATGTGAAAAACCCGGGCTTAACCCGGGAGGTGCATACTAAACTGGCAGACTT
>seq01049;size=7
TACGAAGGGGGCTAGCGTTGTTCGGAATTACTGGGCGTAAAGCGCACGTAGGCGGATATT
TAAGTCAGGGGTGAAATCCCGGGGCTCAACCCCGGAACTGCCTTTGATACTGGATATCTC
>seq01050;size=7
CACGGGGGTTGCGAGCGTTGTCCGGAATTACTAGGCGTAAAGTGCAGGTAGGCGGATAAA
TAAGTTTAAGGTTAAAGGCTACGGCTTACCCGTAGTAAGGCGTTAGATACTGTCTATCTG
>seq01051;size=7
TACGGAGGGTGCAAGCATTAATCGGATTTATTGGGCGTAAAGGGCGCGTAGGCTGGTCTT
TAAGTCAGATGTGAAATCCCGAGGCTCAACCTCGGAACAGCATTTGAAACTGAAGACCTA
>seq01052;size=7
TACGGAGGGTGCGAGCGTTACCCGGATTTACTGGGTGTAAAGGGCGTGTAGGCGGTCTTT
CAAGTCCGATGCTAAAGACCGAAGCTCAACTTCGGGGGTGCGTTGGATACTGTAAGACTA
>seq01053;size=7
TACGGAGGGTGCAAGCGTTAATCAGAATTACTGGGCGTAAAGCGCACGCAGGCGGTCTGT
CAAGTCGGATGTGAAATCCCCGGGCTTAACCTGGGAACTGCATTCGAAACTGGCAGGCTA
>seq01054;size=7
TACGTAGGTGGCAAGCGTTGTCCGGAATTACTGGGTGTAAAGGGAGCGCAGGCGGAACTG
CAAGTTGGGTGTTTAATCTACGGGCTCAACCCGTATCAGCATTCAAAACTGTGGTTCTTG
>seq01055;size=7
TACGGAGGGTGCAAGCGTTAATCGGAATTACTGGGCGTAAAGCGCACGCAGGCGGTCTGT
CAAGTCGGATGTGAAATCCCCGGGCTCAACCTGGGAACTGCATTCAAAACTGGCAGGCTA
>seq01056;size=7
TACGTAGGGGGCAAGCGTTATCCGGAATCACTGGGCGTAAAGGGTGCGTAGGTGGCTTGT
CAAGTCAGAAGTGAAAGGCAACGGCTTAACCGTTGTAAGCTTTTGAAACTGATAGGCTTG
>seq01057;size=7
TACGGAGGGTGCGAGCGTTAATCGGAATTACTGGGCGTAAAGCGCGCGTAGGCGGTTGAC
TAAGTCCGCTGTGAAAGCCCTGGGCTTAACCTGGGAATGGCAGTGGATACTGGTTGGCTA
>seq01058;size=7
TACGGAGGGTGCAAGCGTTAATCGGAATTACTGGGCGTAAAGCGCACGCAGGCGGTCTGT
CAAGTCGGATGTGAAATCCCCGGGCTCAACCTGGGAACTGCATTCGAAACTGGAAGGCTA
>seq01059;size=7
TACGGAGGGTGCAAGCGTTAATCGGAATTACTGGGCGTAAAGCGCACGCAGGCGGTCTGT
CAAGTCGGATGTGAAATCCCCGGGCTCAACCTGGGAACTGCATTCGAAACTGGCAGGCTC
>seq01060;size=7
GACGGAGCAGGCAAGCGTTGTTCGGAATCATTGGGCTTAAAGCGCGTGTAGGCGGCTTGG
CAAGTACCTTGTGAAAGCCCCCGGCTCAACCGGGGAACTGCTGGGTATACTGCCGGGCTT
>seq01061;size=7
GACGGAGGGTGCAAGCGTTGTTCGGAATCACTGGGCGTAAAGCGCGTGTAGGCGGCCTGA
CAAGTCGAATGTGAAAGCCCGGGGCTCAACTTCGGAAGCGCATTCGAAACTGTTAGGCTT
>seq01062;size=7
TACGGAGGGTGCAAGCGTTAATCGGAATTACTGGGCGTAAAGCGCACGCAGGCGGTCTGT
CAAGTCGGATGTGAAATCCCCGGGCTCAACCTGGGGACTGCATTCGAAACTGGCAGGCTA
>seq01063;size=7
CACGGGGGTTGCGAGCGTTGTCCGGAATTACTAGGCGTAAAGTGCAGGTAGGCGGATAAA
TAAGTTTAAGGTTAAAGGCTACGGCTTACCCGTAGTAAGGCGTTAGATACTGATTATCTG
>seq01064;size=7
TACGAAGGGGGCTAGCGTTGTTCGGAATTACTGGGCGTAAAGCGCACGTAGGCGGATTGT
TAAGTGAGGGGTGAAATCCCAGGGCTCAACCCTGGAACTGCCTTTCATACTGGCAATCTA
>seq01065;size=7
TACGGAGGGTGCAAGCGTTAATCGGAATTACTGGGCGTAAAGCGCGCGCAGGCGGTCTGT
CAAGTCGGATGTGAAATCCCCGGGCTCAACCTGGGAACTGCATTCGAAACTGGCAGGCTA
>seq01066;size=7
TACGGAGGGTGCAAGCGTTAATCGGAATTACTGGGCGTAAAGCGCACGCAGGCAGTCTGT
CAAGTCGGATGTGAAATCCCCGGGCTCAACCTGGGAACTGCATTCGAAACTGGCAGGCTA
>seq01067;size=7
TACGGAGGGTGCAAGCGTTAATCGGAATTACTGGGCGTAAAGCGCACGCAGGCGGTCTGT
CAAGTCGGATGTGAAATCCCCGGGCTCAACCTGGGAACTGCATTCGAAACTTGCAGGCTA
>seq01068;size=7
TACGGAGGGTGCAAGCGTTAATCGGAATTACTGGGCGTAAAGCGCACGCAGGCTGTCTGT
CAAGTCGGATGTGAAATCCCCGGGCTCAACCTGGGAACTGCATTCGAAACTGGCAGGCTA
>seq01069;size=7
TACGGAGGGTGCAAGCGTTAATCGGAATTACTGGGCGTAAAGCGCACGCAGGCGGTCTGT
CAAGTCAGATGTGAAATCCCCGGGCTTAACCTGGGAACTGCATTCGAAACTGGCAGGCTA
>seq01070;size=7
TACAGAGGGTGCAAGCGTTAATCGGAATTACTGGGCGTAAAGCGCGCGTAGGTGGTTTGT
TAAGTTGGATGTGAAATCCCCGGGCTCAACCTGGGAACTGCATCCAAAACTGGCAAGCTA
>seq01071;size=7
TACGGAGGGTGCAAGCATTAATCGGAATTACTGGGCGTAAAGCGCACGCAGGCGGTCTGT
CAAGTCGGATGTGAAATCCCCGGGCTCAACCTGGGAACTGCATTCGAAACTGGCAGGCTA
>seq01072;size=7
TACGGAGGGTGCGAGCGTTAATCGGAATTACTGGGCGTAAAGCGCACGCAGGCGGTCTGT
CAAGTCGGATGTGAAATCCCCGGGCTCAACCTGGGAACTGCATTCGAAACTGGCAGGCTA
>seq01073;size=7
TACGGAGGGTGCAAGCGTTAATCGGAATTACTGGGCGTAAAGCGCACTCAGGCGGTCTGT
CAAGTCGGATGTGAAATCCCCGGGCTCAACCTGGGAACTGCATTCGAAACTGGCAGGCTA
>seq01074;size=7
TACGAAGGGGGCTAGCGTTGTTCGGAATGACTGGGCGTAAAGGGCGCGTAGGCGGCGATT
TTAGTCAGGCGTGAAAGCCCTGGGCTCAACCTAGGAACTGCGTTTGATACTGGATCGCTT
>seq01075;size=7
TACGTAGGGGGCAAGCGTTGTTCGGAATTACTGGGCGTAAAGGGCGCGTAGGCGGCATGG
CAAGTCGGGAGTGAAAGCCCGGGGCTCAACCCCGGAACTGCTTTCGAAACTGCCAAGCTA
>seq01076;size=7
TACGTAGGTGGCAAGCGTTGTCCGGATTTACTGGGTGTAAAGGGAGCGCAGGCGGGACGG
CAAGTTGGATGTGAAATACCGAGGCTCAACTTCGGAGCTGCATCCAAAACTACTGTTCTT
>seq01077;size=7
TACGTAGGGTGCGAGCGTTAATCGGAATTACTGGGCGTAAAGCGTGCGCAGGCGGTTTGC
TAAGACAGGTGTGAAATCCCCGGGCTTAACCTGGGAACTGCGCCTGTGACTGGCAGGCTA
>seq01078;size=7
TACGTAGGGTGCAAGCGTTAATCGGAATTACTGGGCGTAAAGCGTGCGCAGGCGGTTGTG
TAAGACAGATGTGAAATCCCCGGGCTCAACCTGGGAACTGCATTTGTGACTGCACAGCTG
>seq01079;size=7
CACGGAGGGTGCAAGCGTTAATCGGAATTACTGGGCGTAAAGCGCACGCAGGCGGTCTGT
CAAGTCGGATGTGAAATCCCCGGGCTCAACCTGGGAACTGCATTCGAAACTGGCAGGCTA
>seq01080;size=7
TACGGAAGGTCCGGGCGTTATCCGGATTTATTGGGTTTAAAGGGAGCGTAGGCCGCTTTG
TAAGCGTGTTGTGAAATTTGCCGGCTCAACCGGTAACTTGCAGCGCGAACTGCAGAGCTT
>seq01081;size=7
TACGGAGGGGGCTAGCGTTGTTCGGAATTACTGGGCGTAAAGCGCGCGTAGGCGGACTGG
AAAGTCAGAGGTGAAATCCCAGGGCTCAACCTTGGAACTGCCTTTGAAACTATCAGTCTG
>seq01082;size=7
TACGGAGGGTGCGAGCGTTGTTCGGATTCACTGGGTATAAAGAGTTCGTAGGCGGCCCCG
TAAGTCAGAGGTGAAAGCTGTCGGCTCAACCGACAAATTGCCTTTGAAACTGCAGGGCTT
>seq01083;size=7
CACGTAGGGGGCGAGCGTTGTCCGGATTTATTGGGCGTAAAGAGCTCGTAGGCGGTTTGG
CAAGTCGGGTGTGAAAACTTGAGGCTCAACCTCAAGACGCCACTCGATACTGCCATGACT
>seq01084;size=7
AACGTAGGGTGCAAGCGTTGTCCGGAATTACTGGGTGTAAAGGGAGCGCAGGCGGAAGGG
CAAGTTGGGAGTGAAAACTATGGGCTCAACTCATAGATTGCTTTCAAAACTGCTTTTCTT
>seq01085;size=7
TACGGAAGGTGCAAGCGTTAGTCGGAATTACTGGGCGTAAAGGGTGCGTAGGCGGAGATG
TAAGTCGGATGTGAAATCCCGGGGCTCAACCTCGGAAATGCATACGAAACTGCATCCCTT
>seq01086;size=7
CACGTAGGGGGCGAGCGTTGTTCGGAATTACTGGGCGTAAAGGGCATGTAGGCGGCTTGG
TAAGCCTGGCGTGAAAGTCTGCAGCTTAACTGTAGGGATGCGTTGGGAACTGCTTAGCTT
>seq01087;size=7
TACGGAGGGTGCAAGCGTTAATCGGAATTACTGGGCGTAAAGCGCACGCAGGCGGTCTGT
CAAGTCGGATGTGAAATCCCCGGGCTTAACCTGGGAACTGCATTCGAAACTGGCATGCTA
>seq01088;size=7
CACGTAGGGGGCGAGCGTTGTTCGGAATTACTGGGCGTAAAGGGCATGTAGGCGGTTATG
TAAGCCTGGCGTGAAAGTCCACAGCTTAACTGTGGGATTGCGTTGGGAACTAGATGACTA
>seq01089;size=7
TACGGAGGGTGCAAGCGTTAATCGGAATTACTGGGCGTAAAGCGCACGCAAGCGGTCTGT
CAAGTCGGATGTGAAATCCCCGGGCTCAACCTGGGAACTGCATTCGAAACTGGCAGGCTA
>seq01090;size=7
TACGTAGGGGGCAAGCGTTGTCCGGATTCACTGGGTGTAAAGGGCGCGTAGGCTGTTAAA
TAAGTCAGAGGTGAAATCTCACGGCTCAACCGTGAAACTGCCTTTGATACTGTTTAACTT
>seq01091;size=7
TACGGAGGGTGCAAGCGTTAATCGGAATTACTGGGCGTAAAGCGCACGCAGGCGGTCTGT
CAAGTCGGATGTGCAATCCCCGGGCTCAACCTGGGAACTGCATTCGAAACTGGCAGGCTA
>seq01092;size=7
TACGAAGGGTGCAAGCGTTACTCGGAATTACTGGGCGTAAAGCGTGCGTAGGTGGTTGTT
TAAGTCTGTCGTGAAAGCCCTGGGCTCAACCTGGGAATTGCGATGGATACTGGGCAACTA
>seq01093;size=7
TACGAAGGGGGCTAGCGTTGTTCGGAATCACTGGGCGTAAAGCGCACGTAGGCGGATCTT
TAAGTCAGGGGTGAAATCCCGAGGCTCAACCTCGGAACTGCCTTTGATACTGGGGATCTC
>seq01094;size=7
TACGGAGGGTGCAAGCGTTAATCGGAATTACTGGGCGTAAAGCGCAAGCAGGCGGTCTGT
CAAGTCGGATGTGAAATCCCCGGGCTCAACCTGGGAACTGCATTCGAAACTGGCAGGCTA
>seq01095;size=7
TACGAAGGGGGCTAGCGTTGTTCGGAATCACTGGGCGTAAAGCGCACGTAGGCGGATCTT
TAAGTCAGGGGTGAAATCCCGGGGCTCAACCTCGGAACTGCCCTTGATACTACTGGTCTC
>seq01096;size=7
TACGGAGGGTGCAAGCGTTAATCGGAATTGCTGGGCGTAAAGCGCACGCAGGCGGTCTGT
CAAGTCGGATGTGAAATCCCCGGGCTCAACCTGGGAACTGCATTCGAAACTGGCAGGCTA
>seq01097;size=7
TACGTAGGGGGCAAGCGTTATCCGGAATTATTGGGCGTAAAGCGTGTGTAGGCGGAATGT
TAAGTCATTTGTAAAAGATCTCAGCCTAACTGAGTAAGGCGAATGAAACTGGCAATCTTG
>seq01098;size=7
TACGTAGGGGGCGAGCGTTATCCGGATTCATTGGGCGTAAAGCGCGCGTAGGCGGCCCGG
CAGGCCGGGGGTCGAAGCGGGGGGCTCAACCCCCCGAAGCCCCCGGAACCTCCGCGGCTT
>seq01099;size=7
TACGTAGGTGGCAAGCGTTATCCGGAATTACTGGGTGTAAAGGGAGCGCAGGCGGGATAG
CAAGTCAGCGGTGAAATGCATGGGCTTAACTCATGAGCTGCCGTTGAAACTGTTATTCTT
>seq01100;size=7
TACGAAGGGTGCAAACGTTGCTCGGAATTATTGGGCGTAAAGCGCACGTAGGCGGCTTAG
CAAGTCGGAAGTGAAATCCCACGGCTCAACCATGGAAGTGCTTTCGAAACTGCTGAGCTT
>seq01101;size=7
TACGTAGGCAGCGAGCGTTGTTCGGAGTTACTGGGCGTAAAGAGTGTGTAGGCGGTCTTC
CAAGTCTGGTGTGAAATCTCCCGGCTCAACCGGGAGGGTGCGCCGGAAACTGGGAGGCTG
>seq01102;size=7
TACGGAGGGTGCAAGCGTTAATCGGAATCACTGGGCGTAAAGCGCACGTAGGCGGTGAAG
TAAGTCAGGCGTGAAATCCCTCGGCTCAACCGGGGAACTGCGTTTGATACTGCTTTGCTT
>seq01103;size=7
TACGGAGGGTGCAAGCGTTAATCGGAATTACTGGGCGTAAAGCGCACGCAGGCGGTCTGT
CAAGTCGGATGTAAAATCCCCGGGCTCAACCTGGGAACTGCATTCGAAACTGGCAGGCTA
>seq01104;size=7
TACGTAGGGGGCGAGCGTTGTCCGGAATGACTGGGCGTAAAGGGCGCGTAGACGGCTGTC
TAAGTCTGGAGTGAAAGTCCTGTTTTCAAGGTGGGAATTGCTTTGGAGACTGGATGGCTT
>seq01105;size=7
AACGTAGGGGGCTAGCGTTGTTCGGAATTACTGGGCGTAAAGCGCGTGTAGGCGGTTTTG
TAAGTCGGAAGTGAAATTCCTCGGCTCAACCGAGGAACTGCTTTCGAAACTACTGAACTT
>seq01106;size=7
TACGAAGGGGGCTAGCGTTGTTCGGAATTACTGGGCGTAAAGCGCACGTAGGCGGGTATT
TAAGTCAGGGGTGAAATCCCGGAGCTCAACTCCGGAACTGCCTTTGATACTGGGTACCTA
>seq01107;size=7
TACGTAGGGGGCGAGCGTTACCCGGAATCACTGGGCGTAAAGGGAGCGTAGGTGGCCTGA
CATGTCAACTGTGAAAACCCGGAGCTCAACTCCGGACTTGCAGTTGAAACTGTCAGGCTT
>seq01108;size=7
GACGTAGGGTGCAAGCGTTATCCGGATTTACTGGGCGTGAAGAGTTCGTAGGCGGAAAGG
TAGGTTGTTGGTTAAAGCCCCCGGCCCAACCGGGGAAAAGCTGGCAAAACCGCCTTTCTT
>seq01109;size=7
TACGGAAGGTCCAGGCGTTATCCGGATTTATTGGGTTTAAAGGGAGCGTAGGCCGCTTGG
TAAGCGTGTTGTGAAAAATACCGGCTCAACCGGTATCCTGCAGCGCGAACTGCCTGGCTT
>seq01110;size=7
TACGTAGGGCGCAAGCGTTATCCGGAATTATTGGGCGTAAAGAGCTCGTAGGCGGTTTGT
CGCGTCTGCTGTGAAACCCCGAGGCTCAACCTCGGGCCTGCAGTGGGTACGGGCAGACTA
>seq01111;size=7
TACGTAGGGTGCAAGCATTACCCGGTCTTATTGGGCGTAAAGAGTTCTGTAGGCGGTTGA
ACAAGTTGGAAGTTAAATACCTCGGCTCAACCGAGGTAGGGCTTTCAATACTGTTTTGCT
>seq01112;size=7
TACGAAGGGGGCTAGCGTTGTTCGGAATCACTGGGCGTAAAGCGCACGTAGGCGGACTTG
TAAGTCAGGGGTGAAATCCCGGGGCTCAACCTCGGAACTGCCTTTGATACTGCAAGTCTC
>seq01113;size=7
TACGGAGGGGGCAAGCGTTACTCGGAATTATTGGGCGTAAAGGGCGCGTAGGCGGTCTCG
TGCGTCAGGGGTGAAATCCCCGGGCTTAACCCGGGACGTGCCTTTGATACGGCGAGACTT
>seq01114;size=7
TACAGAGGTCTCAAGCGTTGTTCGGATTCATTGGGCGTAAAGGGTGCGCAGGCGGCGTGG
TAAGTTGAGTGTGAAATCCCGGGGCTCAACCTCGGAACTGCACTCAATACTGCCATGCTA
>seq01115;size=6
TACGTAAGGAGCAAGCGTTGTCCGGATTTACTGGGCGTAAAGAGCTCGTAGGCGGCCGAT
CAGGTCTCGCGTAAAATCCCCCGGCTCAACCGGGGAGGGTCGCGGGAAACCGACCGGCTT
>seq01116;size=6
TACGGAGGGTGCGAGCGTTATCCGGAATTACTGGGTTTAAAGGGTGCGTAGGCGGCTTGG
TAAGTCAGGAGTGAAAGTTTGCGGCTCAACCGTAAAATTGCTTTTGATACTGCCAGGCTA
>seq01117;size=6
TACGTAGGGTGCAAGCGTTAATCGGAATTACTGGGCGTAAAGCGTGCGCAGGCGGTTTTG
TAAGACAGAGGTGAAATCCCCGGGCTCAACCTGGGAACTGCCTTTGTGACTGTAAGGCTG
>seq01118;size=6
TACGGAGGGTGCAAGCGTTAATCGGAATTACTGGGCGTAAAGCGCACGCAGGCGGTCTGT
CAAGTCGGATGTGAAATCCCCGGGCTTAACCTGGGAACTGCATTCGATACTGGCAGGCTA
>seq01119;size=6
TACGGAGGGTGCAAGCGTTAATCGGAATTACTGGGCGTAAAGCGCACGCAGGCGGTCTGT
CAAGTCGGATGTGAAATCCCCGGGTTCAACCTGGGAACTGCATTCGAAACTGGCAGGCTA
>seq01120;size=6
TACGGAGGGGGCTAGCGTTGTTCGGAATTACTGGGCGTAAAGCGCACGTAGGCGGACTGG
AAAGTCAGGGGTGAAATCCCGGGGCTCAACCCCGGAACTGCCTTTGAAACTCCCAGTCTT
>seq01121;size=6
TACGGAGGGTGCAAGCGTTAATCGGAATGACTGGGCGTAAAGGGCACGCAGGCGGTGACT
TAAGTGAGGTGTGAAAGCCCCGGGCTTAACCTGGGAATTGCATTTCATACTGGGTCGCTA
>seq01122;size=6
TACGTAGGGGGCGAGCGTTATCCGGAATTATTGGGCGTAAAGGGCGAGTAGGCGGTCTGT
TAAGTCAGGTGTGAAATTTCAGGGCTCAACCCTGAAACTGCGCTTGAAACTGGCAGGCTA
>seq01123;size=6
TACGTAGGGTGCGAGCGTTAATCGGAATTACTGGGCGTAAAGCGTGCGCAGGCGGTTTCT
TAAGCCAGATGTGAAATCCCCGGGCTTAACCTGGGAACTGCATTTGGAACTGGGAGACTA
>seq01124;size=6
TACGTAGGGTGCGAGCGTTAATCGGAATTACTGGGCGTAAAGCGTGCGCAGGCGGTTCGT
TAAGTCTGATGTGAAAGCCCCGGGCTCAACCTGGGAACGGCATTGGATACTGGCGGGCTT
>seq01125;size=6
GACGAACCGTACAAACGTTATTCGGAATTACTGGGCTTAAAGGGTGCGTAGGCTGTGCGG
AAAGTTGGGTGTGAAATCCTCCAGCTCAACTGGGGAACTGCGCTCAAAACTACCGTGCTT
>seq01126;size=6
TACGGAGGATGCGAGCGTTATCCGGATTTATTGGGTTTAAAGGGTGCGTAGGCGGCTTTT
TAAGTCAGCGGTGAAATTTTGCAGCTTAACTGTAACAGTGCCGTTGATACTGAGGAGCTA
>seq01127;size=6
CACCGGCGGCCCGAGTGGTAACCGCTTTTATTGGGTCTAAAGGGTCTGTAGCCGGCCAAG
TAAGTCCCTTGGGAAATCTGGCAGCTTAACTGTCAGGCTGCTAGGGGATACTGCTAGGCT
>seq01128;size=6
TACGAAGGGGGCTAGCGTTGCTCGGAATCACTGGGCGTAAAGCGCACGTAGGCGGCTTTC
TAAGTCAGGGGTGAAATCCTGGAGCTCAACTCCAGAACTGCCTTTGATACTGGGAAGCTT
>seq01129;size=6
TACGGAGGATGCGAGCGTTATCCGGATTCATTGGGTTTAAAGGGTGCGTAGGCGGCCCGG
TAAGTCAGCGGTGAAAGTTTGCGGCTCAACCGTAAAATTGCCGTTGATACTGTCGGGCTT
>seq01130;size=6
TACGAAGGGTGCAAGCGTTAATCGGAATTACTGGGCGTAAAGCGCGCGTAGGTGGTTCAG
CAAGTTGGAGGTGAAATCCCCGGGCTCAACCTGGGAACTGCCTCCAAAACTATTGAGCTA
>seq01131;size=6
TACGGAGGGTGCAAGCGTTAATCGGAATTACTGGGCGTAAAGCGCACGCAGGCGATCTGT
CAAGTCGGATGTGAAATCCCCGGGCTCAACCTGGGAACTGCATTCGAAACTGGCAGGCTA
>seq01132;size=6
TACGTAGGGGGCGAGCGTTGTCCGGAATTACTGGGCGTAAAGGGAGCGTAGGCGGTTTAT
TAAGTTGGATGTGAAATACCCGGGCTTAACTTGGGGGGTGCATCCAATACTGGTGAACTA
>seq01133;size=6
TACGTAGGGTGCGAGCGTTAATCGGAATTACTGGGCGTAAAGCGTGCGCAGGCGGTTTCG
TAAGACAGAGGTGAAATCCCCGGGCTCAACCTGGGAACTGCCTTTGTGACTGCGAGGCTA
>seq01134;size=6
TACGGGGGGTGCTAGCGTTATTCGGAATCATTGGGCGTAAAGGGCGCGTAGGCGGTCTTT
TAAGTCAGATGTGAAAGCCCTCGGCTTAACCGAGGAAGTGCATTTGATACTAAGAGACTT
>seq01135;size=6
TACGGAGGGGGCAAGCGTTAATCGGAATTACTGGGCGTAAAGCGCACGCAGGCGGTCTGT
CAAGTCGGATGTGAAATCCCCGGGCTTAACCTGGGAACTGCATTCGAAACTGGCAGGCTA
>seq01136;size=6
CACGGGGGTTGCGAGCGTTGTCCGGAATTACTAGGCGTAAAGTGCAGGCAGGCGGATAAA
TAAGTTTAAGGTTAAAGGCTACGGCTTACCCGTAGTAAGGCGTTAGATACTGTTTATCTG
>seq01137;size=6
TACGGAGGGTGCAAGCGTTAATCGGAATTACTGGGCGTAAAGCGCACGCAGGCGGTCTGT
CAAGTCGGATGTGAAATCTCCGGGCTTAACCTGGGAACTGCATTCGAAACTGGCAGGCTA
>seq01138;size=6
GACGAACCGTCCAAACGTTATTCGGAATCACTGGGCTTAAAGGGCGCGTAGGCGGCCGAG
CGGGTCGCGGGTGAAATCCTCCAGCTTAACTGGAGAACTGCCCTCGATACCACTGCGGCT
>seq01139;size=6
GACAGAGGATGCAAGCGTTATCCGAAATGATTGGGCGTAAAGCGTCTGTAGGTGGTTTAA
AAAGTACATTGTTAAATTTTAAGGCTTAACCTTAGCAAAGCAAGGTAAACTTTTAAACTA
>seq01140;size=6
TACGGAGGATGCAAGCGTTATCCGGATTTATTAGGTTTAAAGGGTGCGTAGGCGGAGACT
TAAGTCAGTGGTAAAAGGCAGTAGCTTAACTATTGTAAGCCGTTGATACTGGGATTCTTG
>seq01141;size=6
TACAGAGATGGCGACCGTTGTTCGGAATCACTGGGCTTAAAGGGCACGTAGGCGGTAAGA
AAAGTTGATTGTGAAAGGCGTCGGCTTACCTGACGGAATGCAGTCAAAACTATCATACTT
>seq01142;size=6
TACGGAGGGTGCAAGCGTTAATCGGAATTACTGGGCGTAAAGCGCACGCAGGCGGTCTGT
CAAGTCGGATGTGAAATCCCCGGGCTCAACCTGGGAACTGCATTCGAAACTGGCAGACTA
>seq01143;size=6
TACGGAGGGTGCAAGTGTTATTCGGAATCACTGGGCGTAAAGAGCACGTAGGCGGATGGG
TAAGTCAGATGTGAAATCCCGGGGCTCAACCTCGGAACTGCATTTGATACTGCCCGTCTT
>seq01144;size=6
TACGGAGGGTCCGAGCGTTAATCGGAATTACTGGGCGTAAAGCGCACGCAGGCGGTTTGT
TAAGCTAGATGTGAAAGCCCCGGGCTCAACCTGGGAATAGCATTTAGAACTGGCAGACTA
>seq01145;size=6
TTCAGAGGTCCCGAGCGTTGTTCGGATTTACTGGGCGTAAAGGGAGCGTAGGCGGTTCGG
TATGTCGAATGTGAAAGCCCACAACTCAACTGTGGAAATGCATTCGAAACTGCCGGGCTA
>seq01146;size=6
TACGGAGGTGGCAAGCGTTGTTCGGATTTACTGGGTGTAAAGGTCATGTAGGCGTCCCCT
TAAGTCGGGTGTGAAATCCCTTGGCTCAACCAAGGAACTGCATTCGATACTGGGGGGATT
>seq01147;size=6
TACGTAGGGGGCAAGCGTTGTCCGGAATTACTGGGCGTAAAGCGCACGCAGGCGGATTAA
AAAGTCAGCCGTAAAATGCACGGGCTCAACCTGTGTTAGTCAGCTGATACTATTAGTCTA
>seq01148;size=6
TACGGAGGGGGCTAGCGTTGTTCGGAATTACTGGGCGTAAAGCGCACGTAGGCGGATTAT
TAAGTCGGGGGTGAAATCCCGGGGCTCAACCCCGGAACTGCCTTCGATACTGGTAGTCTT
>seq01149;size=6
TACGAGTGCCTCAAATGTTATCCGGAATTACTGGGCGTAAAGCGTCCGTAGGTGGTTTTA
TAAGTTTCTTGTTAAATCCTTTGGCTTAACCAAAGAATCGCAAGAAAAACTATAGGACTT
>seq01150;size=6
TACAGAGGTGGCGAGCGTTGTTCGGATTTACTGGGCGTAAAGGGTGCGTAGGCTGTTTTG
TATGTCAGATGTGAAATCTCACCTTTCATGGGTGAAATTGCATTTGAAACTGCAAAACTC
>seq01151;size=6
TACGTAGGGTGCGAGCGTTATCCGGATTTATTGGGCGTAAAGGGCTCGTAGGCGGTTCGT
CGCGTCCGGTGTGAAAGTCCATCGCCTAACCGTGGATCTGCGCCGGGTACGGGCGGGCTG
>seq01152;size=6
TACGAAGGGTGCAAGCGTTAATCGGAATTACTGGGCGTAAAGCGTGCGTAGGTGGTTTGT
TAAGTCTGATGTGAAAGCCCTGGGCTCAACCTGGGAATGGCATTGGATACTGGCTTACTA
>seq01153;size=6
TACGGAGGGAGCTAGCGTTGTTCGGAATTACTGGGCGTAAAGCGCGCGTAGGCGGCTATT
TAAGTCAGGGGTGAAATCCCGGGGCTCAACCCCGGAACTGCCTTTGAAACTGGGTAGCTA
>seq01154;size=6
TACGGAGGGTGCAAGCGTTAATCGGAATTACTGGGCGTGAAGCGCACGCAGGCGGTCTGT
CAAGTCGGATGTGAAATCCCCGGGCTCAACCTGGGAACTGCATTCGAAACTGGCAGGCTA
>seq01155;size=6
TACGAAGGGGGCTAGCGTTGCTCGGAATCACTGGGCGTAAAGCGCACGTAGGCGGCTTTC
TAAGTCAGGGGTGAAATCCCGGGGCTCAACCCCGGAACTGCCTTTGATACTGGAGAGCTT
>seq01156;size=6
TACGGAGGGTGCAAGCGTTAATCGGAATTACTGGGCGTAAAGCGCACGCAGGCGGTCTGT
CAAGTCAGATGTGAAATCCCCGGGCTCAACCTGGGAACTGCATTCGATACTGGCAAGCTT
>seq01157;size=6
TACGGAGGATCCAAGCGTTATCCGGATTTATTGGGTTTAAAGGGTGCGTAGGCGGGAGAT
TAAGTCAGTGGTGAAAGTTTGCGGCTCAACCGTAAAATTGCCATTGATACTGGTTTTCTT
>seq01158;size=6
TACGGAGGGTGCGAGCGTTATTCGGAATTACTGGGTTTAAAGGGTGCGTAGGCGGTTAAA
TAAGTTGTCAGTGAAAGGCTACGGCTCAACTGTAGTAGTGCTGGCGATACTGTATAACTA
>seq01159;size=6
TACGTAGGAGGCGAGCGTTATCCGGATTTACTGGGCGTAAAGCGGGTGTAGGCGGTCTAC
CAAGTCTGGTGTGAAATCTCCCGGCTTAACTGGGAGGGTGCACTGGATACTGGCGGACTG
>seq01160;size=6
TACGTAGGGGACGAGCGTTGTCCGGAATTACTGGGCGTAAAGGGCGCGCAGGCTGCGCGT
CGAGTCGGCTGTGAAAGATCCGGGCTCAACCCGGTGAAGCGGTCGAGACCGACGTGCTGG
>seq01161;size=6
TACGGAGGGTGCAAGCGTTAATCGGAATTACTGGGCGTAAAGCGCACGTAGGCTGTAGTG
TAAGTCAGGGGTGAAATCCCACGGCTCAACCGTGGAACTGCCCTTGATACTGCACAACTT
>seq01162;size=6
TACGTAGGGGGCGAGCGTTACCCGGAATCACTGGGCGTAAAGGGAGCGTAGGTGGCCTGA
CATGTCAACTGTGAAAACCCGGAGCTCAACTCCGGACTTGCAGTTGAAACTGCCAGGCAT
>seq01163;size=6
TACGTAGGGGGCGAGCGTTACCCGGAATCACTGGGCGTAAAGGGAGCGTAGGTGGCCTGA
CATGTCAACTGTGAAAACCCGGAGCTCAACTCCGGACTTGCAGTTGAAACTGCCAGGCCT
>seq01164;size=6
TACCGAGGGTGCAAGCGTTAATCGGAATTACTGGGCGTAAAGCGCACGCAGGCGGTCTGT
CAAGTCGGATGTGAAATCCCCGGGCTCAACCTGGGAACTGCATTCGAAACTGGCAGGCTA
>seq01165;size=6
TACGAAGGGGGCTAGCGTTGCTCGGAATTACTGGGCGTAAAGGGAGCGTAGGCGGACATT
TAAGTCAGGGGTGAAATCCCGGGGCTCAACCTCGGAATTGCCTTTGATACTGGGTGTCTT
>seq01166;size=6
TACGTAGGGTGCAAGCGTTAATCGGAATTACTGGGCGTAAAGGGTGCGCAGGCGGTTTAT
CAAGAAAGGTGTGAAATCCCCGGGCTCAACCTGGGAATGGCACTTTTAACTGATAGGCTA
>seq01167;size=6
CACGGGGGGTGCGAGCGTTGTCCGGAATTACTAGGCGTAAAGTGCAGGTAGGCGGATAAA
TAAGTTTAAGGTTAAAGGCTACGGCTTACCCGTAGTAAGGCGTTAGATACTGTTTATCTG
>seq01168;size=6
TACGTAGGGGGCAAGCGTTATCCGGAATTATTGGGCGTAAAGAGTGCGTAGGTGGTTCTG
TAAGCGCAGGGTGAAAGGCAACAGCTCAACTATTGTAAGCCTTGCGAACTGCAGGACTTG
>seq01169;size=6
TACGGAGGGTGCAAGCGTTGTTCGGAATCACTGGGCGTAAAGGGCGCGTAGGCGGTTTGA
TAAGTCAGATGTGAAAGCCCACGGCTTAACCGTGGAAGTGCATTTGAAACTGTCAGACTT
>seq01170;size=6
TACGAAGGGGGCTAGCGTTACTCGGAATTACTGGGCGTAAAGGGCGCGTAGGCGGCTCTG
TTAGTCAGGCGTGAAATTCCTGGGCTTAACCTGGGGACTGCGCTTGATACTGCGGAGCTT
>seq01171;size=6
CACGTAGGGGGCGAGCGTTGTCCGGAATTACTGGGCGTAAAGGGCGCGCAGGCTGTTATG
CGAGTCTGCTGTGAAATGTACCGGCTCAACCGGTGAATTGCGGCGGATACTGCATAGCTT
>seq01172;size=6
TACAGAGGTGGCAAGCGTTGTTCGGATTTACTGGGCGTAAAGGGTGCGTAGGTGGTGTGG
TATGTCGGGCGTGAAATCCCACGGCTCAACCGTGGAACGTCGTCCGAAACTACCATGCTA
>seq01173;size=6
TACGTAGGGTGCGAGCGTTAATCGGAATTACTGGGCGTAAAGCGTGCGCAGGCGGTTTTG
TAAGACAGATGTGAAATCCCCGGGCTTAACCTGGGAACTGCGTTTGTTACTGCAAGGCTA
>seq01174;size=6
TACGTAGGTGGCAAGCGTTGTCCGGATTTACTGGGTGTAAAGGGCGTGCAGCCGGGTCTG
CAAGTCAGATGTGAAATCCATGGGCTCAACCCATGAACTGCATTTGAAACTGTAGATCTT
>seq01175;size=6
TACGTAGGGTGCAAGCGTTGTTCGGAATTATTGGGCGTAAAGAGCGTGTAGGTGGTTTTG
TAAGTCAGATGTGAAATCCCTGGGCTTAACCGAGGAAGTGCATCTGAAACTACATGGCTA
>seq01176;size=6
TACGGAGGGTGCAAGCGTTGTTCGGAATTATTGGGCGTAAAGGACGCGTAGGCGGTAATG
AATGTCAGGTGTGAAATACTTTGGCTCAACTGAAGAACTGCATCTGAAACTTCATAACTA
>seq01177;size=6
CACGTAGGGGGCGAGCGTTGTCCGGATTTATTGGGCGTAAAGAGCTCGTAGGCGGCTCGG
TAAGTCGGGTGTGAAATTTCAGGGCTCAACCCTGAAAAGCCACCCGATACTGCTGTGGCT
>seq01178;size=6
TACGGAGGGTGCAAGCGTTAATCGGAATTACTGGGCGTAAAGCGCACGCAGGCGGTCTGT
CAAGTCGGATGTGAAGTCCCCGGGCTCAACCTGGGAACTGCATTCGAAACTGGCAGGCTA
>seq01179;size=6
TACGTAGGGGGCGAGCGTTGTTCGGAATTACTGGGCGTAAAGGGCGTGTAGGCGGTGCGG
TAAGTCGGGCGTGAAATCTCCAGGCTCAACTTGGAGAGGCCGTTCGGAACTGCCGTGCTA
>seq01180;size=6
TACGGAGGGTGCAAGCGTTATCCGGATTTATTGGGTTTAAAGGGTGCGTAGGCGGTTTGA
TAAGTCAGCGGTGAAATATTTCAGCTTAACTGGAAGGGTGCCGTTGATACTGTCAGGCTT
>seq01181;size=6
TACGTAGGGAGCCAGCGTTGTCCGGATTTACTGGGCGTAAAGAGCGCGTAGGCGGTTTAG
TAAGCGGAGGGTGAAATCCCGGGGCTCAACTCCGGGGCTGCTCTCCGAACTGCTTGACTA
>seq01182;size=6
CACCGGCGGCTCGAGTGGTAACCGTTATTATTGGGTCTAAAGGGTCTGTAGCCGGCCGGA
TAAGTCTCTTGGGAAATCTGGCAGCTTAACTGTCAGGCTTTCAGGAGATACTGTCTGGCT
>seq01183;size=6
TACGGAGGGTGCAAGCATTAATCGGATTTATTGGGCGTAAAGGGCGCGTAGGCGGGTTTG
TAAGTCAGATGTGAAATTCCGAAGCTCAACTTCGGAGCTGCATTTGAAACTACAAGTCTA
>seq01184;size=6
TACGAAGGGTGCAAGCGTTAATCGGAATTACTGGGCGTAAAGCGCGCGTAGGTGGTTTGG
TAAGATGGATGTGAAATCCCCGGGCTCAACCTGGGAACTGCATCCATAACTGCCTGACTA
>seq01185;size=6
TACGGTGTGTGCAAGCGTTACTCGGAATCACTGGGCTTAAAGAGCACGTAGGCGGAGCTG
CAAGTCGTTTGTGAAATCCCTCGGCTCAACCGGGGAACTGCAAGCGATACTGCGGCTCTC
>seq01186;size=6
TACGGAGGGTGCAAGCGTTAATCGGAATTACTGGGCGTAAAGCGCACGCAGGCGGTTTGT
TAAGTCAGATGTGAAATACCCGGGCTCAACCTGGGAACTGCATCTGATACTGGCAAGCTT
>seq01187;size=6
TACAGAGGTGGCGAGCGTTGTTCGGATTTACTGGGCGTAAAGGGTGCGTAGGCGGTTCCG
CGTGTCGGATGTGAAATCTGGAGGCTCACCCTCCAAAGTGCATTCGAAACTGCGAAACTC
>seq01188;size=6
TACGGGGGGGGCAAGCGTTGTTCGGAATTACTGGGCGTAAAGGGCGCGTAGGCGGCTGAG
CATGTCCGGTGTGAAATCCCTCGGCTCAACTGAGGAATTGCGCTGGAAACGGCTTGGCTT
>seq01189;size=6
TACAGAGGTGGCAAACGTTGTCCGGAATTACTGGGTGTAAAGGGTCCGCAGGCGGCCTTG
TAAGTCAAAGGTGAAATGTCTCGGCTTAACCGAGTCACTGCCTTTGAAACTGCTAGGCTT
>seq01190;size=6
TACGGAGGGTGCAAGCGTTAATCGGAATTACTGGGCGTAAAGCGCACGCAGGCGGTCTGT
CAAGTCGGATGTGAAATCCGCGGGCTCAACCTGGGAACTGCATTCGAAACTGGCAGGCTA
>seq01191;size=6
TACGGAGGGTGCAAGCGTTGTTCGGAATTATTGGGCGTAAAGGGCGCGTAGGCGGTAATG
AAAGTCAGATGTGAAATACTTCAGCTCAACTGAAGAACTGCATCTGAAACTTCATAACTA
>seq01192;size=6
GACGTAGGATGCAAACGTTATCCGGAATTATTGGGCGTAAAGAGTTCGTAGGTGGCATGT
TAAGTAGGTTGTTAAATCCCGAAGCTCAACTTCGGACAGGTAACCTAAACTGGCAAGCTA
>seq01193;size=6
TACGTAGGGTGCAAGCATTACCCGGATTTATTGGGCGTAAAGAGTTCTGTAGGTGGTTTT
GTAAGTCAGTGGTAAAATCTCTCGGCCTAACCGAGAGTCTGCTTCTGATACTGCATCACT
>seq01194;size=6
TACGGAGGGTGCGAGCGTTACCCGGATTTACTGGGTGTAAAGGGCGTGTAGGCGGTCTCT
CAAGTCCGATGCTAAAGACCAAGGCTCAACCTCGGGAATGCGTTGGATACTGTGAGGCTA
>seq01195;size=6
GACGTAGGGGGCGAGCGTTGTTCGGAATTACTGGGCGTAAAGAGCTCGTAGGCTGGAAAT
TAAGTCTTTGAACAAATCTCCCGGCTCAACCGGGAACCGTTTAGAGATACTGATTTTCTT
>seq01196;size=6
TACGTAGGGTGCGAGCGTTAATCGGAATTACTGGGCGTAAAGCGTGCGCAGGCGGTTTGC
TAAGACAGGTGTGAAATCCCCGGGCTTAACCTGGGAACTGCGCTTGTTACTGGCAGGCTA
>seq01197;size=6
TACGTAGGGTGCGAGCGTTAATCGGAATTACTGGGCGTAAAGCGTGCGCAGGCGGTTTAG
TAAGACAGGCGTGAAATCCCCGGGCTCAACCTGGGAACTGCGCTTGTGACTGCTAAGCTA
>seq01198;size=6
TACGTAGGGAGCAAGCGTTATCCGGATTTATTGGGTGTAAAGGGTGCGTAGGCGGGAAGG
CAAGTTGAATGTGAAATACCGGGGCTCAACTCCGGGGCTGCGTTCAAAACTACTTTTCTT
>seq01199;size=6
TACGTAGGGAGCAAGCGTTGTCCGGAATCATTGGGCGTAAAGCGCGCGTAGGTGGCCTCA
TAAGTCCGCTGTGAAAGTCAAAGGCTCAACCTTTGAAAGCCGGTGGATACTGTGGGGCTA
>seq01200;size=6
TACGTAGGGTGCGAGCGTTAATCGGAATTACTGGGCGTAAAGCGTGCGCAGGCGGTTGTG
TAAGACAGGCGTGAAATCCCCGGGCTCAACCTGGGAACTGCGCTTGTGACTGCACGGCTA
>seq01201;size=6
TACGTAGGTGGCAAGCGTTATCCGGAATTATTGGGCGTAAAGAGTGAGCAGGCGGCAGAT
TAAGTTTGGGGTCAAAGCGTGGAGCTCAACTCCATAAAGCCTTGAAAACTGATCAGCTAG
>seq01202;size=6
TACGGAGGATCCAAGCGTTATCCGGAATCATTGGGTTTAAAGGGTCCGTAGGCGGTCAAG
TAAGTCAGTGGTGAAAGCCCATCGCTCAACGGTGGAACGGCCATTGATACTGCTTGACTT
>seq01203;size=6
TACGGAGGTTCCAAGCGTTGTTCGGAATTACTGGGCGTAAAGGGAGCGCAGGCGGGCAAG
TCAGTCTGAAGTGAAATCCCGGGGCTCAACCTCGGACTTGCTTCGGATACTGCTTGTCTT
>seq01204;size=6
TACGTAGGTGGCAAGCGTTGTCCGGAATTACTGGGTGTAAAGGGAGCGTAGGCGGTTTGG
TAAGTTGAGTGTGAAATCTACCGGCTTAACTGGTAGGCTGCGCTCAAAACTACCAAACTT
>seq01205;size=6
TACGGAGGGAGCTAGCGTTGTTCGGAATTACTGGGCGTAAAGCGCACGTAGGCGGCTATT
CAAGTCAGGGGTGAAATCCCGGGGCTCAACCTCGGAACTGCCCTTGAAACTGGATGGCTA
>seq01206;size=6
TACGTAGGGAGCGAGCGTTACTCGGAATCACTGGGCATAAAGGGCGTGTAGGCGGATGCG
TAAGTCCGATGTGAAATCCACCGGCTCACCCGGTGAAGTGCATTGGATACTGCGTGTCTG
>seq01207;size=6
GACGTAGGGTGCAAGCGTTATCCGGATTTACTGGGCGTGAAGAGTTCGTAGGCGGAGAGG
TAGGTTGTTGGTTAAAGCCCCCGGCTCAACCGGGGAAAAGCTGACAAAACCGCCTTTCTT
>seq01208;size=6
TACGGAGGGTGCAAGCGTTAATCGGAATTACTGGGCGTAAAGCGCACGCAGGCGGTCTGT
CAAGTCGGATGTGAAATCCCCGGGCTCAACCTGGAAACTGCATTCGAAACTGGCAGGCTA
>seq01209;size=6
TACGTAGGGCGCAAGCGTTGTCCGGAATTATTGGGCGTAAAGAGCTCGTAGGCGGTTTGT
CGCGTCTGCTGTGAAAACGCGAGGCTCAACCTCGCGCCTGCAGTGGGTACGGGCAGACTA
>seq01210;size=6
TACGGAGGATGCGAGCGTTATCCGGATTCATTGGGTTTAAAGGGTGCGTAGGCGGTTCTT
TAAGTCAGTGGTGAAATCCTGCGGCTCAACCGTAGAACAGCCATTGATACTGAAGGACTT
>seq01211;size=6
TACGGAGGGTGCAAGCGTTAATCGGAATTACTGGGCGTAAAGCGCACGCAGGCGGTCTGT
CAAGTCAGATGTGAAATCCCCGGGCTCAACCTGGGAACTGCATTCGATACTGGCAAGCTA
>seq01212;size=6
TACGTAGGGTGCGAGCGTTGTCCGGATTTATTGGGCGTAAAGAGCTCGTAGGTGGTTGTT
TGCGTCGGAAGTGAAAACCTAGCGCTTAACGGTGGGCTTGCTTTCGATACGGGATGACTT
>seq01213;size=6
TACGTAGGTGGCAAGCGTTGTCCGGAATTACTGGGTGTAAAGGGAGCGCAGGTGGGATGG
AAAGTTGGATGTTTAATCTACGGGCTCAACCCGTATCAGCATTCAAAACTATCGTTCTTG
>seq01214;size=6
TACGTAGGGTGCGAGCGTTAATCGGAATTACTGGGCGTAAAGCGTGCGCAGGCGGTTTGC
TAAGACAGGTGTGAAATCCCCGGGCTTAACCTGGGAACTGCGCTTGTGACTGGCAAGCTA
>seq01215;size=6
TACGGGGGGGGCTAGCGTTGTTCGGAATCACTGGGCGTAAAGGGCGCGTAGGCGGCTAGG
CAGGTCTGGTGTGAAAGCCCTCGGCTCAACCGAGGAATTGCGCTGGCAACCGCTTGGCTA
>seq01216;size=6
CACCGGCGGCTCGAGTGGTAACCGTTATTATTGGGTCTAAAGGGTCTGTAGCCGGCCGGA
TAAGTCTCTTGAGAAATCTGGCAGCTTAACTGTCAGGCTTTCATGAGATACTGTCTGGCT
>seq01217;size=6
TACGTAGGGGGCGAGCGTTGTCCGGAATTACTGGGCGTAAAGGGTGCGTAGGCGGCGATG
CAAGTCCATTGTGAAAAGCCCGGGCTTAACCTGGGAGGTGCAGTGGAAACTGCATGGCTT
>seq01218;size=6
TACGGATGGTGCAAGCGTTAATCGGAATTACTGGGCGTAAAGCGCACGCAGGCGGTCTGT
CAAGTCGGATGTGAAATCCCCGGGCTCAACCTGGGAACTGCATTCGAAACTGGCAGGCTA
>seq01219;size=6
TACGTAGGGTGCAAGCGTTGTCCGGAATTATTGGGCGTAAAGAGCTCGTAGGCGGCTTGT
CGCGTCTGCTGTGAAATCCCGGAGCTCAACTCCGGGCCTGCAGTGGGTACGGGCAGGCTA
>seq01220;size=6
TACGGAGTGTGCAAGCGTTAATCGGAATTACTGGGCGTAAAGCGCACGCAGGCGGTCTGT
CAAGTCGGATGTGAAATCCCCGGGCTCAACCTGGGAACTGCATTCGAAACTGGCAGGCTA
>seq01221;size=6
TACGAAGGGTGCAAGCGTTACTCGGAATTACTGGGCGTAAAGCGTGCGTAGGCGGTTTGT
TAAGTCAGATGTGAAAGCCCCGGGCTCAACCTGGGAATTGCATTTGAAACTGGCGAGCTA
>seq01222;size=6
CACCGGCGGCTCGAGTGGTAACCGTTATTATTGGGTCTAAAGGGTCTGTAGCCGGCCGGA
TAAGTCTCTTGAGAAATCCAGCAGCTCAACTGTTGGGCTTTCATGAGATACTGTCTGGCT
>seq01223;size=6
TACGGAAGGTGCAAGCGTTAATCGGAATTACTGGGCGTAAAGCGCACGCAGGCGGTCTGT
CAAGTCGGATGTGAAATCCCCGGGCTCAACCTGGGAACTGCATTCGAAACTGGCAGGCTA
>seq01224;size=6
TACGTAGGTGGCAAGCGTTGTCCGGATTTACTGGGTGTAAAGGGCGAGTAGGCGGATTTG
CAAGTCAGGTGTGAAAGCCCGGGGCTTAACCCCGGGTCTGCATTTGAAACTGCGGATCTT
>seq01225;size=6
TACGTAGGGGACGAGCGTTGTCCGGAATTACTGGGCGTAAAGGGCGCGCAGGCTGCGCGT
CGAGTCGGCTGTGAAAGATCCGGGCTCAACCCGGTGAAGCGGTCGAGACCGACGAGCTGG
>seq01226;size=6
TACGGAGGGTGCAAGCGTTGTTCGGAATTATTGGGCGTAAAGGGCGCGTAGGCGGTTATG
TAAGTCAGATGTGAAATACTCCGGCTCAACCAGAGAACTGCATCTGAAACTGTGTAGCTA
>seq01227;size=6
TACGTAGGTGGCAAGCGTTATCCGGAATTATTGGGCGTAAAGAGTGAGCAGGCGGCAGAT
TAAGTTTGAGGTTAAAGCGTGGAGCTCAACTCCATAAAGCCTTGAAAACTGATCAGCTAG
>seq01228;size=6
TACGTAGGGTGCTAGCGTTACTCGGAATCATTGGGCGTAAAGGGTGTGTAGGTGGAATTG
TAAGTCAGATGTGAAAGCCTTGGGCTCACCCCAAGAAGTGCATTTGATACTGCTATTCTA
>seq01229;size=6
TACGGAGGGTGCGAGCGTTATTCGGAATTACTGGGCGTAAAGCGCGTGTAGGCGGGGAGA
CAAGTCTGATGTGAAAGCCCTGGGCTTAACCTGGGAAGTGCATTGGAAACTGTTTTTCTT
>seq01230;size=6
TACGGAGGATGCAAGCGTTATCCGGATTTATTGGGTTTAAAGGGTGCGTAGGCGGTTCGG
TAAGTCAGTGGTGAAAGTTTACTGCTTAACAGTAAAAATGCCATTGATACTGTCGGGCTA
>seq01231;size=6
TACGGAGGGTGCAAGCGTTAATCGGAAGTACTGGGCGTAAAGCGCACGCAGGCGGTCTGT
CAAGTCGGATGTGAAATCCCCGGGCTCAACCTGGGAACTGCATTCGAAACTGGCAGGCTA
>seq01232;size=6
TACGTAGGGAGCAAGCGTTATCCGGATTTACTGGGTGTAAAGGGCGCGTAGGCGGGAATG
CAAGTCAGATGTGAAATCTGGGGGCTCAACCCCCAAGCTGCATTTGAAACTGTATTTCTT
>seq01233;size=6
TACGGAGGGTTCAAGCGTTAATCGGAATTACTGGGCGTAAAGCGCACGCAGGCGGTCTGT
CAAGTCGGATGTGAAATCCCCGGGCTCAACCTGGGAACTGCATTCGAAACTGGCAGGCTA
>seq01234;size=6
TACAGAGGTGGCGAGCGTTGTTCGGATTTACTGGGCGTAAAGGGTGCGTAGGCGGTTTCG
TATGTCAGATGTGAAATCTCACCTTTCATGTGTGAAATTGCATTTGAAACTGCGGAACTA
>seq01235;size=6
TACGGAGGGTGCAAGCGTTGTTCGGAATTATTGGGCGTAAAGGGCGCGTAGGCGGTAATG
AAAGTCAGATGTGAAATACTTCGGCTCAACTGAAGAACTGCATCTGAAACTTCATAACTA
>seq01236;size=6
TACGTATGGAGCAAGCGTTATCCGGATTTACTGGGTGTAAAGGGAGTGTAGGTGGCCATG
CAAGTCAGAAGTGAAAATCCGGGGCTCAACCCCGGAACTGCTTTTGAAACTGTAAGGCTG
>seq01237;size=6
TACGGAGGGTGCAAGCGTTATCCGGAATCATTGGGTTTAAAGGGTCCGTAGGCGGGCTAA
TAAGTCAGTGGTGAAATGCAGGGGCTTAACTCCGGCACTGCCATTGATACTGTTAGTCTT
>seq01238;size=6
TACGTAGGGGGCGAGCGTTGTCCGGAATTACTGGGCGTAAAGGGTGCGTAGGCGGTACTT
TAAGTTGGATGTGAAATCCCCGGGCTTAACCTGGGGCCTGCATCCAATACTGGAGAACTA
>seq01239;size=6
TACGGAGGGTGCAAGCGTTAATCGGAATTACTGGGCGTAAAGCGCACGCAGGCGGTCTGT
CAAGTCGGATGTGAAATCCCCGGGCTCAACCTTGGAACTGCATTCGAAACTGGCAGGCTA
>seq01240;size=6
TACGGAGGGGGCTAGCGTTGTTCGGAATTACTGGGCGTAAAGCGCACGTAGGCGGACTGG
AAAGTTGGGGGTGAAATCCCGGGGCTCAACCCCGGAACTGCCTTCAAAACTTCCGGTCTT
>seq01241;size=6
TACGGAGGGTGCAAGCGTTAATCGGAATTACTGGGCGTAAAGCGCACGCAGGCGGTCTGT
CAAGTCGGATGTGAAATCCCCGGGCTCAACCTGGGAACTGCATTCGATACTGGCAGGCTT
>seq01242;size=6
TACGGAGGGTGCAAGCGTTAATCGGAATTACTGGGCGTAAAGCGCACGCAGGCGGTCTGT
CAAGTCGGATGTGAAATCCCCGGGCTCAACCTGGGAACTTCATTCGAAACTGGCAGGCTA
>seq01243;size=6
TACGGAGGGGGCTAGCGTTGTTCGGAATTACTGGGCGTAAAGCGCACGTAGGCGGATTGG
AAAGTTGGGGGTGAAATCCCGGGGCTCAACCTCGGAACTGCCTTCAAAACTCCCAGTCTG
>seq01244;size=6
TACGGAGGTTGCAAGCGTTGTTCGGAATTACTGGGCGTAAAGGGAGCGCAGGCGGCCAAG
TCAGTCTGAAGTGAAATCCCGGGGCTTAACCTCGGAAGTGCTTTGGATACTACTTGGCTA
>seq01245;size=6
TACGTAGGTGGCGAGCGTTGTCCGGAATTACTGGGCGTAAAGGGCGCGTAGGCGGCTCTT
TAAGTTAGATGTGAAAACCCAGGGCTTAACTCTGGGACTGCATTTAAAACTGAAGGGCTC
>seq01246;size=6
CACGTAGGGGGCAAGCGTTGTTCGGAATTATTGGGCGTAAAGGGCATGTAGGCGGTTTGG
TAAGCCTGATGTGAAATCCTGCAGCTTAACTGTAGAACTGCATTGGGTACTGCCGAACTT
>seq01247;size=6
TACGAAGGGGGCTAGCGTTGTTCGGAATTACTGGGCGTAAAGCGCACGTAGGCGGATATT
TAAGTCAGGGGTGAAATCCCGGGGCTCAACCCCGGAACTGCCTTTGATACTGGGTATCTG
>seq01248;size=6
TACGTAGGGTGCAAGCGTTAATCGGAATTACTGGGCGTAAAGCGCACGCAGGCGGTCTGT
CAAGTCGGATGTGAAATCCCCGGGCTCAACCTGGGAACTGCATTCGAAACTGGCAGGCTA
>seq01249;size=6
TACGGAGGGTGCAAGCGTTAATCGGAATTACTGGGCGTAAAGCGCACGCAGGCGGTTTGT
TAAGTCAGATGTGAAATCCCCGGGCTCAACCTGGGAACTGCATCTGATACTGGCAAGCCT
>seq01250;size=6
TACGGAGGGTGCAAGCGTTAATCGGAATCACTGGGCGTAAAGCGCACGCAGGCGGTCTGT
CAAGTCGGATGTGAAATCCCCGGGCTCAACCTGGGAACTGCATTCGAAACTGGCAGGCTA
>seq01251;size=6
TACGTAGGTGGCAAGCGTTGTCCGGATTTACTGGGTGTAAAGGGCGCGTAGGCGGAGCAG
CAAGTCAGATGTGAAATCTCCGGGCTTAACCCGGAAACTGCATTTGAAACTGTTGCCCTT
>seq01252;size=6
TACGTAGGGTGCGAGCGTTGTCCGGAATTACTGGGCGTAAAGAGCTCGTAGGTGGTTTGT
CGCGTCGTTTGTGGAATACCGCAGCTTAACTGCGGGGTTGCAGGCGATACGGGCATAACT
>seq01253;size=6
TACGGAGGGAGCTAGCGTTGTTCGGAATTACTGGGCGTAAAGCGCACGTAGGCGGCGATT
CAAGTCAGAGGTGAAAGCCCGGGGCTCAACCCCGGAACTGCCTTTGAAACTAGATTGCTA
>seq01254;size=6
TACGTAGGTGGCAAGCGTTGTCCGGATTTACTGGGTGTAAAGGGCGTGTAGCCGGGAGGG
CAAGTCAGATGTGAAATCCACGGGCTTAACTCGTGAACTGCATTTGAAACTGTTCTTCTT
>seq01255;size=6
TACAGAGGTGGCAAGCGTTGTTCGGATTTACTGGGCGTAAAGGATGCGTAGGTGGCGCCG
TATGTCAGATGTGAAAGCTCAGCGCTCAACGCTGAAAGTGCATTTGAAACTACGGTGCTA
>seq01256;size=6
TACGGAGGGTGCAAGCGTTAATCGGAATTACTGGGCGTAAAGCGCACGCAGGCGGTCTGT
CAAGTCGGATGTGTAATCCCCGGGCTCAACCTGGGAACTGCATTCGAAACTGGCAGGCTA
>seq01257;size=6
TACGGAGGGTGCAAGCGTTAATCGGAATTACTGGGCGTAAAGCGCACACAGGCGGTCTGT
CAAGTCGGATGTGAAATCCCCGGGCTCAACCTGGGAACTGCATTCGAAACTGGCAGGCTA
>seq01258;size=6
AACGTAGGAGGCTAGCGTTATCCGGATTTATTGGGCGTAAAGCGCGTGCAGGCGGTCTGG
TAAGTTGGATGTGAAAGCTCCTGGCTTAACTGGGAGAGGTCGTTCAATACTGTCAGACTA
>seq01259;size=6
TACGGAGGGTGCAAGCGTTAATCGGAATTACTGGGCGTAAAGCGCACGCAGGCGGTCTGT
CAAGTCGGATGTGACATCCCCGGGCTCAACCTGGGAACTGCATTCGAAACTGGCAGGCTA
>seq01260;size=6
TACGGAGGGTGCAAGCGTTAATCGGAATTACTGGGCGTAAAGCGCACGCAGGCGGTCTGT
CAAGTCGGATGTGAAAGCCCCGGGCTCAACCTGGGAACTGCATTCGAAACTGGCAGGCTA
>seq01261;size=6
TACGGGGGGTGCAAGCGTTAATCGGAATTACTGGGCGTAAAGCGCACGCAGGCGGTCTGT
CAAGTCGGATGTGAAATCCCCGGGCTCAACCTGGGAACTGCATTCGAAACTGGCAGGCTA
>seq01262;size=6
TACGGGGGGGGCAAGCGTTGTTCGGAATTACTGGGCGTAAAGGGCGCGTAGGCGGTTTCG
GAAGTCATGGGTGAAAGCCCCGGGCTCAACTCGGGAATGGCCTGTGAAACCACGGGACTG
>seq01263;size=6
TACGGGGGGGGCTAGCGTTGTTCGGAATCACTGGGCGTAAAGGGCGCGTAGGCGGCTAGG
CATGTCTGGTGTGAAAGCCCTCGGCTCAACCGAGGAATTGCGCTGGAAACCGCTTGGCTA
>seq01264;size=6
TACGGAGGGGACAAACGTTGTTCGGAATTACTGGGCGTAAAGAGTGCGTAGGCGGTTTGG
TAAGTCCGGTGTGAAATCTCCTCGCTCAACGGGGAACACGCACTAGAAACTACTGAACTC
>seq01265;size=6
TACGTAGGTGGCAAGCGTTGTCCGGAATGACTGGGCGTAAAGGGAGCGTAGGCGGCGAAA
CAAGTTAGGAGTGAAATCCCGAGGCTTAACCTCGGAACTGCTTTTAAAACTGTTTTGCTT
>seq01266;size=6
GACGAAGGTGGCAAGCGTTGTTCGGAATCACTGGGCTTAAAGGGTGCGTAGGCGGCTCAT
CAAGCGTCTTGTGAAATCCCTCGGCTCAACCGAGGAATTGCTGGGCGAACTGATGGGCTT
>seq01267;size=6
TACGGAGGGTGCAAGCGTTAATCGGAATTACTGGGCGTAAAGCGCACGCAGGCGGTCTGT
CAAGTCGGATGTGAAATCCCCGGGCTCAACCTGGGAACTGCATTTGAAACTGACAAGCTA
>seq01268;size=6
TACGGAGGTCCCGAGCGTTGTTCGGAATTACTGGGCGTAAAGGGAGCGCAGGCGGACGGG
TCAGTCTGAAGTGGAAATCCGGGGCTCAACCTCGGACTTGCTTCGGATACTGCCTGTCTT
>seq01269;size=5
TACGTAGGGCGCGAGCGTTGTCCGGAATTATTGGGCGTAAAGGGCTTGTAGGCGGTTGGC
CGCGTCTGCCGTGAAATCCTCTGGCTTAACTGGGGCGTGCGGTGGGTACGGGTTGACTTG
>seq01270;size=5
TACGGAGGATGCGAGCGCTATCCGGATTTATTGGGTTTAAAGGGTGCGTAGGCGGCTTTT
TAAGTCAGCGGTGAAATTTTGCAGCTTAACTGTAACAGTGCCGTTGATACTGGGGAGCTA
>seq01271;size=5
TACGGAGGGTGCAAGCGTTGATCGGAATTACTGGGCGTAAAGCGCACGCAGGCGGTCTGT
CAAGTCGGATGTGAAATCCCCGGGCTCAACCTGGGAACTGCATTCGAAACTGGCAGGCTA
>seq01272;size=5
TACGGAGGGTGCAAGCGTTGTTCGGAATCATTGGGCGTAAAGCGCGTGTAGGCGGTTGAC
TAAGTCTGGTGTGAAAGCCCGGGGCTTAACCCCGGAAGTGCACTGGATACTGGACAGCTA
>seq01273;size=5
GACGGGGGGAGCAAGCGTTGTTCGGATTTACTGGGCGTAAAGGGCGTCTAGGCGGATCTG
TAAGTCAGGTGTGAAATCCCCCGGCTCAACCGGGGAGCTGCACTTGATACTGCAGGTCTT
>seq01274;size=5
TACGGAGGATGCAAGCGTTATCCGGAATTATTGGGCGTAAAGCGTCCGCAGGTGGTTTTT
CAAGTCTGCTGTTAAAGAATCGGGCTCAACCCGATGGGAGCAGTGGAAACTGGGAAACTA
>seq01275;size=5
TACGAAGGGGGCGAGCGTTATTCGGAATCACTGGGCGTAAAGCGTATGTAGGCGGTTATG
TAAGTTAGAAGTGAAAGCCCAGGGCTTAACCTTGGAATTGCTTTTAATACTATATGACTA
>seq01276;size=5
TACGTAGGTGGCAAGCGTTGTCCGGATTTACTGGGTGTAAAGGGCGTGTAGCCGGGGAGG
CAAGTCAGATGTGAAAACTATGGGCTCAACCCATAGCCTGCATTTGAAACTGCTTTTCTT
>seq01277;size=5
TACGGAGGGTGCAAGCGTTAATCGGAATCACTGGGCGTAAAGCGCGCGTAGGCGGCCTTT
TAAGTCGGACGTGAAAGCCCTCGGCTCAACCGGGGAATTGCGTTCGAAACTGGGAGGCTT
>seq01278;size=5
TACAGAGGGTGCAAGCGTTAATCGGAATTACTGGGCGTAAAGGGTGCGTAGGTGGTTTTT
TAAGTCAGATGTGAAATCCCTGGGCTCAACCTAGGAATTGCATTTGATACTGAATAACTT
>seq01279;size=5
TACGGAGGATGCGAGCGTTATCCGGATTCATTGGGTTTAAAGGGTACGTAGGTGGCCTTA
CAAGTCAGTGGTGAAAACCTGTCGCTTAACGATAGGCGTGCCATTGATACTGTTTGGCTT
>seq01280;size=5
TACGAAGGGGGCTAGCGTTGTTCGGAATTACTGGGCGTAAAGCGCGCGCAGGCGGTTTTG
TAAGTTGGGGGTGAAATCCCCGGGCTCAACCCGGGAATGGCCTTCAAGACTGCAAGGCTC
>seq01281;size=5
TACGGAGAGGGCAAGCGTTGTTCGGATTTATTGGGCGTAAAGCGCGCGTAGGCGGCATGG
TAAGTCGGATGTTAAAGACCCACGGCTCACCCGGGGGAATGCGTCCGATACTGCCGTGCT
>seq01282;size=5
TACAGAGGGTGCAAGCGTTAATCGGAATAACTGGGCGTAAAGGGCGCGTAGGCGGGTATA
TAAGTTAGATGTGAAAGGCCTGGGCTTAACCTAGGTTGGTCATTTAATACTGTATATCTA
>seq01283;size=5
TACGTAGGGGGCTAGAGTTGTCCGGATTTACTGGGTGTAAAGGGTGCTCAGGTGGATTTG
TAAGTCAGAGGTGAAATCCCAAAGCTTAACTTTGGTGCTGCCTTTGATACTGCAAGTCTT
>seq01284;size=5
TACATAAGGAGCAAGCGTTGTCCGGAATTATTGGGCGTAAAGAGCTCGTAGACGGTTCGG
AAAGTCAGCTGTGAAATCACCAGGCTCAACCTGGTAGGGTCAGTTGAGACTTCCGAACTT
>seq01285;size=5
TACGAGTGGTGCAAACGTTATTCGGAATCACTGGGCTTAAAGGGTGCGTAGGCGGCGATG
AAGGTCTGATGTGAAATACCACGGCTCAACCGTGGAATGGCATTGGAAACCACATTGCTG
>seq01286;size=5
GACGTAGGGTGCGAGCGTTAATCGGAATTACTGGGCGTAAAGCGTGCGCAGGCGGCTTTG
TAAGACAGGTGTGAAATCCCCGGGCTTAACCTGGGAACTGCACTTGTGACTGCAAGGCTA
>seq01287;size=5
TACGGGGGGTGCAAGCGTTGTCCGGAATGATTGGGCGTAAAGCATCTGTAGGCGGTTTCG
AAAGTCGACTGTTAAAGCCCAGGGCTTAACTTTGGAAAAGCAGTCGAGGACTTCGGAACT
>seq01288;size=5
TACGGGGGAGGCAAGCGTTAATCGGATTTATTGGGCGTAAAGGGCGCGTAGGCGGTTTCT
TAAGTCAGGTGTTAAAGACCACGGCTCACCCGTGGGGCTGCGCCTGATACTGAGGGACTG
>seq01289;size=5
TACGAAGGGGGCTAGCGTTGCTCGGAATCACTGGGCGTAAAGCGCACGTAGGCGGCTTTC
TAAGTCAGGGGTGAAATCCCGGAGCTCAACTCCGGAACTGCCTTTGATACTGGAAAGCTT
>seq01290;size=5
TACGGAGGGTGCAAGCGTTAATCCGAATTACTGGGCGTAAAGCGCACGCAGGCGGTCTGT
CAAGTCGGATGTGAAATCCCCGGGCTCAACCTGGGAACTGCATTCGAAACTGGCAGGCTA
>seq01291;size=5
TACGGAGGGGGTTAGCGTTGTTCGGAATTACTGGGCGTAAAGCGCACGTAGGCGGATTAG
AAAGTTGGGGGTGAAATCCCAGGGCTCAACCCTGGAACTGCCTCCAAAACTACTAGTCTA
>seq01292;size=5
TACGGAGGGTGCAAGCGTTAATCGGAATTACTGGGCGTAAAGCGCACGCAGGCGGTCTGT
CAGGTCGGATGTGAAATCCCCGGGCTCAACCTGGGAACTGCATTCGAAACTGGCAGGCTA
>seq01293;size=5
TACGGAGGGTGCAAGCGTTAATCGGAATTACTGGGCGTAAAGCGCACGCAGGCGGTCTGT
CAAGTCTGATGTGAAATCCCCGGGCTCAACCTGGGAACTGCATTCGAAACTGGCAGGCTA
>seq01294;size=5
TACAGAGGTGGCAAGCGTTGTTCGGATTTACTGGGCGTAAAGGGTGCGTAGGTGGTATTG
TATGTCGGATGTGAAATCTCACCGCTCAACGGTGAAATGGCATTCGAAACTGCGATACTT
>seq01295;size=5
TACGAGGGGAGCTAGCGTTGTTCGGAATTACTGGGCGTAAAGCGCGCGTAGGCGGCTTTT
TAAGTCAGAGGTGAAAGCCCGGGGCTCAACCCCGGAATAGCCTTTGAAACTGGAAAGCTA
>seq01296;size=5
TACGAAGGGGGCTAGCGTTGTTCGGAATCACTGGGCGTAAAGCGCACGTAGGCGGACCAT
TAAGTCAGGGGTGAAAGCCTGGAGCTCAACTCCAGAACTGCCTTTGATACTGATGGTCTC
>seq01297;size=5
TACGGAGGGTGCAAGCGTTACTCGGAATCACTGGGCGTAAAGGATGCGTAGGCTGGAGAT
CAAGTCGAGAGTGAAATCCAACGGCTCAACCGTTGAACTGCTCTCGAAACTGACCACCTA
>seq01298;size=5
TACGTAGGGGGCGAGCGTTGTCCGGAATTACTGGGCGTAAAGAGTTCGTAGGCGGTTTGA
TAAGTCAGATGTGAAAGGCGTAGGCTTAACTTATGTAAGCATATGAAACTGTCAGACTTG
>seq01299;size=5
TACGTAGGGTGCAAGCGTTAATCGGAATTACTGGGCGTAAAGCGTGCGCAGGCGGTCTTG
CAAGACAGGTGTGAAATCCCCGGGCTTAACCTGGGAACTGCACTTGTGACTGCAAGGCTG
>seq01300;size=5
TACGGAGGGTGCAAGTGTTATTCGGAATCACTGGGCGTAAAGAGCACGTAGGCGGATGGG
TAAGTCAGATGTGAAATCCCGGGGCTCAACTTCGGAACTGCATTTGATACTGCCCGTCCT
>seq01301;size=5
TACGTAGGGGGCAAGCGTTATCCGGATTTACTGGGTGTAAAGGGAGCGTAGACGGCCTGG
CAAGTCTGATGTGAAATCCCGGGGCTCAACCGCGGGACTGCATTGGAAACTGCTGAGCTT
>seq01302;size=5
TACGGAGGGTGCGAGCGTTATTCGGAATTACTGGGCGTAAAGCGCGTGTAGGCGGGGGAG
CAAGTCTGATGTGAAAGCCCCGGGCTTAACCCGGGAAGTGCATTGGAAACTGTTTTTCTT
>seq01303;size=5
TACGGAGGGTGCAAGCGTTAATCGGAATTACTGGGCGTAAAGCGCACGCAGGCGGTCTGT
TAAGTCGGATGTGAAATCCCCGGGCTCAACCTGGGAACTGCATTCGATACTGGCAGGCTA
>seq01304;size=5
TACGGAGGATGCGAGCGTTATCCGGATTTATTGGGTTTAAAGGGTGCGTAGGCGGCCTTT
TAAGTCAGCGGTGAAATTTTGCAGCTTAACTGTAACAGTGCCGTTGATACTGGGGAGCTA
>seq01305;size=5
TACGAAGGGGGCTAGCGTTGTTCGGAATTACTGGGCGTAAAGCGCGCGCAGGCGGTTCGA
TAAGTTAGGGGTGAAATCCCCGGGCTCAACCCGGGAACTGCCTTTAAGACTGTCGAGCTA
>seq01306;size=5
TACGTAGGTGGCGAGCGTTATCCGGATTTACTGGGCGTAAAGGGAGCGTAGGCGGATAAT
TAAGTGGGATGTGAAATACCCGGGCTCAACTTGGGTGCTGCATTCCAAACTGGTTATCTA
>seq01307;size=5
TACGGAGGGTGCAAGCGTTAATCGGAATTACTGGGCGTAAAGCGCACGCAGGCGGTCTGA
CAAGTCGGATGTGAAATCCCCGGGCTCAACCTGGGAACTGCATTCGAAACTGGCAGGCTA
>seq01308;size=5
TACGGAGGATCCAAGCGTTATCCGGAATTACTGGGCGTAAAGAGTTGCGTAGGTGGCATA
GTAAGTCTGTAGTGAAAGCGTGGGGCTCAACCCCATAAACATTATGGAAACTGCTAAGCT
>seq01309;size=5
TACGTAGGTGGCAAGCATTATCCGGATTTACTGGGCGTAAAGAGGGTGTAGGTGGTTCTT
CAAGTCGGATGTAAAATTTCTCGGCTTAACCGGGACGGGTCATTCGATACTGTTGGACTT
>seq01310;size=5
TACGGAGGATGCAAGCGTTATCCGGATTCATTGGGTTTAAAGGGTGCGCAGGTGGGCTTT
TAAGTCAGTGGTGAAATGCTGCCGCTTAACGGTAGAATTGCCATTGATACTGAGAGTCTT
>seq01311;size=5
TACGTAGGGGGCAAGCGTTATCCGGAATTATTGGGCGTAAAGAGTGCGTAGGTGGTTTTG
TAAGCGCGGGGTGAAAGGCAATGGCTCAACTATTGTAAGCCCTGCGAACTGTGAGACTTG
>seq01312;size=5
TACGGAGGGTGCAAGCGTTAATCGGAATTACTGAGCGTAAAGCGCACGCAGGCGGTCTGT
CAAGTCGGATGTGAAATCCCCGGGCTCAACCTGGGAACTGCATTCGAAACTGGCAGGCTA
>seq01313;size=5
TACGGAGGGTGCAAGCGTTAATCGTAATTACTGGGCGTAAAGCGCACGCAGGCGGTCTGT
CAAGTCGGATGTGAAATCCCCGGGCTCAACCTGGGAACTGCATTCGAAACTGGCAGGCTA
>seq01314;size=5
TACGGAGGATGCGAGCGTTATCCGGATTTATTGGGCTTAAAGGGTGCGTAGGCTGTTATG
TAAGTCAGTGGTAAAAGGTACAGGCTTAACTTGTATATGCCATTGAAACTGTATAGCTAG
>seq01315;size=5
AACGTAGGAAGCGAGCGTTATCCGGATTTACTGGGCGTAAAGCGTGTGTAGGCGGCTTGA
CAAGTTGGATGTGAAAGCTCCTGGCTTAACTGGGAGAGGTCGTTCAATACTGTCAGGCTT
>seq01316;size=5
TACGTAGGGCGCGAGCGTTGTCCGGAATTATTGGGCGTAAAGGGCTTGTAGGCGGCTTGT
CGCGTCTGCCGTGAAATCCTCTGGCTTAACTGGGGGCGTGCGGTGGGTACGGGCTGGCTT
>seq01317;size=5
TACGTAGGGGGCGAGCGTTGTCCGGAATTACTGGGCGTAAAGGGTGCGCAGGCGGTTTTT
TAAGTCAGATGTGAAATACCCAGGCTTAACTTGGGGGGTGCATCTGATACTGGAGGACTT
>seq01318;size=5
TACGTATGGGGCAAGCGTTGTTCGGAATTATTGGGCGTAAAGGGCGTCTAGGCGGGGGAT
TAAGTTAGATGTGAAAGCTATGGGCTCAACCCATAAATTGCATCTAAGACTGGTTCTCTT
>seq01319;size=5
TACGTAGGTGGCGAGCGTTATCCGGAATGATTGGGCGTAAAGGGTGCGTAGGTGGCAGAA
CAAGTCTGGAGTAAAAGGTATGGGCTCAACCCGTACTGGCTCTGGAAACTGTTCAGCTAG
>seq01320;size=5
CACGTAGGAGGCAAGCGTTATCCGGATTTATTGGGCGTAAAGGGCAAGTAGGCGGTGGCC
AAAGTTGGGCGTGACACATCCCGGCTCAACTGGGAAGGTGCGTCCAAAACTAGGTGACTA
>seq01321;size=5
TACGGAGGGTGCAAGCGTTAATCGGAATTACTGGGCGTAAAGCGCACGCAGGCGGTCTGT
CAAGTCGGATGTGAAATCCCCGGGCTCAACCTGGGAACTGCATACGAAACTGGCAGGCTA
>seq01322;size=5
TACGGAGGGTGCAAGCGTTAATCGGAATTACTGGGCGTAAAGCGCACGCAGGCGGTCTGT
TAAGTCGGATGTGAAATCCCCGGGCTCAACCTGGGAACTGCATTCGAAACTGGCAAGCTA
>seq01323;size=5
GACGAACCGTCCGAACGTTATTCGGTATCACTGGGCTTAAAGAGTTCGTAGGCGGCTCAG
CAGGTCAGGTGTGAAATCCCACAGCTCAACTGTGGAACTGCGCTTGAAACCGCTGGGCTT
>seq01324;size=5
GACGGAGGGTGCAAGTGTTATCCGGAATTACTGGGCGTAAAGCGTCTGTAGGTGGTTTAG
TAAGTCAACTGTTAAATCTTGAGGCTCAACTTCAAATCAGCAGTCGAAACTATTAGACTA
>seq01325;size=5
TACGAAGGGGGCTAGCGTTGTTCGGAATTACTGGGCGTAAAGGGCGCGTAGGCGGCCCTG
TCAGTCAAGCGTGAAAGCCCCGGGCTCAACCTGGGAATTGCGCCTGATACTGCAGGGCTT
>seq01326;size=5
CACGTAGGGGGCGAGCGTTGTCCGGAATTACTGGGCGTAAAGCGCGCGCAGGCGGCTTGG
TAAGCAGAGGGTGAAATCACGGGGCTCAACTCCGTGGCTGCTCTCTGAACTGCCAGGCTA
>seq01327;size=5
TACGAAGGGTGCAAGCGTTAATCGGAATTACTGGGCGTAAAGCGCACGCAGGCGGTCTGT
CAAGTCGGATGTGAAATCCCCGGGCTCAACCTGGGAACTGCATTCGAAACTGGCAGGCTA
>seq01328;size=5
GACGGAGGGGGCTAGCGTTGTTCGGAATGACTGGGCGTAAAGGGCGCGTAGGCGGTTTAT
TAAGTGAGGCGTGAAAGCCCCGGGCTTAACCCGGGAGGTGCGTTTCATACTGGTAGACTT
>seq01329;size=5
TACGGAGGGTGCAAGCGTTAATCGGAATTACTGGGCGTAAAGCGAACGCAGGCGGTCTGT
CAAGTCGGATGTGAAATCCCCGGGCTCAACCTGGGAACTGCATTCGAAACTGGCAGGCTA
>seq01330;size=5
TACGGAGGATCCAAGCGTTATCCGGAATTACTGGGCGTAAAGAGTTGCGTAGGTGGCAGA
GTAAGTTGGTAGTGAAAGCGTTCCGCTCAACGGGATACACATTACCAAAACTGCTCAGCT
>seq01331;size=5
TACGTAGGGGGCGAGCGTTGTCCGGAATTACTGGGCGTAAAGGGTGCGTAGGCGGCGCTT
TAAGTTGGATGTGAAATCCCCGAGCTTAACTTGGGGTCTGCATCCAATACTGGGGCGCTA
>seq01332;size=5
TACGAAGGGGGCTAGCGTTGTTCGGAATCACTGGGCGTAAAGCGTACGTAGGCGGATGCT
TAAGTCAGAGGTGAAAGCCTGGAGCTCAACTCCAGAACTGCCTTTGATACTGGGCGTCTT
>seq01333;size=5
TACGTAGGGGGCGAGCGTTATCCGGATTCATTGGGCGTAAAGCGCGCGTAGGCGGCCCGG
TAGGCCGGTGGGTCGAAGCGGGGGGCTCAACCCCCCGAAGCCCCCGGAACCCCCGTGGCT
>seq01334;size=5
CACGGGGGTTGCGAGCGTTGTCCGGAATTACTAGGCGTAAAGGGCAGGTAGGCGGATCTA
CGAGTTTTTTGTTAAAGGCTACGGCTCAACTGTAGTAAGGCAGTAGATACTGTAGGTCTG
>seq01335;size=5
TACGGAGGGTGCAAGCGTTAGTCGGAATTACTGGGCGTAAAGCGCACGCAGGCGGTCTGT
CAAGTCGGATGTGAAATCCCCGGGCTCAACCTGGGAACTGCATTCGAAACTGGCAGGCTA
>seq01336;size=5
TACGGAGGATCCGAGCGTTATCCGGATTTATTGGGTTTAAAGGGTGCGCAGGCGGGAGAT
TAAGTCGGCGGTGAAATTTTGCAGCTTAACTGTAAAAGTGCCATCGATACTGGGTTTCTT
>seq01337;size=5
TACGTAGGGGGCGAGCGTTGTCCGGAATCACTGGGCGTAAAGCGCACGTAGGCGGGCTGT
TAAGTCGGCCGTGAAATACACTGGCTCAACCGGTGCAGGTCGGTCGATACTGGCGGTCTG
>seq01338;size=5
CACGTAGGAGGCAAACGTTATCCAGATTTACTGGGCGTAAAGCGCGTGTAGGTGGTTTGG
TAAGTAGGGCGTGAAAGCTCCTGGCTCAACTGGGAGAGGACGTTCTAAACTGCCAAGCTT
>seq01339;size=5
TACGGAGGGTGCAAGAGTTAATCGGAATTACTGGGCGTAAAGCGCACGCAGGCGGTCTGT
CAAGTCGGATGTGAAATCCCCGGGCTCAACCTGGGAACTGCATTCGAAACTGGCAGGCTA
>seq01340;size=5
TACGGAGGGTGCAAGCGTTAATCGGAATTACTGGGCGTAAAGCGCACGCAGGCGGTCTGT
CAAGTCGGATGTGAAATCCCCGGGCTCAACCTCGGAACTGCATTCGAAACTGGCAGGCTA
>seq01341;size=5
TTCAGAACCCCTAAGCGTTACCCGGATTTATTGGGCGTAAAGCGTCTGTAGGCGGCTGAA
AAAGTTTTTGGTTAAAAACCGAGGGCTCAACCTTCGGAGTGCCAAAAAAACTATTCGGCT
>seq01342;size=5
CACGGAGGTGGCAAGCGTTGCTCGGAATTACTGGGCGTAAAGGGCGTGTAGGTGGAAAGG
TCAGTCGGACGTGAAATCCCTCGGCTCAACTGAGGAATTGCGTTTGATACTGCCTTTCTT
>seq01343;size=5
TACGTAGGGGGCGAGCGTTGTCCGGAATGACTGGGCGTAAAGGGCGCGTAGACGGTTTTT
TAAGTCTGGAGTGAAAGTCCTGCTTTCAAGGTGGGAATTGCTTTGGAGACTGGGGGACTT
>seq01344;size=5
TACGGAAGGGGCTAGCGTTGTTCGGAATCACTGGGCGTAAAGCGCGCGTAGGCGGCTTGG
CAAGTGAGGCGTGAAAGTCCTGGGCTCAACCTGGGGACTGCGCTTCAGACTGCTTGGCTT
>seq01345;size=5
TACGTAGGTGGCAAGCGTTATCCGGATTTACTGGGTGTAAAGGGTGTGTAGGCGGGATGG
CAAGTCAGATGTGAAAATTATGGGCTCAACCCATAACCTGCATTTGAAACTGCTGTTCTT
>seq01346;size=5
TACGTAGGGGGCGAGCGTTACCTGGAATCACTGGGCGTAAAGGGAGCGTAGGTGGCCTGA
CATGTCAACTGTGAAAACCCGGAGCTCAACTCCGGACTTGCAGTTGAAACTGCCAGGCTT
>seq01347;size=5
TACGGAGGGTGCAAGCGTTAATCGGAATTACTGGGCGTAAAGCGCACGCAGGCGGTCTGT
CAAGTCGGATGTGAAATCCCCGGGCTCAACCTGGGCACTGCATTCGAAACTGGCAGGCTA
>seq01348;size=5
TACGTAGGTGGCAAGCGTTGTCCGGATTTACTGGGTGTAAAGGGCGCGTAGGCGGGGATG
CAAGTCAGGTGTGAAATCCGGGGGCTCAACCCTCGAACTGCATTTGAAACTGCATTTCTT
>seq01349;size=5
TACGGGGGGGGCTAGCGTTGTTCGGAATCACTGGGCGTAAAGGGCGCGTAGGCGGCTAGG
CAGGTCTGGTGTGAAAGCCCTCGGCTCAACCGAGGAACTGCGCTGGAAACCGCTTGGCTA
>seq01350;size=5
TACGTAGGGTGCAAGCGTTGTCCGGAATTATTGGGCGTAAAGAGCTCGTAGGCGGTCTGT
CACGTCGGATGTGAAAACTCGGGGCTCAACCCCGAGCCTGCATTCGATACGGGCAGACTT
>seq01351;size=5
GACGAACCGTCCGAACGTTATTCGGTATCACTGGGCTTAAAGAGTTCGTAGGCGGCCATG
CAGGTCAGGTGTGAAATCCCACAGCTCAACTGTGGAACTGCGCTTGAAACCGTATGGCTT
>seq01352;size=5
GACGTAGGGGGCGAGCGTTGTCCGGAATTACTGGGCGTAAAGAGCACGTAGGCGGGACCT
TAAGTCAGGTGTGAAAGACCGGGGCCTAACCCCGGGGTGGCACTTGAAACTGGGGATCTT
>seq01353;size=5
TACGTACTGTGCGAACGTTATTCGGAATCACTGGGCTTAAAGGGTGCGTAGGCGGGCTTG
CAGGTCAGGTGTGAAATCCCACGGCTCAACCGTGGAACTGCATTTGAAACCGTAAGTCTT
>seq01354;size=5
TACGTAGGGGACGAGCGTTGTCCGGATTTACTGGGCGTAAAGGGCGCGTAGGCGGTCATT
TAAGTCAGCTGTGAAATGGTGCGGCTTAACCGCATCATGCGGTTGAAACTGGATGACTGG
>seq01355;size=5
TACGTAGGGGGCAAGCGTTGTCCGGAATGATTGGGCGTAAAGGGCGCGTAGGCGGCTTTA
TAAGTCTGGAGTGAAAGTCCTCTTTTCAAGGGAGGAATTGCTTTGGAAACTATAGAGCTT
>seq01356;size=5
TACGGAGGGTGCAAGTGTTATTCGGAATCACTGGGCGTAAAGAGCACGTAGGCGGATGGG
CAAGTCAGATGTGAAATCCCGGGGCTCAACTTCGGAACTGCATTTGATACTGCCCGTCTT
>seq01357;size=5
TACGTAGGGTGCGAGCGTTAATCGGAATTACTGGGCGTAAAGCGTGCGCAGGCGGTTTTG
TAAGACAGGCGTGAAATCCCCGGGCTCAACCTGGGAACTGCGCTTGTGACTGCAAGACTA
>seq01358;size=5
TACGTAGGTGGCGAGCGTTGTCCGGAATTACTGGGTGTAAAGGGTGCGTAGGCGGATTTG
CAAGTCAGGTGTGAAAACTATCGGCTTAACCGGTAGCCTGCACTTGAAACTGTAAGTCTT
>seq01359;size=5
TACGGAGGGTGCAAGCATTAATCGGATTTATTGGGCGTAAAGGGGGCGTAGGCGGATAAG
CAAGCCAGACGTGAAATGCCGGGGCTCAACCCCGGAACTGCGTTTGGAACTACGGATCTA
>seq01360;size=5
TACGGAGGGTGCAAGCGTTAATCGGAATTACTGGGCGTAAAGCGCACGCAGGCGGTCTGT
CAAGTCGGATGTGAAATCCCCGGGCTCAATCTGGGAACTGCATTCGAAACTGGCAGGCTA
>seq01361;size=5
TAAGGAGGGTGCAAGCGTTAATCGGAATTACTGGGCGTAAAGCGCACGCAGGCGGTCTGT
CAAGTCGGATGTGAAATCCCCGGGCTCAACCTGGGAACTGCATTCGAAACTGGCAGGCTA
>seq01362;size=5
TACGTAGGTGGCAAGCGTTGTCCGGATTTACTGGGTGTAAAGGGCGTGTAGCCGGGAAGG
CAAGTCAGATGTGAAATCCACGGGCTCAACTCGTGAACTGCATTTGAAACTGTTTTTCTT
>seq01363;size=5
TACGGAGGATCCAAGCGTTATCCGGAATCATTGGGTTTAAAGGGTCCGTAGGCGGTCAGG
TAAGTCAGTGGTGAAAGCCCATCGCTCAACGGTGGAACGGCCATTGATACTGTCTGACTT
>seq01364;size=5
AACGTAGGGTGCAAGCGTTGTCCGGAATTACTGGGTGTAAAGGGAGCGCAGGCGGGAAGA
CAAGTTGGAAGTGAAAACCATGGGCTCAACCCATGAATTGCTTTCAAAACTGTTTTTCTT
>seq01365;size=5
TACGGATGGGGCGAGCGCTACTCGGATTCACTGGGCGTAAAGCGAGTGTAGGCGGCTTTG
TAAGTCAGTGGTGAAAGCCCTCGGCTCAACCGGGGAACTGCCATTGATACTGCAGAGCTA
>seq01366;size=5
TACGGAGGGTGCAAGCGTTAATCGGAATTACTGGGCGTAAAGCGCACGCAGGCGGTCTGT
CAAGTCGGATGTGAAATCCCCCGGCTCAACCTGGGAACTGCATTCGAAACTGGCAGGCTA
>seq01367;size=5
TACGGAGGGTGCAAGCGTTATTCGGAATTACTGGGTTTAAAGGGTGCGTAGGCGGTTAAA
TAAGTTGTCAGTGAAAGGCTACGGCTCAACTGTAGTAGTGCTGTCGATACTGTATAACTA
>seq01368;size=5
TACGGAGGGTGCAAGCGTTGTTCGGAATCACTGGGCGTAAAGGGCGCGCAGGCGGCCTGA
TTAGTCAGATGTGAAAGCCCACGGCTTAACTGTGGAAGTGCATTTGAAACTGTCAGGCTT
>seq01369;size=5
TACGGAGGATGCAAGCGTTATCCGGATTTATTGGGTTTAAAGGGTGCGCAGGTTGTTTGA
CAAGTCAGTGGTGAAAGTCTGCCGCTTAACGGAAGGATTGCCATTGATACTGTTGGACTT
>seq01370;size=5
CACGTAGGGTGCAAGCGTTGTCCGGATTTATTGGGCGTAAAGGGCTCGTAGGCGGTTCGA
CAAGTCGGGTGTGAAACCTCCAGGCTCAACCTGGAGTCGCCACCCGAAACTGTTGTGACT
>seq01371;size=5
TACAGAGGGTGCGAGCGTTAATCGGATTTACTGGGCGTAAAGCGTGCGTAGGCGGCTTAT
TAAGTCGGATGTGAAATCCCCGAGCTTAACTTGGGAATTGCATTCGATACTGGTGAGCTA
>seq01372;size=5
TACGTAGGGGGCAAGCGTTGTCCGGAATGATTGGGCGTAAAGGGCGCGTAGGCGGCCAAC
TAAGTCTGGAGTGAAAGTCCTGCTTTTAAGGTGGGAATTGCTTTGGAAACTGGATGGCTT
>seq01373;size=5
TACGGAGGGTGCAAGCGTTAATCGGAATTACTGGGCGTAAAGCGCACGCAGGCGGTCTGT
CAAGCCGGATGTGAAATCCCCGGGCTCAACCTGGGAACTGCATTCGAAACTGGCAGGCTA
>seq01374;size=5
TACGGGGGGTGCAAGCGTTGTTCGGAATCATTGGGCGTAAAGAGCGTGTAGGCGGCTGGA
CAAGTCAGATGTGAAATCCCTGGGCTTAACCCAGGAAGTGCATTTGAAACTGTCTAGCTT
>seq01375;size=5
TACAGAGGTGGCAAGCGTTGTTCGGATTTACTGGGCGTAAAGGGTGCGTAGGCGGTTATG
TGTGTCGGATGTGAAATCTCAACGCTCAACGTTGGAAGTGCATACGAAACTACATGACTA
>seq01376;size=5
GACGTAGGAGGCGAGCGTTATCCGGATTCACTGGGCGTAAAGCGCATGTAGGCGGTTTGT
TAAGTCCGGTGTTAAAGCCCCTGGCTCAACTGGGGGAGGTCATTGGAGACTAACAGACTT
>seq01377;size=5
TACGGAGGGTGCAAGCGTTAATCAGAATTACTGGGCGTAAAGCGCACGCAGGCGGTCTGT
CAAGTCGGATGTGAAATCCCCGGGCTCAACCTGGGAACTGCATTCGCAACTGGCAGGCTA
>seq01378;size=5
TACGTAGGGGCCGAGCGTTGTCCGGAGTTACTGGGCGTAAAGCGCGCGCAGGCGGCTCGT
CAAGCCTGACGTGAAAGCCCCCGGCTCAACCGGGGAGGGTCGTCGGGGACTGGCGGGCTT
>seq01379;size=5
TACAGAGGTGGCGAGCGTTGTTCGGATTTACTGGGCGTAAAGGGTGCGTAGGTGGTTTCG
TATGTCAGATGTGAAATACCACAGCTCAACTGTGGAACTGCATTTGAAACTGCGAGGCTA
>seq01380;size=5
TACGTAGGGTGCGAGCGTTAATCGGAATTACTGGGCGTAAAGCGTGCGCAGGCGGTTGTG
TAAGACGGAGGTGAAATCCCTGGGCTCAACCTAGGAATGGCCTTCGTGACTGCACGGCTG
>seq01381;size=5
TACGTAGGGGACGAGCGTTGTCCGGAATTACTGGGCGTAAAGGGCGCGCAGGCTGCGCGT
CGAGTCGGCTGTGAAAGATCCGGGCTTAACCCGGTGAAGCGGTCGAGACCGACGAGCTGG
>seq01382;size=5
TACGGAGGGTGCAATCGTTAATCGGAATTACTGGGCGTAAAGCGCACGCAGGCGGTCTGT
CAAGTCGGATGTGAAATCCCCGGGCTCAACCTGGGAACTGCATTCGAAACTGGCAGGCTA
>seq01383;size=5
TACGTAGGGTGCGAGCGTTATCCGGATTTATTGGGCGTAAAGGGCTCGTAGGCGGTTCGT
CGCGTCCGGTGTGAGAGTCCATCGCCTAACGGTGGATCTGCGCCGGGTACGGGCGGGCTG
>seq01384;size=5
TACGTAGGGTGCGAGCGTTAATCGGAATTACTGGGCGTAAAGCGTGCGCAGGCGGTTTCG
TAAGACAGAGGTGAAATCCCCGGGCTCAACCTGGGAATGGCCTTTGTGACTGCGAGGCTA
>seq01385;size=5
TACGTAGGGGGCAAGCGTTATCCGGATTTACTGGGTGTAAAGGGAGCGTAGACGGATTTG
CAAGTCAGATGTGAAAGGCGGGGGCTTAACCCCTGGATTGCATTTGAAACTGCGGATCTT
>seq01386;size=5
TACGGAGGTTCCAAGCGTTGTTCGGAATTACTGGGCGTAAAGGGAGCGCAGGCGGATAGG
TCAGTCTAAAGTGGAATCCCGGGGCTCAACCTCGGACGTGCTTCGGATACTGCCTATCTT
>seq01387;size=5
TACAGAGGTGGCGAGCGTTGTTCGGATTTACTGGGCGTAAAGGGTGCGTAGGCGGCATCG
TGTGTCGGATGTGAAAGCCCACCGTTCATCGGTGGAATGGCATTCGAAACTGCGGTGCTA
>seq01388;size=5
TACAGAGGTGGCGAGCGTTGTTCGGATTTACTGGGCGTAAAGGATGCGTAGGCGGTTTTG
CGTGTCGGGTGTGAAAGCCCTGGGCTCAACCCAGGAAGTGCATTCGAAACTGCAGGACTA
>seq01389;size=5
TACGTAGGGGGCGAGCGTTGTCCGGAATTACTGGGCGTAAAGGGTGTGTAGGCGGTTTTT
TAAGTTGGATGTGAAATTCCCGGGCTTAACCCGGGCAGTGCATTCAAAACTGGAGAACTA
>seq01390;size=5
TACGAGGGGTCCTAGCGTTGTTCGGAATCATTGGGCGTAAAGAGTCTGTAGGCGGTCTTG
TAAGTCAGGTGTGAAAGCCCCGGGCTCAACCCGGGAAGTGCATCTGATACTGCTTGACTT
>seq01391;size=5
TACGTAGGTGGCAAGCGTTGTCCGGAATTACTGGGTGTAAAGGGTGCGTAGGCGGTTTTT
AAAGTCAGATGTGAAATGCCGCAGCTTAACTGCGGAGCTGCATTTGAAACTTAAGGACTT
>seq01392;size=5
TACAGAGGTCTCGAGCGTTGTTCGGATTTACTGGGCGTAAAGGGAGCGTAGGCGGTTCAG
TATGTCGAATGTGAAATCCCACGACTCAACCGTGGAATGGCATTCGAAACTGCTCGGCTA
>seq01393;size=5
TACGAAGGGGGCTAGCGTTGTTCGGAATTACTGGGCGTAAAGCGCGCGCAGGCGGTTCGA
TAAGTTAGGGGTGAAATCCCCGGGCTCAACCCGGGAATGGCCTTTAAGACTGTCGAGCTA
>seq01394;size=5
TACGGAGGATGCGAGCGTTATCCGGATTTATTGGGTTTAAAGGGTGCGTAGGCGGCTTTT
TAAGTCAGCGGTGAAATTTTGCAGCTTAACTGTAACAGTGCCGTTGATACTGCGGAGCTA
>seq01395;size=5
GACAGAGGGTGCAAACGTTGTTCGGAATTACTGGGCGTAAAGCGCGTGTAGGCTGCTCGG
GAAGTCGGGTGTGAAAGCCCTGGGCTCAACCTAGGAAGTGCACTCGAAACTTCCGAGCTG
>seq01396;size=5
GACGGAGGGGGCAAGCGTTGTTCGGAATGACTGGGCGTAAAGCGCGCGTAGGCGGCGCAT
CAAGTGGAGCGTGAAAGCCCTCGGCTTAACCGAGGAAGCGCGGTGCAGACTGATGGGCTC
>seq01397;size=5
TACGGAGGGTGCAAGCGTTAATCGGAATTACTGGGCGTAAAGCGCACGCAGGCGGTCTGT
CAAGTCGGATGTGAAATCCCCGGGCTCAACCTGGGAACTGCGTTCGAAACTGGCAGGCTA
>seq01398;size=5
TACGAGTGGTGCAAACGTTATTCGGAATCACTGGGCTTAAAGGGTGCGTAGGCGGCTGCA
CAAGTCAGGTGTGAAATCCCTCGGCTCAACCGAGGAACTGCGCTTGAAACTGTGCGGCTT
>seq01399;size=5
TACGAAGGGTGCAAGCGTTACTCGGAATTACTGGGCGTAAAGCGTGCGTAGGTGGTTCGT
TAAGTCTGATGTGAAAGCCCTGGGCTCAACCTGGGAATTGCATTGGATACTGGCGGGCTA
>seq01400;size=5
TACGGAGGGTGCAAGCGTTGTTCGGATTTACTGGGCGTAAAGGGCGTGTAGGCGGTTGGC
TAAGTCAGATGTGAAATCCCTTGGCTTAACCAAGGAACGGCATTTGAAACTAGCTAACTA
>seq01401;size=5
TACGTAGGGTGCAAGCGTTGCTCGGAATTACTGGGCGTAAAGGGAGCGCAGGCGGTTTTG
TATGTCGTAGGTGAAATACTCCGGCTTAACTGGAGAAACGCCTGCGGAACTGCAAGACTA
>seq01402;size=5
TACCGGCGGCTCGAGTGGTGGCCGCTATTACTGGGCTTAAAGGGTCCGTAGCTGGATATA
CAAGTCCCTTGAGAAATCCGCCGGCTTAACCGGTGGGCGTTCATGGGAAACTGTTTTTCT
>seq01403;size=5
GACGAGGGGTCCAAGCGTTGTTCGGAATCATTGGGCGTAAAGCGGGTGTAGGTGGCTCTA
TAAGTCAGGAGTGAAATCCCCGAGCTTAACTCGGGAAGTGCTTTTGATACTGCAGAGCTT
>seq01404;size=5
CACGTAGGAGGCAAGCGTTATTCGGATTTACTGGGCGTAAAGCGCGTGCAGGCGGTTTGG
TAAGTTGGATGTGAAAGCTCCCGGCCTAACTGGGAGAGGTCGTTCAATACTACCAGACTA
>seq01405;size=5
TACGTAGGTGGCGAGCGTTATTCGGATTCACTGGGCGTAAAGGGTCCGCAGGGGGCCTGC
CAAGTCTGTCGTGAAATCCCGGGGCTCAACCCCGGGTCTGCGGTGGAAACAGGCGGGCTG
>seq01406;size=5
TACGGAGGGTGCAAGCGTTAATCGGAATTACTGGGCGTAAGGCGCACGCAGGCGGTCTGT
CAAGTCGGATGTGAAATCCCCGGGCTTAACCTGGGAACTGCATTCGAAACTGGCAGGCTA
>seq01407;size=5
CACGGGGGTTGCGAGCGTTGTCCGGAATTACTAGGCGTAAAGGGCAGGTAGGCGGATCTA
CGAGTTTTTTGTTAAAGGCTACGGCTTAACTGTAGTAAGGCATGAGATACTGTAGGTCTG
>seq01408;size=5
CACGTAGGCACCAAGCGTTGTCCGGATTTATTGGGCGTAAAGAGCTCGTAGGCGGTTCGG
TAAGTCGGGTGTGAAAACTTTGGGCTCAACCCAAAGCGTGCACTCGATACTGCCGTGACT
>seq01409;size=5
TACGGAGGGTGCAAGCGTTGTTCGGAATTACTGGGCGTAAAGCGCGTGTAGGCGGCCTGG
CAAGTCAGACGTGAAAGCCCTCGGCTTAACCGGGGAAGTGCGCCTGAAACTGCCAGGCTT
>seq01410;size=5
TACGGAGGGTGCAAGCGTTAATCGGAATTACTGGGCGTAAAGCGCACGCAGGCGGTCTGT
CAAGTCGGATGCGAAATCCCCGGGCTCAACCTGGGAACTGCATTCGAAACTGGCAGGCTA
>seq01411;size=5
AACGTAGGAGGCTAGCGTTATCCGGATTTACTGGGCGTAAAGCGCGTGCAGGTGGTTTCG
TAAGTTGGATGTGAAAGCTCCTGGCTTAACTGGGAGAGGTCGTTCAAAACTGCGAGGCTT
>seq01412;size=5
TACGGAGGGTGCGAGCGTTAATCGGAATTACTGGGCGTAAAGCGCACGTAGGCGGTCGGA
TAAGTCGGATGTGAAAGCCCTGGGCTTAACCTGGGAACTGCATTCGATACTGTCTGGCTA
>seq01413;size=5
TACGGAGGATCCGAGCGTTATCCGGATTTATTGGGTTTAAAGGGTGCGCAGGCGGGAGAT
TAAGTCGGCGGTGAAATTTTGCAGCTTAACTGTAAAAGTGCCATCGATACTGGTTTTCTT
>seq01414;size=5
TACGTAGGGAGCAAGCGTTGTCCGGAATCATTGGGCGTAAAGCGCGCGTAGGCGGCCCGA
TAAGTCCGCTGTGAAAGTCAACGGCTCAACTGTTGAAAGCCGGTGGATACTGTCGGGCTA
>seq01415;size=5
TACGGAGGGGGCTAGCGTTGTTCGGAATTACTGGGCGTAAAGCGCACGTAGGCGGACTGG
AAAGTTGGAGGTGAAATCCCAGGGCTCAACCTTGGAACTGCCTTCAAAACTATCAGTCTG
>seq01416;size=5
TACGGAGGGTGCAAGCATTAATCGGATTTATTGGGCGTAAAGGGCGCGTAGGCGGGTAGA
CAAGTCAGATGTGAAATCTCGGAGCTCAACTCCGGAACGGCATTTGAAACTGTTTGTCTA
>seq01417;size=5
TACGGAGGGTGCAAGCGTTAATCGGAATCACTGGGCGTAAAGCGCACGTAGGCGGTGCCG
TAAGTCGGATGTGAAAGCCCTCGGCTCAACCGGGGAACTGCATTCGATACTGCGGTGCTT
>seq01418;size=5
TACGGAGGGTGCAAGCGTTAATCGGAATTACTGGGCGTAAAGCGCACGCAGGTGGTCTGT
CAAGTCGGATGTGAAATCCCCGGGCTTAACCTGGGAACTGCATTCGAAACTGGCAGGCTA
>seq01419;size=5
TACGTAGGTGGCGAGCGTTACTCGGATTCACTGGGCGTAAAGGGTCCGCAGGGGGTCTGT
CAAGTCTGGTGTGAAATCCTGCAGCTCAACTGCAGAATGGCGCTGGAAACTGATGGACTT
>seq01420;size=5
TACGAAGGGGGCTAGCGTTGTTCGGAATTACTGGGCGTAAAGCGCACGTAGGCGGATATT
TAAGTCAGGGGTGAAATCCCGGGGCTCAACCCCGGAACTGCCTTTGATACTGGGTATCTC
>seq01421;size=5
TACGTAGGACCCAAGCGTTATCCGGAGTGACTGGGCGTAAAGAGTTGCGTAGGCGGTCGG
TAAAGCGAATAGTGAAAGATGATGGCTCAACCATCAGAACATTGTTCGAACTCACCGACT
>seq01422;size=5
TACGTAGGGGGCGAGCGTTGTCCGGAATCACTGGGCGTAAAGCGCACGTAGGCGGGCTGT
TAAGTCGGCCGTGAAAGGCACGGGCTCAACCGGTGCATGTCGGTCGATACTGGCGGTCTG
>seq01423;size=5
TACGTAGGGGGCGAGCGTTGTCCGGAATTACTGGGCGTAAAGGGAGCGTAGGCGGTTGCC
TAAGTTGGATGTGAAATACCCGGGCTTAACTTGGGGGGTGCATCCAATACTGGGGGACTA
>seq01424;size=5
TACGGAGGGTGCAAGCGTTAATTGGAATTACTGGGCGTAAAGCGCACGCAGGCGGTCTGT
CAAGTCGGATGTGAAATCCCCGGGCTCAACCTGGGAACTGCATTCGAAACTGGCAGGCTA
>seq01425;size=5
TACGGAGGGTGCAAGCGTTAATCGGAATTACTGGGCGTAAAGCGCACGCAGGCGGTCTGT
CAAGTCGGATGTGAAATCCCCGGGCTCAACCTAGGAACTGCATTCGAAACTGGCAGGCTA
>seq01426;size=5
TACGAAGGGGGCTAGCGTTGTTCGGAATTACTGGGCGTAAAGCGCACGTAGGCGGATATT
TAAGTCAGGGGTGAAATCCCGCAGCTCAACTGCGGAACTGCCTTTGATACTGGGTATCTG
>seq01427;size=5
TACGAACCGTACGAACGTTATTCGGAATTATTGGGCTTAAAGGGTGCGTAGGCGGCTCAG
AAAGTGGGGTGTGAAAGCCCTCGGCTCAACCGAGGAACTGCGCCCCAAACTACTGAGCTC
>seq01428;size=5
TACGGAGGGTGCAAGCGTTAATCGGAATTACTGGGCGTAAAGCGCACGCAGGCGGTCTGT
CAAGTCGGATGTTAAATCCCCGGGCTCAACCTGGGAACTGCATTCGAAACTGGCAGGCTA
>seq01429;size=5
CACGTAGGGGGCGAGCGTTGTCCGGATTTATTGGGCGTAAAGAGCTCGTAGGCGGTTCAG
TAAGTCAGGTGTGAAACCTCCAGGCTCAACCTGGAGACGCCACCTGATACTGCTGTGACT
>seq01430;size=5
TACGGAGGGTGCAAGCGTTAATCGGAATTACTGGGCGTAAAGCGCACGCAGGCGGTCTGT
TAAGTCGGATGTGAAATCCCCGGGCTCAACCTGGGAACTGCATTTGAAACTGGCAGGCTA
>seq01431;size=5
TACGGAGGGTGCAAGCGTTAATCAGAATTACTGGGCGTAAAGCGCACGCAGGCGGTCTGT
CAAGTCGGATGTGAAATCCTCGGGCTCAACCTGGGAACTGCATTCGAAACTGGCAGGCTA
>seq01432;size=5
TACGGAGGGTGCAAGCGTTAATCGGAATTACTGGGCGTAAAGCGCACGCAGGCGGTCTGT
CAAGTCGGATGTGAAATCCCCGGGCTCAACCTGGGAATTGCATTCGAAACTGGCAGGCTA
>seq01433;size=5
TACGTAGGATCCAAGCGTTATCCGGAATTACTGGGCGTAAAGCGTCTGTAGGCGGCTTTT
TAAGTCGGGTGCGAAATCTTGCGGCTCAACCGTATAGACTGTGCTCGAAACTATGAAGCT
>seq01434;size=5
TACAGAGGTGGCGAGCGTTGTTCGGATTTACTGGGCGTAAAGGGCGCGTAGGCGGCCGGA
CGTGTCGGGTGTGAAATCCATGGGCCCAACCCATGAAGTGCGCCCGAAACTGCCCGGCTC
>seq01435;size=5
GACGTAGGGGGCGAGCGTTGCCCGGAATTACTGGGCGTAAAGGGGACGTAGGCGGTTAAT
CAAGTCAGGTGTGAAATGTCACGGCTTAACTGTGGAATAGCGCTTGAAACTGAATAACTT
>seq01436;size=5
TACGGAGGGTGCAAGCGTTATTCGGAATTACTGGGCGTAAAGCGCGTGCAGGCGGGCGAG
CAAGTCTGATGTGAAAGCCCCGGGCTTAACCTGGGAAGGGCATTGGAAACTGCTCGTCTT
>seq01437;size=5
TACGTAGGGGGCGAGCGTTACCCGGAATCACTGGGCGTAAAGGGAGCGTAGGTGGCCTGA
CATGTCAACTGTGAAAACCTGGAGCTCAACTCCGGACTTGCAGTTGAAACTGCCAGGCTT
>seq01438;size=5
TACGGAGGGTGCAAGCGTTAATCGGAATTACTGGGCGTAAAGCGCACGCAGGCGGTCTGT
CAAGTCGGATGTGAAATCCCCGGTCTCAACCTGGGAACTGCATTCGAAACTGGCAGGCTA
>seq01439;size=5
TACGTAGGGGGCGAGCGTTGTCCGGAATTACTGGGCGTAAAGGGTGAGTAGGCGGTTTTT
TAAGTTGGATGTGAAATACCCGGGCTTAACTTGGGGGGTGCATTCAAAACTGGGGAACTA
>seq01440;size=5
TACGTAGGGTGCAAGCATTATCCGGAGTGACTGGGCGTAAAGAGTTGCGTAGGCGGTTAG
TAAAGCGAATAGTGAAACCTGGTGGCTCAACCATACAGACTATTATTCGAACTCACTAAC
>seq01441;size=5
TACGTAGGAGGCGAGCGTTATCCGGATTTATTGGGCGTAAAGGGCAAGTAGGCGGTTATC
AAAGTCGTGCGTGACAGATCCCGGCTCAACTGGGAAAGGTCGTGCGAAACTAGGTAACTA
>seq01442;size=5
TACGAAGGTCCCGAGCGTTGTTCGGAATCACTGGGCGTAAAGGGAGCGTAGGCGGCGTGG
CAAGTCAGATGTGAAATCCCGGGGCTCAACCCCGGAACTGCATCCGATACTGCCATGCTA
>seq01443;size=5
TACGGAGGGTGCGAGCGTTAATCGGAATTACTGGGCGTAAAGCGTGCGTAGGCGGTTCGG
TCAGTCAGTCGTGAAAGCCCTGGGCTTAACCTGGGAATGGCGATTGATACGGCCGGGCTA
>seq01444;size=4
TACGTAGGGTGCGAGCGTTAATCGGAATTACTGGGCGTAAAGCGTGCGCAGGTGGTTTTG
TAAGTCAGATGTGAAATCCCCGGGCTCAACCTGGGAACTGCATTTGAGACTGCAAGGCTA
>seq01445;size=4
TACGAAGGTCCCAAGCGTTGTTCGGATTTACTGGGCGTAAAGAGTCTGTAGGCGGCGGGG
TAAGTCAGATGTGAAATCCCGGGGCTCAACCCCGGAACTGCATCCGATACTGCCTTGCTA
>seq01446;size=4
TACGTAGGGTGCGAGCGTTAATCGGAATTACTGGGCGTAAAGCGTGCGCAGGCGGCTTTG
CAAGACAGATGTGAAATCCCCGGGCTCAACCTGGGAACTGCATTTGTGACTGCAAGGCTA
>seq01447;size=4
TACGTAGGTGGCAAGCGTTATCCGGAATTATTGGGCGTAAAGCGCGCGCAGGCGGGCTAG
TCAGTCTATCTTAAAAGTTCGGGGCTCAACCCCGTGATGGGATGGAAACTACTAGTCTTG
>seq01448;size=4
TACGGAGGGAGCTAGCGTTGTTCGGAATTACTGGGCGTAAAGCGCGCGTAGGCGGTTTTT
TAAGTCAGAGGTGAAAGCCCGGGGCTCAACCCCGGAATTGCCTTTGAAACTGGAAAACTT
>seq01449;size=4
TACGTAGGTGGCAAGCGTTGTCCGGATTTACTGGGCGTAAAGAGCGCGCAGGCGGTCTTG
TAAGTCGAGTGTGAAAGCCCCTGGCTCAACCAGGGAGGGTCACTCGATACTGCTTGACTC
>seq01450;size=4
TACGTAGGGTGCAAGCGTTATCCGGAATTATTGGGCGTAAAGGGCTCGTAGGCGGTTCGT
CGCGTCCGGTGTGAAAGTCCATCGCTTAACGGTGGATCTGCGCCGGGTACGGGCGGGCTG
>seq01451;size=4
TACGAACTGTGCAAACGTTATTCGGAATCACTGGGCTTACAGGGTGCGTAGGCGGCTTGC
TAAGTAGGGTGTGAAATCCCCCGGCTTAACCGGGGAACTGCGCCCTAAACTGGCGAGCTG
>seq01452;size=4
GACGGAGACCCCTAGCGTTGTTCGGAATTACTGGGCTTAAAGGGCGTGTAGGCGGAACGG
TAAGTACTTTGTGAAATCCCCGGGCTCAACCCGGGAATGGCTTGGTATACTGCCGTTCTT
>seq01453;size=4
TACCGGCAGCTCAAGTGGTAGCCGCGATTATTGGGCCTAAAGCGTTCGTAGCCGGATAAG
TAAGTCTTTGGTTAAATCCTGCAACTTAACTGTGGGAAATCTATGGATACTGCTTGTCTT
>seq01454;size=4
TACGTAGGGTGCGAGCGTTATCCGGATTTATTGGGAGTAAAGGGCTCGTAGGCGGTTCGT
CGCGTCCGGTGTGAAAGTCCATCGCCTAACGGTGGATCTGCGCCGGGTACGGGCGGGCTG
>seq01455;size=4
TACGGAGGGTCCGAGCGTTAATCGGAATTACTGGGCGTAAAGCGTGCGCAGGCGGTTTGT
TAAGCGAGATGTGAAAGCCCCGGGCTCAACCTGGGAATTGCATTTCGAACTGGCGAACTA
>seq01456;size=4
TACGGAGGGTGCAAGTGTTATTCGGAATCACTGGGCGTAAAGAGCACGCAGGCGGATGGG
TAAGTCAGATGTGAAATCCCGGGGCTCAACTTCGGAACTGCATTTGATACTGCCCGTCTT
>seq01457;size=4
CACCGGCAGCTCAAGTGGTGGCCATTTTTATTGGGCCTAAAGCGTTCGTAGCCGGTTTGA
TAAGTCTCTGGTGAAATCTCACGGCTTAACCGTGAGAATTGCTGGAGATACTATTAGGCT
>seq01458;size=4
TACGTAGGTGGCAAGCGTTGTCCGGATTTATTGGGTTTAAAGGGTGCGTAGGCGGCCCTG
TAAGTCAGTGGTGAAATATCTCAGCTTAACTGAGAGGGTGCCATTGATACTGCAGGGCTT
>seq01459;size=4
TACGGAGGGTGCAAGCGTTAATCGGAATTACTGGGCGTAAAGCGCACGCAGGCGGTCTGT
CAAGTAGGATGTGAAATCCCCGGGCTCAACCTGGGAACTGCATTCGAAACTGGCAGGCTA
>seq01460;size=4
TACGAAGGGGGCTAGCGTTGTTCGGAATCACTGGGCGTAAAGCGCACGTAGGCGGATCGT
TAAGTCGGGGGTGAAATCCCGAGGCTCAACCTCGGAACTGCCTTCGATACTGGCGATCTT
>seq01461;size=4
TACGTAGGATCCGAGCGTTATCCGGAGTGACTGGGCGTAAAGAGTTGCGTAGGTGGTTCA
ATAAGCGAATAGTGAAATCTGGTGGCTCAACCATTCAGACTATTATTCGAACTGTTGAAC
>seq01462;size=4
TACGTAGGGGGCAAGCGTTGTCCGGAATCATTGGGCGTAAAGCGCGTGTAGGCGGCCAGG
TAAGTCTGATGTGAAAACTTGGGGCTCAACCCCAAGCCTGCATTGGATACTGCCTGGCTT
>seq01463;size=4
TACGTAGGGGGCGAGCGTTACCCGGAATCACTGGGCGTAAAGGGAGCGTAGGTGGCCTGA
CATGTCAACTGTGAAAACCCGGAGCTCAACTCCGGACATGCAGTTGAAACTGCCAGGCTT
>seq01464;size=4
TACGGAGGGTGCAAGCGTTAATCGGAATTACTGGGCGTAAAGCGCACGCAGGCGGTCTGT
CAAGTCGGATGTGAAATCCCCGGGCTCAACCTGGGATCTGCATTCGAAACTGGCAGGCTA
>seq01465;size=4
TACGTAGGTGGCAAGCGTTGTCCGGATTTACTGGGTGTAAAGGGCGTGTAGCCGGGAGGG
CAAGTCAGATGTGAAATCCACGGGCTTAACTCGTGAACTGCATTTGAAACTACTCTTCTT
>seq01466;size=4
TACGTAGGGTGCAAGCGTTAATCGGAATTACTGGGCGTAAAGCGTGCGCAGGCGGTGATG
TAAGACAGTTGTGAAATCCCCGGGCTCAACCTGGGAACTGCATCTGTGACTGCATTGCTG
>seq01467;size=4
TACGTAGGGGGCAAGCGTTATCCGGATTTATTGGGTGTAAAGGGTGCGTAGGCGGGAAGG
CAAGTTGAATGTGAAACTCCGAGGCTCAACTTCGGAACTGCGTTCAAAACTGTTTTTCTT
>seq01468;size=4
TACGGAGGGTGCAAGCGTTGTTCGGAATTATTGGGCGTAAAGGGCGCGTAGGCGGTTATG
TAAGTCAGATGTGAAATACTTCGGCTTAACCGGAGAACTGCATTTGAAACTGCGTAGCTA
>seq01469;size=4
TACGTAGGGGGCGAGCGTTGTCCGGAATTACTGGGCGTAAAGCGCGTGAAGGCGGTGTGG
TAAGTCGGATGTTAAAGGCATGGGCTCAACCTGTGCATGCGTTCGATACTGCCATGCTGG
>seq01470;size=4
TACGGGGGGGGCTAGCGTTGTTCGGAATCACTGGGCGTAAAGGGCGCGTAGGCGGCTAGG
CAGGTCTGGTGTGAAAGCCCTCGGCTCAACCGAGGAGTTGCGCTGGAAACCGCTTGGCTA
>seq01471;size=4
TACGGAGGGTGCAAGCGTTAATCGGAATTACTGGGCGTAAAGCGCACGCAGGCGGCTTGT
TAAGTCAGATGTGAAAGCCCCGGGCTCAACCTGGGAACTGCATTCGAAACTGGCAGGCTA
>seq01472;size=4
TACCCGCGGCCCGAGTGGTGGTCGATATTATTGAGCCTAAAACGTCCGTAGCCGGTCTTG
TAAATCCTTGGGTAAATCGACCAGCTTAACTGTTCGAAGTCCGGGGAGACTGCAAGACTT
>seq01473;size=4
TACGTAGGTGGCGAGCGTTATTCGGATTCACTGGGCGTAAAGGGTCCGTAGGGGGTTTGC
CAAGTCTGGTGTGAAAGCCCGCCGCTCAACGGCGGAATGGCACTGGAGACTGACGAACTC
>seq01474;size=4
GACAGAGGAGGCAAGCGTTGTTCGGAATCACTGGGCTTAAAGCGGGTGTAGGCGGCTACG
CAAGTGTCTTGTGAAATCCCACGGCTCAACCGTGGAACGGCTTGGCAAACTGCGTAGCTT
>seq01475;size=4
TACGGAGGGTGCAAGCATTAATCGGATTTATTGGGCGTAAAGGGCGCGTAGGCTGGAGAA
TAAGTTGGATGTGAAATCCCGGGGCTCAACCCCGGACACGCATCTGAAACTGTTTTTCTA
>seq01476;size=4
GACGGAGGGTGCAAGCGTTGTTCGGAATCACTGGGCGTAAAGCGCGTGTAGGCGGCTTGA
CAAGTCGAATGTGAAAGCCCGGGGCTCAACCTCGGAAGTGCATTCGAAACTGTCAGGCTT
>seq01477;size=4
TACGTAGGGGACGAGCGTTGTCCGGAATTACTGGGCGTAAAGGGCGCGCAGGCTGCGCGT
CGAGTCGGCTGTTAAAGATCCGGGCTTAACCCGGTGAAGCGGTCGAGACCGACGAGCTTG
>seq01478;size=4
TACGGAGGGTGCAAGCGTTAATCGGAATTACTGGGCGTAAAGCGCACGCAGGCGGTCTGT
CAAGACGGATGTGAAATCCCCGGGCTCAACCTGGGAACTGCATTCGAAACTGGCAGGCTA
>seq01479;size=4
TACGGAGGTGGCAAGCGTTGTTCGGAATTACTGGGCGTAAAGGGCGCGTAGGCGGCATTG
CAAGTCAGATGTGAAAGCCCCGGGCTTAACCTGGGAATTGCATCTGAAACTGTTTTGCTT
>seq01480;size=4
GACGGAGGGTGCAAGCGTTGTTCGGAATTACTGGGCGTAAAGAGCGTGTAGGCGGTTTGG
TAAGTCGAGTGTGAAAGCCCGAGGCTCAACTTCGGAAGTGCACTCGAAACTGCCAGGCTT
>seq01481;size=4
TACGTAGGGTGCGAGCGTTAATCGGAATTACTGGGCGTAAAGCGTGCGCAGGCGGTTATG
TAAGACAGATGTGAAATCCCCGGGCTCAACCTGGGAACTGCATTTGTGACTGCATAGCTA
>seq01482;size=4
TACGGGGGGTGCAAGCGTTGTTCGGAATCATTGGGCGTAAAGGGCGTGTAGGCGGCTTGG
TAAGTCAGATGTGAAAGCCCTGGGCTTAACCCAGGAAGTGCATTTGAAACTGTCAGGCTT
>seq01483;size=4
TACGGAGGGGGCAAGCGTTGTTCGGAATTACTGGGCGTAAAGCGCGCGTAGGCGGCTGGG
TAAGTCAGATGTGAAAGCCCTCGGCTCAACCGGGGAACTGCGTCTGATACTGCCTGGCTT
>seq01484;size=4
TACGGAGGGTACAAGCGTTAATCGGAATTACTGGGCGTAAAGCGCACGCAGGCGGTCTGT
CAAGTCGGATGTGAAATCCCCGGGCTTAACCTGGGAACTGCATTCGAAACTGGCAGGCTA
>seq01485;size=4
TACGGAGGGTGCAAGCGTTAATCTGAATTACTGGGCGTAAAGCGCACGCAGGCGGTCTGT
CAAGTCGGATGTGAAATCCCCGGGCTCAACCTGGGAACTGCATTCGAAACTGGCAGGCTA
>seq01486;size=4
TACGGAGGATGCGAGCGTTATCCGGATTTATTGGGTTTAAAGGGCGCGTAGGCGGCTTTT
TAAGTCAGCGGTGAAATTTTGCAGCTTAACTGTAACAGTGCCGTTGATACTGGGGAGCTA
>seq01487;size=4
TACAGAGGTGGCGAGCGTTGTTCGGATTAACTGGGCGTAAAGCGTGCGTAGGTGGTTTCG
TATGTCGGATGTGAAAGCCCTCGGCTTAACCGTGGAATTGCATTCGAAACTGCGGGACTT
>seq01488;size=4
TACGGAGAGGGCAAGCGTTGTTCGGATTTATTGGGCGTAAAGCGCGCGTAGGCGGCATGG
TAAGTCGGATGTTAAAGACCCACGGCTCACCCGGGGGAATGCGTTCGATACTGCCGTGCT
>seq01489;size=4
TACGGAGGATCCGAGCGTTATCCGGATTTATTGGGTTTAAAGGGTGCGTAGGTGGATTGA
TAAGTCAGCGGTGAAAGTTTGCAGCTTAACTGTAAAATTGCCGTTGAAACTGTCGGTCTT
>seq01490;size=4
TACGCAGGGGGCGAGCGTTACCCGGAATCACTGGGCGTAAAGGGAGCGTAGGTGGCCTGA
CATGTCAACTGTGAAAACCCGGAGCTCAACTCCGGACTTGCAGTTGAAACTGCCAGGCTT
>seq01491;size=4
TACGAGGGGTCCTAGCGTTGTTCGGAATCATTGGGCGTAAAGAGTCTGTAGGCGGTCTTG
TAAGTCGGGTGTGAAAGCCCCGGGCTCAACCCGGGAAGTGCATCCGATACTGCTTGACTT
>seq01492;size=4
TACGAAGGGGGCTAGCGTTGCTCGGAATCACTGGGCGTAAAGGGCGCGTAGGCGGACTCT
TAAGTCGGGGGTGAAAGCCCAGGGCTCAACCCTGGAATTGCCTTCGATACTGGGAGTCTT
>seq01493;size=4
TACGTAGGGGGCGAGCGTTGTCCGGAATTATTGGGCGTAAAGGGTTCGCAGGCGGTCTGA
TAAGTCAGATGTGAAAGGCGTAGGCTTAACCTATGTAAGCATTTGAAACTGTCAGACTTG
>seq01494;size=4
GACGTAGGGTGCAAGCGTTATCCGGATTTACTGGGCGTGAAGAGTTCGTAGGCGGAAAGG
TAGGTTGTTGGTTAAAGCCCCCGGCTCAACTGGGGAAAAGCTGACAAAACCGCCTTTCTT
>seq01495;size=4
TACGTAGGGAGCAAGCGTTGTCCGGATTTATTGGGCGTAAAGAGCTCGTAGGCGGTTCCG
TAAGTCGAGTGTGAAAAATCTGGGCTCAACCCAGTGAAGCACTCGATACTGCGGTGACTA
>seq01496;size=4
TACGGAGGGTGCAAGCGTTAATCGGAATTACTGGGCGTAAAGCGCACGCAGGCGGTCTGT
CAAGTCGGATGTGAAATCCCCGGGCTTAACCTGGGAACTGCATTCGTAACTGGCAGGCTA
>seq01497;size=4
TACGGAGGGGGCTAGCGTTGTTCGGAATTACTGGGCGTAAAGCGCACGTAGGCGGACTGG
AAAGTCAGGGGTGAAATCCCGGGGCTCAACCCCGGAACTGCCTTTGAAACTCCCGGTCTT
>seq01498;size=4
TACGGAGGGTGCAAGCGTTATTCGGAATTACTGGGCGTAAAGCGCACGCAGGCGGTCTGT
CAAGTCGGATGTGAAATCCCCGGGCTCAACCTGGGAACTGCATTCGAAACTGGCAGGCTA
>seq01499;size=4
CACGTAGGGGGCGAGCGTTGTCCGGAATTACTGGGCGTAAAGCGCGCGCAGGCGGCTTGG
TAAGCAGAGGGTGAAATCTCGGGGCTCAACTCCGAGGCTGCTCTCTGAACTGCCAGGCTA
>seq01500;size=4
TACGTAGGGTGCGAGCGTTAATCGGAATTACTGGGCGTAAAGCGTACGCAGGCGGCTGGG
TAAGACAGGTGTGAAATCCCCGGGCTTAACCTGGGAACTGCATTTGTGACTGCCTGGCTG
>seq01501;size=4
TACGGAGGGTGCAAGCGTTAATCGGAATTACTGGGCGTAAAGCGCACGCAGGCGGTCTGT
CAAGTCGGATGTGAAATCCCCGGGCTAAACCTGGGAACTGCATTCGAAACTGGCAGGCTA
>seq01502;size=4
TACGGAGGGGGCTAGCGTTGTTCGGAATTACTGGGCGTAAAGCGCACGTAGGCGGTTTCT
TAAGTCAGAGGTGAAAGCCCGGGGCTCAACTCCGGAATTGCCTTTGAAACTGGGAAACTT
>seq01503;size=4
TACGAAGGGTGCAAGCGTTACTCGGAATTACTGGGCGTAAAGCGTGCGTAGGCGGTCTGT
TAAGTCTGTCGTGAAAGCCCCGGGCTCAACCTGGGAATTGCGATGGATACTGGCGGGCTG
>seq01504;size=4
TACGTAGGGTGCGAGCGTTGTCCGGAATTACTGGGCGTAAAGAGCTCGTAGGTGGTTTGT
CGCGTTGTTCGTGAAATCTCACGGCTTAACTGTGAGCGTGCGGGCGATACGGGCAGACTT
>seq01505;size=4
TACGAAGGGTGCAAACGTTGCTCGGAATTATTGGGCGTAAAGCGCACGTAGGCGGCTTAG
CAAGTCGGATGTGAAATCCCTCGGCTCAACCAAGGAAGTGCATCCGAAACTGCTGAGCTT
>seq01506;size=4
TACGTACCGTCCAAACGTTATTCGGAATTACTGGGCTTAAAGGGTACGTAGGCGGCGCTG
TTAGTCGGGTGTGAAAGCCCTCGGCTCAACCGAGGAATTGCGCCCGATACTGCAGTGCTT
>seq01507;size=4
TACGTAGGGTGCGAGCGTTGTCCGGAATTACTGGGCGTAAAGAGCTCGTAGGTGGTTTGT
CGCGTTGTTCGTGAAAACCGGGGGCTTAACCCTCGGCGTGCGGGCGATACGGGCAGACTA
>seq01508;size=4
AACGTAGGGGGCGAGCGTTGTCCGGAATTACTGGGCGTAAAGGGCGTGTAGGCGGCTCGT
GAAGTCAGGAGTGAAAGCCCGGGGCTCAACCCCGGGACTGCTTTTGAAACCAGCGGGCTT
>seq01509;size=4
TACGAAGGGGGCTAGCGTTGCTCGGAATCACTGGGCGTAAAGGGTGCGTAGGCGGGTCTT
TAAGTCAGGGGTGAAATCCTGGAGCTCAACTCCAGAACTGCCTTTGATACTGAAGATCTT
>seq01510;size=4
TACGAAGGGGGCTAGCGTTGTTCGGAATTACTGGGCGTAAAGCGTATGCAGGCGGACTTC
TAAGTCGGGGGTGAAATCCCGAGGCTCAACCTCGGAACTGCCTTCGATACTGGAAGTCTT
>seq01511;size=4
TACGTAGGTGGCGAGCGTTGTCCGGATTTACTGGGTGTAAAGGGCGTGTAGGCGGGTATG
CAAGTCAGGTGTGAAATTCCATGGCTCAACTGTGGAGCTGCACTTGAAACTGTATATCTT
>seq01512;size=4
TACGAAGGGGGCTAGCGTTGTTCGGAATTACTGGGCGTAAAGCGCACGTAGGCGGTTTTC
CAAGTTGGAGGTGAAATCCCTGGGCTCAACCCGGGAACTGCCTCCAAAACTGGATGACTC
>seq01513;size=4
TACGGAAGGGGCTAGCGTTGTTCGGAATTACTGGGCGTAAAGCGCGCGCAGGCGGTTGGA
CAAGTGAGGCGTGAAAGCCCTGGGCTCAACCTGGGAATTGCGCTTCAGACTGTTCGACTG
>seq01514;size=4
TACGGAGGGTGCAAGCGTTACTCGGAATCACTGGGCGTAAAGGGTGCGTAGGCTGACTTT
TAAGTCAGGTGTGAAATCCAATGGCTTAACCATTGAACTGCACTTGAAACTGGGAGTCTA
>seq01515;size=4
GACAGAGGTGGCTAGCGTTGTTCGGTATCACTGGGCTTAAAGCGTGTGTAGGCGGAAACG
TAAGCATTTTGTGAAATCCCTCGGCTTAACCGAGGCATTGCTTGATGTACTGCGTTTCTT
>seq01516;size=4
TACAGAGGGTGCGAGCGTTAATCGGAATTACTGGGCGTAAAGGGCGCGTAGGCGGTGATA
TGAGTGTGATGTGAAAGCCCTGGGCTTAACCTAGGAAGTGCATCGCAAACGATATGACTG
>seq01517;size=4
TACGAAGGTCCCGAGCGTTGTTCGGAATCACTGGGCGTAAAGGGAGCGTAGGCGGCGTGG
CAAGTCAGATGTGAAATCCCGGGGCTCAACCCCGGAACTGCATCCGATACTGCCATGCTC
>seq01518;size=4
TACGTAGGGTGCGAGCGTTAATCGGAATTACTGGGCGTAAAGCGTGCGCAGGCGGTTCGT
TAAGTCTGATGTGAAAGCCCCGGGCTCAACCTGGGAATGGCATTGGAAACTGGCGGGCTT
>seq01519;size=4
TACGGAGGGTGCAAGCGTTAATCGGAATTACTGGGCGTAAAGCGCACGCAGGCGGTCTGT
CAAGTCGGATGTGAAATCCCCGGGCTCGACCTGGGAACTGCATTCGAAACTGGCAGGCTA
>seq01520;size=4
TACGTAGGTGGCAAGCGTTGTCCGGATTTACTGGGCGTAAAGGGCGTGCAGGCGGTTTGT
TAAGTCTAGGGTGAAAGCTCCCGGCTCAACTGGGAGAGGTCCTTGGATACTGGCGAACTT
>seq01521;size=4
TACGAAGGGGGCAAGCGTTGCTCGGAATCACTGGGCGTAAAGCGCACGTAGGCGGGTCGT
TAAGTCAGAGGTGAAAGCCTGGAGCTCAACTCCAGAACTGCCTTTGATACTGGCGACCTC
>seq01522;size=4
TACGGAATGTGCAAACGTTATTCGGAATCACTGGGCTTAAAGAGTCCGTAGGCGGCCTGT
TAGGTGAGGTGTGAAATCCCCCGGCTCAACCGAGGAATTGCGCTTCAAACCGGCGGGCTA
>seq01523;size=4
TACGGAGGGTGCAAGCGTTATCCGGATTCATTGGGTTTAAAGGGTGCGTAGGCGGGGTGG
TAAGTCAGTGGTGAAATCCTGCAGCTTAACTGTAGAATTGCCATTGATACTGCCATTCTT
>seq01524;size=4
TACGGAGGATCCAAGCGTTATCCGGAATTACTGGGCGTAAAGAGTTGCGTAGGCGGCATA
GTAAGTCTGTAGTGAAAGCATGGGGCTCAACCTCATAAACATTATGGAAACTACTAAGCT
>seq01525;size=4
TACGAAGGGGGCTAGCGTTGTTCGGATTTACTGGGCGTAAAGCGCACGTAGGCGGATCGT
TAAGTCGGGGGTGAAATCCTGGAGCTCAACTCCAGAACTGCCTTCGATACTGGCGATCTT
>seq01526;size=4
TACGTAGGTGACAAGCGTTGTCCGGATTTACTGGGTGTAAAGGGCGCGTAGGCGGACTGT
CAAGTCAGTCGTGAAATACCGGGGCTTAACCCCGGGGCTGCGATTGAAACTGACAGCCTT
>seq01527;size=4
CACGTAGGGGGCGAGCGTTGTCCGGAATTACTGGGCGTAAAGGGCGCGCAGGCTGTTATG
CGAGTCTGCTGTGAAATGTACCGGCTCAACCGGTGAATTGCTGCGGATACTGCATAGCTG
>seq01528;size=4
TACGGAGGATGCAAGCGTTATCCGGATTTATTGGGTTTAAAGGGTGCGCAGGTGGTTTAA
TAAGTCAGTGGTGAAAGTCTGCCGCTTAACGGTAGGATTGCCATTGATACTGTTGGACTT
>seq01529;size=4
TACAGAGGTGTCGAGCGTTGTTCGGAATTACTGGGCGTAAAGGGTGCGTAGGCGGTCGCG
TGTGTCGGATGTGAAATCTTGCTGCTCAACGGCGAAACGGCATCCGAAACTACGTGACTC
>seq01530;size=4
TACGTAGGGTGCGAGCGTTGTCCGGATTTATTGGGCGTAAAGAGCTCGTAGGTGGTTTGT
TGCGTCGGGAGTGAAAACACGCAGCTTAACTGTGTGCTTGCTTTCGATACGGGCAGACTT
>seq01531;size=4
TACGTAGGTGGCAAGCGTTGTCCGGATTTACTGGGTGTAAAGGGCGTGCAGCCGGAGAGG
CAAGTCAGATGTGAAATGCTTGGGCTTAACCCAGGAACTGCATTTGAAACTGTCTCCCTT
>seq01532;size=4
TACGGAGGGTGCAAGCGTTAGTCGGAATTACTGGGCGTAAAGGGTGCGTAGGCGGGGATA
TAAGTCAGATGTGAAAAACCAAAGCTCAACTTTGGCAGTGCATCTGAAACTATGGTTCTA
>seq01533;size=4
TACGAAGGGTGCAAGCGTTAATCGGAATTACTGGGCGTAAAGCGTGCGTAGGTGGTTTGT
TAAGTCAGATGTGAAAGCCCTGGGCTCAACCTGGGAACTGCATTTGATACTGGCAGGCTA
>seq01534;size=4
TACGGAGGGTGCAAGCGTTAATCGGAATTACTGGGCGTAAAGCGCACGCAGGCGGTCTGT
CAAGTCGGATGTGAAATCCCCGGGCTCAACCTGGGAACTGCATTCGATACTGGCAAGCTT
>seq01535;size=4
CACGTAGGGGGCAAGCGTTGTTCGGAATTACTGGGCGTAAAGGGCATGTAGGCGGTTTAG
TAAGCTTGGCGTGAAAGACCACAGCTCAACTGCGGGGTTGCGTTGAGAACTGCTGAACTT
>seq01536;size=4
GACAGAGGAGGCAAGCGTTGTTCGGAATCACTGGGCTTAAAGCGGGTGTAGGCGGCCGCG
CAAGTGTCCTGTGAAATCCCACGGCTCAACCGTGGAACTGCAGGGCAAACTGCGTGGCTT
>seq01537;size=4
TACGGAGGGTGCAAGCGTTAATCAGAATTACTGGGCGTAAAGCGCACGCAGGCGGTCTGT
CAAGTCGGATGTGAAATCCCCGGGCTCAACCTGGGAACTGCATTCGGAACTGGCAGGCTA
>seq01538;size=4
CACCGGCAGCTCAAGTGGTAGCCATTTTTATTGGGCCTAAAGCGTTCGTAGCCGGTTTGA
TAAGTCTCTGGTGAAATCCCACAGCTTAACTGTGGGAATTGCTGGAGATACTATTAGACT
>seq01539;size=4
TACGGAGGGTGCAAGCGTTATTCGGAATTACTGGGCGTAAAGCGCGTGCAGGCGGGCGAG
CAAGTCTGATGTGAAAGCCCTGGGCTTAACCTGGGAAGGGCATTGGAAACTGCTCGTCTT
>seq01540;size=4
TACGTAGGGGGCGAGCGTTGTCCGGAATCACTGGGCGTAAAGCGCGCGCGGGTGGTTTCG
TAGGTCGGCCGTGAAAGACACGGGCTCAACCCGTGCAGGTCGGTCGATACCGCGGGACTG
>seq01541;size=4
TACAGAGGCGGCAAGCGTTGTTCGGATTTACTGGGCGTAAAGGGTGCGTAGGCGGTTCCG
CATGTCGGATGTGAAATCTCACTGCTCAACGGTGGAATGGCATTCGAAACTGCGGGGCTG
>seq01542;size=4
TACGGAGGGTGCAAGCGTTAATCGGAATTACTGTGCGTAAAGCGCACGCAGGCGGTCTGT
CAAGTCGGATGTGAAATCCCCGGGCTCAACCTGGGAACTGCATTCGAAACTGGCAGGCTA
>seq01543;size=4
TACGTAGAGGGCAAGCGTTGTCCGGAATCACTGGGTGTAAAGGGTGTGCAGGCGTTTTCA
TAAGTGAATCGTGAAATCCCGGAGCTCAACTCCGGAACGGCAGTTCATACTGTGAAAATC
>seq01544;size=4
TACGTAGGTGGCAAGCGTTGTCCGGATTTACTGGGCGTAAAGGATGTGTAGGCGGATATT
TAAGTGAGATGTGAAATCCCCGGGCTTAACTTGGGGGCTGCATTTCAAACTGGATGTCTA
>seq01545;size=4
TACGGAGGGTGCAAGCGTTAATCGGAATTACTGGGCGTAAAGCGCACGCAGGCGGTTTGT
TAAGTCAGATGTGAAATCCCCGGGCTCAACCTGGGAACTGCATCTGATACTGGCCAGCTT
>seq01546;size=4
TACGGAAGGGGCAAGCGTTACCCGGATTTACTGGGTGTAAAGGGTCCGCAGGCGGTCGAG
TGTGTCAGTTTTGAAATACTCTGGCTCAACCAGAGAATAGGAACTGAAACTACCCGACTT
>seq01547;size=4
TACGTATGTCGCAAGCGTTATCCGGAATTATTGGGCATAAAGGGCGTCTAGGCGGTTTAG
AAAGTCTGATGTGAAAATGCGGGGCTCAACTCCGTATTGCGTTGGAAACTACTAGACTAG
>seq01548;size=4
TACGGAGGGTGCAAGCGTTAATCGGAATTACTGGGCGTAAAGCGCACGCAGGCGGTCTGT
CAAGTCGGATGTGAAATCCCCGGGCTCAGCCTGGGAACTGCATTCGAAACTGGCAGGCTA
>seq01549;size=4
TACGGAGGGTGCAAGCGTTATCCGGATTCACTGGGTTTAAAGGGTGCGTAGGTGGGCTAG
TAAGTCCGTGGTGAAATCCCCGAGCTTAACTTGGGAACTGCCATTGATACTATTAGTCTT
>seq01550;size=4
TACGTAGGGGGCGAGCGTTATCCGGAATTATTGGGCGTAAAGAGTGCGTAGGTGGTTCTT
TAAGCGTGAGGTGAAAGGCAATAGCTCAACTATTGTAAGCCTTGCGAACTGGGGGACTTG
>seq01551;size=4
TACGTAGGGGGCTAGCGTTATCCGGAATTACTGGGCGTAAAGGGTGCGTAGGTGGTTTCT
TAAGTCAGAGGTGAAAGGCTATGGCTCAACCGTAGTAAGCCTTTGAAACTGGGAAACTTG
>seq01552;size=4
TACGGAGGGGGCTAGCGTTGTTCGGAATTACTGGGCGTAAAGCGCACGTAGGCGGACCAT
TAAGTCAGGGGTGAAATCCCGGAGCTCAACTCCGGAACTGCCTTTGATACTGGTGGTCTT
>seq01553;size=4
TACGTATGGTGCAAGCGTTATCCGGATTTACTGGGTGTAAAGGGAGTGTAGGTGGTCTGA
CAAGTCAGAGGTGAAAGCCCGGGGCTCAACCCCGGGACTGCCTTTGAAACTGTCAGACTA
>seq01554;size=4
TACGGAGGGTGCAAGCGTTAATCGGAATTACTGGGCGTAAAGCGCACGCAGGCGGTCTGT
CAAGTCGGATGTCAAATCCCCGGGCTCAACCTGGGAACTGCATTCGAAACTGGCAGGCTA
>seq01555;size=4
TACGTATGGGGCGAGCGTTGTCCGGAATTATTGGGCGTAAAGGGTACGTAGGCGGTTAGA
TAAGTCAGATGTAAAAGCGTGGGGCTCAACCCCATAAAGCATTTGAAACTGTGTAACTTG
>seq01556;size=4
TACGTAGGGGGCGAGCGTTACCCGGAATCACTGGGCGTAAAGGGAGCGTAGGTGGCCTGA
CATGTCAACTATGAAAACCCGGAGCTCAACTCCGGACTTGCAGTTGAAACTGCCAGGCTT
>seq01557;size=4
GACAGAGGCCACAAGCGTTAGGCGGAATCACTGGGCTTAAAGCGTGTGTAGGCGGACCGT
TAAGTGCTTTGTGAAATCCCACGGCTTAACCGTGGAACTGCTTGGCATACTGGCGGTCTT
>seq01558;size=4
TACGTAGGGTGCGAGCGTTAATCGGAATTACTGGGCGTAAAGCGTGCGCAGGTGGTTGTG
TAAGTCAGAGGTGAAATCCCCGGGCTCAACCTGGGAACTGCCTTTGAGACTGCACGGCTA
>seq01559;size=4
TACGTAGGGAGCGAGCGTTGTCCGGAATTACTGGGCGTAAAGGGCGCGTAGGCGGGTGTT
TAAGTCAGATGTGAAAACTATGGGCTCAACCCATAGATTGCATTTGAAACTGGGCATCTT
>seq01560;size=4
TACGTAGGGTGCGAGCGTTAATCGGAATTACTGGGCGTAAAGCGTGCGCAGGCGGTTTTG
TAAGACAGGCGTGAAATCCCCGGGCTCAACCTGGGAACTGCGCTTGTGACTGCATCACTC
>seq01561;size=4
TACGAAGGCCCCGAGCGTTATCCGGATTTACTGGGTGTAAAACGTCTGTAGATGGTTTGA
AAAGTTAAATGTAAAATCTTTTAGCTTAACTAAAAACTTGCATTTAATACTATCATAACT
>seq01562;size=4
TACGGAGGATCCTAGCGTTATCCGGATTTACTGGGTTTAAAGGGTGCGTAGGCGGGCGCT
TAAGTCCGCGGTGAAAGTCTGCGGCTCAACCGTAGGATTGCCGTGGATACTGGGCGTCTT
>seq01563;size=4
TACGGAGGGTGAAAGCGTTAATCGGAATTACTGGGCGTAAAGCGCACGCAGGCGGTCTGT
CAAGTCGGATGTGAAATCCCCGGGCTCAACCTGGGAACTGCATTCGAAACTGGCAGGCTA
>seq01564;size=4
TACGTAGGGGGCGAGCGTTGTCCGGAATTACTGGGCGTAAAGGGAGCGTAGGCGGTTGAC
TAAGTTGGATGTGAAATACCCGGGCTTAACTTGGGGGGTGCATCCAATACTGGCCGACTA
>seq01565;size=4
TACGGAGGGGGCTAGCGTTGTTCGGAATTACTGGGCGTAAAGCGCACGTAGGCGGATCAG
TTAGTCGGGGGTGAAATCCCGGGGCTCAACCCCGGAACTGCCTTCGATACTGCTGGTCTG
>seq01566;size=4
TACGTAGGTGGCAAGCGTTGTCCGGATTTACTGGGTGTAAAGGGCGCGTAGGCGGGATGG
CAAGTCAGATGTGAAATCCATGGGCTCAACCCATGAACTGCATTTGAAACTGTCGTTCTT
>seq01567;size=4
TACGGAGGGTGCAAGCGTTAATCAGAATTACTGGGCGCAAAGCGCACGCAGGCGGTCTGT
CAAGTCGGATGTGAAATCCCCGGGCTCAACCTGGGAACTGCATTCGAAACTGGCAGGCTA
>seq01568;size=4
TACGGAGGGTGCAAGCGTTAATCGGAATTACTGGGCGTAAAGCGCACGCAGGCGGTCTGT
CAAGTCGGATGTGAAATCCCCGGGCTCAACCTGGGAACTGCATTCTAAACTGGCAGGCTA
>seq01569;size=4
TACGGAGGATGCGAGCGTTATCCGGATTTATTGGGTTTAAAGGGTGCGTAGGCGGCTTTT
TAAGTCAGCGGTGAAATTTTGCAGCTTAACTGTAACAGTGCAGTTGATACTGGGGAGCTA
>seq01570;size=4
TACGTATGGAGCAAGCGTTATCCGGATTTACTGGGTGTAAAGGGAGTGTAGGCGGTCTAA
AAAGTCTGATGTGAAAACCCGGGGCTCAACCGCGGGATTGCATTGGAAACTTTTAGACTA
>seq01571;size=4
TACGTAGGGGGCGAGCGTTACCCGGAATCACTGGGCGTAAAGGGAGCGTAGGTGGCCTTA
CATGTCAACTGTGAAAACCCGGAGCTCAACTCCGGACTTGCAGTTGAAACTGCCAGGCTT
>seq01572;size=4
GACGAAGGTGGCGAGCGTTGTTCGAAATCACTGGGCTTAAAGGGCGCGTAGGCGGATCCG
AACGTGTCGTGTGAAATCCCCCGGCTTAACCGGGGAATGGTTCGGCAAACGACGGATCTT
>seq01573;size=4
TACGTAGGGTGCGAGCGTTGTCCGGAATTACTGGGCGTAAAGAGCTCGTAGGCGGTTTGT
CGCGTCGTCTGTGAAATTCTGCAACTCAATTGTAGGCGTGCAGGCGATACGGGCAGATTT
>seq01574;size=4
TACGGGGGGTGCAAGCGTTGTTCGGAATCATTGGGCGTAAAGAGCGTGTAGGCGGTTGGA
TAAGTCAGATGTGAAAGCCCTGGGCTCAACCCAGGAAGTGCATTTGAAACTGTCCTACTT
>seq01575;size=4
TACGGAGGGTGCAAGCGTTAATCGGAATTACTGGGCGTAAAGCGCTCGCAGGCGGTCTGT
CAAGTCGGATGTGAAATCCCCGGGCTCAACCTGGGAACTGCATTCGAAACTGGCAGGCTA
>seq01576;size=4
TACGGAGGGTGCAAGTGTTAATCGGAATTACTGGGCGTAAAGCGCACGCAGGCGGTCTGT
CAAGTCGGATGTGAAATCCCCGGGCTCAACCTGGGAACTGCATTCGAAACTGGCAGGCTA
>seq01577;size=4
TACGTAGGTGGCGAGCGTTATCCGGAATGATTGGGCGTAAAGGGTGCGTAGGTGGCAGAT
CAAGTCTGGAGTAAAAGGTATGGGCTCAACCCGTACTGGCTCTGGAAACTGATCAGCTAG
>seq01578;size=4
TACGTAGGGTGCGAGCGTTATCCGGATTTATTGGGCGTAAAGGGCTCGTAGGCGGTTCGT
TGCGTCCGGTGTGAAAGTCCATCGCCTAACGGTGGATCTGCGCCGGGTACGGGCGGGCTG
>seq01579;size=4
TACGTAGGTGGCAAGCGTTGTCCGGATTTACTGGGTGTAAAGGGCGCGTAGGCGGGAATG
CAAGTCAGATGTGAAATCCATGGGCTCAACCCATGAACTGCATTTGAAACTACATTTCTT
>seq01580;size=4
TACGGAGGGTGCAAGCGTTAATCGGAATTACTGGGCGTAAAGCGCACGCAGGCGGTCTGT
CAAGTCGGATGTGAAATCCCCGGGCTCAACCTGGGAACTGCATTCGAAATTGGCAGGCTA
>seq01581;size=4
TACGTAAGGAGCGAGCGTTGTCCGGATTTACTGGGCGTAAAGGGCTCGTAGGTGGTTTCT
TAGGTCTCACGTGAAATTCCCTGGCTCAACCAGGGAGGGTCGTGGGAAACCGAGAGGCTA
>seq01582;size=4
TACGTAGGGTGCAAGCGTTGTTCGGAATTATTGGGCGTAAAGCGCGTGTAGGCGGTCAGC
TAAGTCCGATGTGAAAGCCCGGGGCTTAACTCCGGAAGTGCATTGGATACTGGTTGACTA
>seq01583;size=4
TACGGAGGGTGCAAGCGTTAATCAGAATTACTGGGCGTAAAGCGCACGCAGGCGGTTTGT
TAAGTCAGATGTGAAATCCCCGGGCTCAACCTGGGAACTGCATCTGATACTGGCAAGCTT
>seq01584;size=4
TACGTATGGGGCGAGCGTTGTTCGGATTTATTGGGCGTAAAGGGCGTGTAGGCGGTGGAC
TAAGTCAGGTGTGAAATCCATGAGCTTAACTCATGAACTGCACTTGATACTGGTTCTCTT
>seq01585;size=4
TACGGAGGGTGCAAGCGTTAATCAGAATTACTGGGCGTAAAGCGCACGCAGGCGGTCTGT
CAAGTCGGATGTGAAATCCCCGGGCTCAACCTGGGAACTGCATTCGAAACTGGCAAGCTA
>seq01586;size=4
TACGGAGGGTGCAAGCGTTAATCGGAATTACTGGGCGTAAAGCGCACGCAGGCGGTCTGT
CAAGTCGGATGTGAAATCCCCGGGCTCAACCTGGGAACTGCATTCGAAACTGACAAGCTA
>seq01587;size=4
TACGTAGGGGGCGAGCGTTACCCGGAATCACTGGGCGTAAAGGGAGCGTAGGTGGCCTGA
CATGTCAACTGTGAAAACCCGGAGCTCAATTCCGGACTTGCAGTTGAAACTGCCAGGCTT
>seq01588;size=4
TACGGAGGATCCAAGCGTTATCCGGAATTACTGGGCGTAAAGAGTTGCGTAGGTGGCATA
GTAAGTCTGTAGTGAAAGCGTCTCGCTCAACGAGATAAACATTATGGAAACTACTAAGCT
>seq01589;size=4
TACGAACTGCGCGAACGTTATTCGGAATCACTGGGCTTACAGGGTGCGTAGGCGGCGGAG
AAAGTAGGGTGTGAAATGCCTTGGCTCAACCAAGGCACAGCGCTCTAAACTCCTTCGCTC
>seq01590;size=4
TACGGAGGGTGCAGGTGTTATTCGGAATCACTGGGCGTAAAGAGCACGTAGGCGGATGGG
TAAGTCAGATGTGAAATCCCGGGGCTCAACTTCGGAACTGCATTTGATACTGCCCGTCTT
>seq01591;size=4
TACGGAGGGTGCAAGCGTTACTCGGAATCACTGGGCGTAAAGGATGCGTAGGCTGGAAAT
CAAGTCGAGAGTGAAATCCAACGGCTCAACCGTTGAACTGCTCTCGAAACTGATTACCTA
>seq01592;size=4
TACGAAGGCGGCGAGCGTTGTTCGGATTTATTGGGCTTAAAGGGCGTGTAGGCGGGCCGT
CAAGCGCTTGGTGAAAACCCTCGTCTCAACCGAGGAATTGCCCGGCGAACTGACGGTCTT
>seq01593;size=4
GACGTAGGGGGCGAGCGTTGTCCGGAATTACTGGGCGTAAAGAGCACGTAGGCGGGACTT
TAAGTCAGGTGTGAAAGACCGAGGCTCAACCTCGGGGTTGCACTTGAAACTGGAGTTCTT
>seq01594;size=4
GACGAACCGTCCGAACGTTATTCGGAATTACTGGGCTTAAAGGGTGCGTAGGCGGCCCTG
TAAGTTGGGTGTGAAATCCCTCGGCTCAACCGAGGAATTGCGCCCAAAACTACAGGGCTT
>seq01595;size=4
TACGGAGGGTGCAAGCGTTAATCGGAATTACTGGGCGTAAAGCGCACGCAGGCGGTCTGT
CAAGTCGGATGTGAAATCCCCGGGCTTAACCTGGGAACTGCATTTGAAACTGGCAGGCTA
>seq01596;size=4
CACGTAGGGGGCGAGCGTTGTTCGGAATTACTGGGCGTAAAGGGCATGTAGGCGGTTTAG
TAAGCTTGGCGTGAAAGACCACGGCTCAACTGTGGAGTTGCGTTGAGAACTGCTGAACTT
>seq01597;size=4
TACGGAGGGTGCAAGCGTTAATCGGAATTACTGGGCGTAAAGCGCACGCAGGCGGTTTGT
TAAGTCAGATGTGAAATCCCCGGGCTCAACCTGGGAACTGCATCTGATACTGGCTAGCTT
>seq01598;size=4
GACAGAGGTGGCTAGCGTTGTTCGGTATCACTGGGCTTAAAGCGTGTGTAGGCGGAAACG
TAAGCATTTTGTGAAATCCCTCGGCTTAACCGAGGCATTGCTCGATGTACTGCGTTTCTT
>seq01599;size=4
TACGAGGTGTGCGAGCGTTGTTCGGAATCACTGGGCATAAAGGGTGCGTAGGCGGTGCGC
CAAGTCGGGTGTGAAATCCCTTCGCTTAACGGAGGAACTGCATTCGATACTAGCGTGCTA
>seq01600;size=4
TACGTAGGGGGCGAGCGTTACCCGGAATCACTGGGCGTAAAGGGAGCGTAGGTGGCCTGA
CATGTCAACTGTGAAAACCCGGAGCTCAACTCCGGACTTGTAGTTGAAACTGCCAGGCTT
>seq01601;size=4
TACAGAGGGGGCAAGCGTTATTCGGAATTATTGGGCGTAAAGGGCGCGTAGGCGGTGGTT
TAAGTGAGATGTGTAATCCCCGAGCTTAACTTGGGAACTGCATCTCAGACTGGATCGCTA
>seq01602;size=4
TACGGAGGATGCGAGCGTTATCCGGATTTATTGGGTTTAAAGGGTGCGTAGGCGGCCTTG
TAAGTCAGCGGTGAAATTTTGCAGCTTAACTGTAACAGTGACGTTGATACTGCGGGGCTA
>seq01603;size=4
TACGGGGGGTGCAAGCGTTGTTCGGAATCATTGGGCGTAAAGAGCGTGTAGGCGGCTGGA
CAAGTCAGATGTGAAATCCCTGGGCTTAACTCAGGAAGTGCATTTGAAACTGTCTAGCTG
>seq01604;size=4
TACGGAGGTGGCAAGCGTTACTTGGAATTACTGGGTGTAAAGGGTTCGTAGGCGTCCTTT
TAAGTTCTAGGTGAAAGCTTTTAGCTCAACTAAAAAATTGCCTGGAATACTATCAGGATA
>seq01605;size=4
TACGTAGGGTGCGAGCGTTAATCGGAATTACTGGGCGTAAAGCGAGCGCAGACGGTTATT
TAAGCAGGATGTGAAATCCCCGAGCTCAACTTGGGAACTGCGTACTGAACTGGGTAACTA
>seq01606;size=4
TACGTAGGGTGCAAGCGTTGTTCGGAATCATTGGGCGTAAAGCGCGTGTAGGTGGTCAGG
TAAGTCGGGTGTGAAATCCCTGGGCTCAACCGAGGAAGTGCATCCGAAACTCCCTGACTC
>seq01607;size=4
TACGGAGGGGGCTAGCGTTGTTCGGAATTACTGGGCGTAAAGCGTACGTAGGCGGATCAG
AAAGTATGGGGTGAAATCCCAGGGCTTAACCCTGGAACTGCCTCATAAACTCCTGGTCTT
>seq01608;size=4
TACGAAGGGGGCTAGCGTTGTTCGGAATTACTGGGCGTAAAGCGCACGTAGGCGGACTTA
TAAGTCAGGGGTGAAATCCCGGGGCTCAACCTCGGAACTGCCTTTGATACTGTAAGTCTA
>seq01609;size=4
TACGGAGGTTGCAAGCGTTAATCGGAATTACTGGGCGTAAAGCGCACGCAGGCGGTCTGT
CAAGTCGGATGTGAAATCCCCGGGCTCAACCTGGGAACTGCATTCGAAACTGGCAGGCTA
>seq01610;size=4
TACGGGGGGTGCAAGCGTTGTTCGGAATTATTGGGCGTAAAGAGCGTGTAGGCGGCCTGA
TGTGTCAGATGTGAAAGCCCTGGGCTCAACCCAGGAAGTGCATTTGAAACTGTCAGGCTC
>seq01611;size=4
TACGGGGGGTGCGAGCGTTGTTCGGAATTATTGGGCGTAAAGAGCGTGTAGGCGGCTGGA
TCAGTCAGATGTGAAATCCCTGGGCTTAACCCAGGACGTGCATTTGAAACTATCCAGCTT
>seq01612;size=4
TACGGGGGGTGCAAGCGTTGTTCGGAATCATTGGGCGTAAAGAGCGTGTAGGCGGCTGGA
CAAGTCAGATGTGAAATCCCTGGGCTTAACCCAGGAAGTGCATTTGCAACTGTCTAGCTG
>seq01613;size=4
TACGAAGGGGGCTAGCGTTGTTCGGAATTACTGGGCGTAAAGGGCGCGTAGGCGGCCGTT
TAAGTTAGGTGTGAAAGTCCTGGGCTCAACCTGGGGACTGCACTTAATACTGGATGGCTT
>seq01614;size=4
TACGGAGGGTGCAAGCGTTATCCGGATTTATTGGGTTTAAAGGGTGCGTAGGCGGTTATT
TAAGTCAGTGGTGAAAGTTTTCGGCTCAACCGGAAAATTGCCATTGATACTGGGTAGCTA
>seq01615;size=4
TACGTAGGGAGCAAGCGTTATCCGGATTTATTGGGTGTAAAGGGTGCGTAGACGGGAGAA
CAAGTTAGTTGTGAAAGCCCTCGGCTTAACTGAGGAACTGCAACTAAAACTATTTTTCTT
>seq01616;size=4
TACGTAGGGTGCAAGCGTTGCTCGGAATTACTGGGCGTAAAGGGAGCGCAGGCGGTTTTG
TATGTCGCAGGTGAAATACTCCGGCTTAACTGGAGAAACGACTGCGAAACTGCAGGACTA
>seq01617;size=4
TACGTAGGTGGCAAGCGTTATCCGGATTTACTGGGCGTAAAGGGAGCGTAGGCGGATGAT
TAAGTGGGATGTGAAATACCCGGGCTCAACTTGGGTGCTGCATTCCAAACTGGTTATCTA
>seq01618;size=4
TACCGGCGGCTCGAGTGGTGGCCGCTATTACTGGGCTTAAAGGGTCCGTAGCTGGATGTA
CAAGTCCCTTGAGAAATCCGCCGGCTTAACCGGTGGGCGTTCAGGGGAAACTGTATTTCT
>seq01619;size=4
CACGTAGGGGGCGAGCGTTGTCCGGAATCACTGGGCGTAAAGCGCACGCAGGCGGATGCG
CGCGTCGGCTGTGAAATGCACCGGCTCAACCGGTGCACTGCGGTCGATACGGCGCGTCTG
>seq01620;size=4
TACGGAGGATCCGAGCGTTATCCGGATTTATTGGGTTTAAAGGGTGCGCAGGCGGACTGG
TAAGTCAGGGGTGAAAATCTACGGCTCAACTGTAGACGTGCCTTTGATACTGCCGGACTA
>seq01621;size=4
TACGGGGGGTGCGAGCGTTGTTCGGAATTATTGGGCGTAAAGAGCGTGTAGGCGGCTGGA
TCAGTCAGATGTGAAATCCCTGGGCTTAACCCAGGACGTGCATTTGCAACTGTCCAGCTT
>seq01622;size=4
TACGTAGGGTCCGAGCGTTGTCCGGAATTACTGGGCGTAAAGAGCTCGTAGGTGGTTTGT
CGCGTTGTTCGTGAAAACTCACAGCTTAACTGTGGGCGTGCGGGCGATACGGGCAGACTA
>seq01623;size=4
TACGTAGGGCGCAAGCGTTGTCCGGATTTATTGGGCGTAAAGGGCTCGTAGGCGGTCTGT
CACGTCGGATGTGAAAACTCAGTGCTTAACACTGGGCCTGCATTCGATACGGGCAGACTA
>seq01624;size=4
TACGGAGGGTGCAAGCGTTAACCGGAATTACTGGGCGTAAAGCGCACGCAGGCGGTCTGT
CAAGTCGGATGTGAAATCCCCGGGCTCAACCTGGGAACTGCATTCGAAACTGGCAGGCTA
>seq01625;size=4
CACGGGGGTTGCGAGCGTTGTCCGGAATTACTAGGCGTAAAGTGCAGGTAGGCGGATAAA
TAAGTTTAAGGTTAAAGGCTACGGCTTACCCGTAGTAAGGCATTAGATACTGTTTATCTG
>seq01626;size=4
TACGTAGGTTGCAAGCGTTGTCCGGATTTACTGGGTGTAAAGGGCGTGTAGGCGGAGATG
CAAGTTGGGAGTGAAATCCATGGGCTCAACCCATGAACTGCTCTCAAAACTGTATCCCTT
>seq01627;size=4
TACGGAGGGGGCTAGCGTTGTTCGGAATTACTGGGCGTAAAGCGCACGTAGGCGGATTGG
GAAGTTGGGGGTGAAATCCCGGGGCTCAACCCTGGAACTGCCTCCAAGACTTTCAGTCTT
>seq01628;size=4
TACGGAGGGTGCGAGCGTTGTTCGGAATCACTGGGCGTAAAGCGCGTGTAGGCGGTCTGC
TAAGTCTGATGTGAAAGCCCGGGGCTCACCCCCGGAAGTGCATTGGAAACTGACAGACTG
>seq01629;size=4
TACGTAGGGTGCAAGCGTTAATCGGAATTACTGGGCGTAAAGCGTGCGCAGGCGGTTTTG
TAAGACAGAGGTGAAATCCCCGGGCTCAACCTGGGAACTGCCTTTGTTACTGCAAGGCTG
>seq01630;size=4
TACGGAGGGTGCAAGCGTTAATCGGAATTACTGGGCGTAAAGCGCACGCAGGCGGTCTGT
CAAGTCGGATGTGAAATCCCCGGGCTCAACCTGGGAACTGCATTCGAAACTGGCAGCCTA
>seq01631;size=4
TACGGAGGGTGCAAGCGTTAATCGGAATTACTGGGCGTAAAGCGCACGCAGGCGGTCTGT
CAAGTCGGATGTGAAATCCCCGGGCTCAAACTGGGAACTGCATTCGAAACTGGCAGGCTA
>seq01632;size=4
TACGGACGGTGCAAGCGTTAATCGGAATTACTGGGCGTAAAGCGCACGCAGGCGGTCTGT
CAAGTCGGATGTGAAATCCCCGGGCTCAACCTGGGAACTGCATTCGAAACTGGCAGGCTA
>seq01633;size=4
TACGGAGGGTCCGAGCGTTATCCGGATTTATTGGGTTTAAAGGGTGCGTAGGCGGTTTTA
TAAGTCAGCGGTGAAATTTTCCGGCTCAACCGGGATACTGCCGTTGATACTGTAAGGCTA
>seq01634;size=4
TACGTAGGCAGCAAGCGTTGTTCGGAGTTACTGGGCGTAAAGGGTGCGTAGGCGGTCTTT
CAAGTTCGGTGTGAAATCTCCCGGCTCAACTGGGAGGGTGCGCCGGAAACTGAGGGACTC
>seq01635;size=4
TACGTAGGGGGCGAGCGTTACCCGGAATCACTGGGCGTAAAGGGAGCGTAGGTAGCCTGA
CATGTCAACTGTGAAAACCCGGAGCTCAACTCCGGACTTGCAGTTGAAACTGCCAGGCTT
>seq01636;size=4
TACGGAGGGTGCAAGCGTTAATCGGAATTACTGGGCGTAAAGCGCACGCAGGCGGTCTGT
CAAGTCGGATGTGAAATCCCCGGGCTCAACCTGGGAACTGCATTCGAAACTGGCGGGCTA
>seq01637;size=4
TACGGAGGATGCGAGCGTTATCCGGATTTATTGGGTTTAAAGGGTGCGTAGGCGGCTTTT
TAAGTCAGCGGTGAAATTTTGTAGCTTAACTGTAACAGTGCCGTTGATACTGGGGAGCTA
>seq01638;size=4
TACGGAGGGTGCAAGCGTTGTTCGGAATTACTGGGCGTAAAGGGCGCGCAGGCGGTTGTG
CAAGTCAGTTGTGAAATCCCCCGGCTTAACCGGGAAACTGCATCTGAAACTGCATGACTA
>seq01639;size=4
TACGGAGGTTGCAAGCGTTGTTCGGAATTACTGGGCGTAAAGGGAGCGCAGGCGGTTAGG
TCAGTCTGAAGTGAAAGCCCGGGGCTCAACCCCGGAAGTGCTCTGGATACTGCCTAACTT
>seq01640;size=4
TACGTAGGGTGCAAGCGTTATCCGGAATCATTGGGCGTAAAGCGTTCGTAGGTGGTTTGG
AAAGTTTGTGGTTAAATCTGGTCGCTCAACGATCAACTCGCCGCAAAAACTCCCAAACTA
>seq01641;size=4
CACGTAGGGGGCAAGCGTTGTTCGGAATTACTGGGCGTAAAGGGCATGTAGGCGGTTTAG
TAAGCTTGGCGTGAAAGACCACAGCTTAACTGTGGGGTTGCGTTGAGAACTGCTGAACTT
>seq01642;size=4
TACGTATGGGGCGAGCGTTATCCGGATTCATTGGGCGTAAAGCGCGCGTAGGCGGCCTGG
CAGGCCGGGAGTCAAATCCGGGGGCTCAACCCCCGCCCGCTCCCGGAACCTCCGGGCTTG
>seq01643;size=4
TACGTAGGGGGCGAGCGTTGTCCGGAATTACTGGGCGTAAAGGGTGCGCAGGCGGCGCTT
TAAGTCAGATGTGAAATACCCAGGCTTAACCTGGGGGGTGCATTTGAAACTGGAGTGCTT
>seq01644;size=4
TACGAGTGCCCCAAGCGTTATCCGGATTTATTGGGCGTAAAGGGTCTGTAGGTGGTTTGT
TAAGTTTCTCGTTAAAGCTCCAGGGCTCAACCTTGGAAAAGCGGGAAAAACTGGCAAACT
>seq01645;size=4
TACGGGGGGGGCTAGCGTTGTTCGGAATCACTGGGCGTAAAGGGCGCGTAGGCGGCTAGG
CAGGTCTGGTGTGAAAGCCCTCGGCTCAACCGAGGAATTGCGCTGGAAACTGCTTGGCTA
>seq01646;size=4
TACGAAGGGGGCTAGCGTTGTTCGGAATTACTGGGCGTAAAGCGCACGTAGGCGGATATT
TAAGTCAGGGGTGAAATCCCAGAGCTCAACTCTGGAACTGCCTTTGATACTGGGTATCTT
>seq01647;size=4
TACGGAGGTTGCAAGCGTTGTTCGGAATGACTGGGCGTAAAGGGAGCGCAGGCGGCCAAG
TCAGTCTGAAGTGAAAGCCCGGGGCTCAACCCCGGAATTGCTTTGGATACTGCCTGGCTT
>seq01648;size=4
TACGTAGGGTGCGAGCGTTGTCCGGATTTATTGGGCGTAAAGAGCTTGTAGGCGGTTTGT
CGCGTCGGGAGTGAAAACTCAGGGCTTAACTCTGAGCTTGCTTTCGATACGGGCTGACTT
>seq01649;size=4
TACGGGGGGTGCAAGCGTTGTCCGGAATCACTGGGCGTAAAGGGTGGGTAGGCGGACCTG
TAAGTCCGGAGTGCAATCTGTCTGCTTAACGGACAATCCGCTTTGGATACTGCAGGTCTT
>seq01650;size=4
TACGTAGGGTGCGAGCGTTAATCGGAATTACTGGGCGTAAAGCGCGCGTAGGTGGCTTGA
TAAGCCGGTTGTGAAAGCCCCGGGCTCAACCTGGGAACGGCATCCGGAACTGTCAGGCTA
>seq01651;size=4
TACGTAGGGTCCGAGCGTTGTCCGGAATTATTGGGCGTAAAGGGCTTGTAGGCGGTTCAT
CACGTCGGAAGTGAAAACTCAGGGCTTAACCCTGAGCCTGCTTCCGATACGGGTGAACTA
>seq01652;size=4
TACGAAGGGGGCTAGCGTTGCTCGGAATCACTGGGCGTAAAGCGCACGTAGGCGGCTTTC
TAAGTCAGAGGTGAAATCCCGGGGCTCAACCCCGGAACTGCCTTTGATACTGGAGAGCTT
>seq01653;size=4
TACGTAGGGGGCGAGCGTTGTCCGAATTTACTGGGCGTAAAGCGCGCGTAGGCGGTTTAA
TAAGTTGGTGGTGAAAATCCGAGGCTCAACCTCGGACGTGCTTCCAATACTGTTAGACTG
>seq01654;size=4
TACGTAGGGTGCGAGCGTTAATCGGAATTACTGGGCGTAAAGCGTGCGCAGGCGGTTGTG
TAAGACAGGCGTGAAATCCCCGGGCTCAACCTGGGAACTGCGCTTGTTACTGCACAGCTA
>seq01655;size=4
TACGGAGGATCCGAGCGTTATCCGGATTTATTGGGTTTAAAGGGTGCGTAGGCTGGGGAT
TAAGTCAGTGGTGAAAGTTTGCGGCTCAACCGTAAAATTGCCGTTGATACTGGTTCTCTT
>seq01656;size=4
TACGGAGGGTGCAAGCGTTGTTCGGAATCACTGGGCGTAAAGGGCGCGTAGGCGGCTTGG
TAAGTCAGATGTGAAAGCCCACGGCTTAACTGTGGAAGTGCATTTGAAACTGCCAGGCTT
>seq01657;size=4
TACGTAGGTGGCAAGCGTTATCCGGATTTACTGGGCGTAAAGGGAGCGTAGGCGGATATT
TAAGTGGGATGTGAAATACTCGAGCTTAACTTGGGAGCTGCATTCCAAACTGGATATCTA
>seq01658;size=4
TACGGAGGGTGCAAGTGTTATTCGGAATCACTGGGCGTAAAGAGCACGTAGGCGGATGGG
TAAGTCAGATGTGAAATCCCGGGGCTCAACTTCGGAACTGCATTTGATACCGCCCGTCTT
>seq01659;size=4
TACGTAGGTCCCGAGCGTTGTCCGGATTTATTGGGCGTAAAGCGAGCGCAGGCGGTTCTG
TAAGTCTGAAGTTAAAGGCAGTGGCTTAACCATTGTACGCTTTGGAAACTGCAGGACTTG
>seq01660;size=4
TACCCGCGGCCCAAGTGGTGGTCGATATTATTGAGCCTAAAACGTCCGTAGCCGGTCTTG
TAAATCCTTGGGTAAATCGACCAGCTTAACTGTTCGAAGTCCGGGGAGACTGCAAGACTT
>seq01661;size=4
TACGTAGGGGGCGAGCGTTACCCGGAATCACTGGGCATAAAGGGAGCGTAGGTGGCCTGA
CATGTCAACTGTGAAAACCCGGAGCTCAACTCCGGACTTGCAGTTGAAACTGCCAGGCTT
>seq01662;size=4
TACGGAGGTGGCAAGCGTTACTCGGAATTATTGGGTGTAAAGGGCAAGTAGGCGGCTTAA
TAAGCGAGGGGTGAAATCTTCCGACTTAATCGGAAAACTGCCTTTCGAACTGTTAAACTT
>seq01663;size=4
TACGAAGGGGGCTAGCGTTGCTCGGAATCACTGGGCGTAAAGGGTGCGTAGGCGGATTTT
TAAGTCAGGGGTGAAATCCTGGAGCTCAACTCCAGAACTGCCTTTGATACTGGGAATCTT
>seq01664;size=4
TACGGAGGAGGCAAGCGTTATCCGGAATTATTGGGCGTAAAGCGTCCGTAGGTGGTGATG
CAAGTCTATTGTCAAAGCATGAGGCTTAACCTCATACCGGCAGTGGAAACTGCATTGCTA
>seq01665;size=4
AACGTAGGAGGCGAGCGTTATCCGGATTCACTGGGCGTAAAGGGCAAGTAGGCGGTAGGC
AAAGTTGGGCGTGACAGCTCTCGGCTTAACTGAGAGGGGTCGTTCAAAACTAGTCTACTG
>seq01666;size=4
TACGTAGGGGGCGAGCGTTACCCGGAATCACTAGGCGTAAAGGGAGCGTAGGTGGCCTGA
CATGTCAACTGTGAAAACCCGGAGCTCAACTCCGGACTTGCAGTTGAAACTGCCAGGCTT
>seq01667;size=4
TACGAAGGGTGCAAGCGTTACTCGGAATTACTGGGCGTAAAGCGTGCGTAGGTGGTTCGT
TAAGTCTGATGTGAAAGCCCTGGGCTCAACCTGGGAATGGCATTGGAAACTGGCGGACTA
>seq01668;size=4
CACCGGCAGCTCAAGTGGTGGCCATTTTTATTGGGCCTAAAGCGTTCGTAGCCGGCTTGA
TAAGTCTCTGGTGAAATCCCACAGCTTAACTGTGTGGAATTGCTGGAGATACTATTAGGC
>seq01669;size=4
TACGGAGGGTGCAAGCGTTAATCAGAATTACTGGGCGTAAAGCGCACGCAGGCGGTCTGT
CAAGTCGGATGTGAAATCCCCGGGCTCAACCTGGGAACTGCATTCGATACTGGCAGGCTA
>seq01670;size=4
TACGGAGGGTGCAAGCGTTAATCGGAATTACTGGGCGTAAAGCGCACCCAGGCGGTCTGT
CAAGTCGGATGTGAAATCCCCGGGCTCAACCTGGGAACTGCATTCGAAACTGGCAGGCTA
>seq01671;size=4
TACGTAGGTGGCAAGCGTTGTCCGGATTTACTGGGTGTAAAGGGAGCGCAGGCGGGGAAG
CAAGTCAGCTGTGAAATCCATGAGCTTAACTCATGAACTGCAGTTGAAACTGTTTCTCTT
>seq01672;size=4
TACGAACTGCGCAAACGTTATTCGGAATCACTGGGCTTACAGGGTGCGTAGGCGGCTCGT
CAGGTCCGATGTGAAATCCCACGGCTCAACCGTGGAACTGCATTGGAAACCGACGGGCTT
>seq01673;size=4
TACGTAGGGGGCAAGCGTTATCCGGATTTACTGGGTGTAAAGGGAGCGTAGACGGCGTAG
CAAGTCCGATGTGAAAACCCGCGGCTCAACCGCGGGCCCGCATTGGAAACTGTCATGCTT
>seq01674;size=4
CACGTAGGAGGCAAACGTTATCCGGATTTACTGGGCGTAAAGCGCGTGTAGGTGGTTTGG
TAAGTAGGGCGTGAAAGCTCCTGGCTCAACTGGGAGAGGACGTTCTAAACTGTCAAGCTT
>seq01675;size=4
TACGGAGGGTGCAAGCGTTGTTCGGAATTACTGGGCGTAAAGGGCGCGCAGGCGGTTGTG
CAAGTCAGTTGTGAAATCCCCCGGCTTAACCGGGGAACTGCATCTGAAACTGCATGACTC
>seq01676;size=4
TATGTAGGGGGCGAGCGTTACCCGGAATCACTGGGCGTAAAGGGAGCGTAGGTGGCCTGA
CATGTCAACTGTGAAAACCCGGAGCTCAACTCCGGACTTGCAGTTGAAACTGCCAGGCTT
>seq01677;size=4
TACGGAGGGTGCGAACGTTAATCGGAATTACTGGGCGTAAAGCGCGCGTAGGCGGTTTGA
TAAGTGGGATGTGAAAGCCCCGGGCTCAACCTGGGAATTGCACTCCAAACTGTCAGGCTA
>seq01678;size=4
TACGTAGGGGGCTAGCGTTATCCGGAATTACTGGGCGTAAAGGGTGCGTAGGTGGTTTCT
TAAGTCAGAGGTGAAAGGTTACGGCTCAACCGTAGTAAGCCTTTGAAACTGGGAAACTTG
>seq01679;size=4
TACGTAGGGTCCAAGCGTTATCCGGAGTGACTGGGCGTAAAGAGTTGCGTAGGCGGTTAT
GTAAGCGAGTGATGAAAACTATCGGCTCAACCGATAGCCTATTATTCGAACTGCATAACT
>seq01680;size=4
TACGAAGGGGGCTAGCGTTGTTCGGAATTACTGGGCGTAAAGCGCACGTAGGCGGACATT
TAAGTCAGGGGTGAAATCCCGGGGCTCAACCCTGGAACTGCCTTTGATACTGGGTGTCTT
>seq01681;size=4
TACGGAGGGTGCAAGCGTTACTCGGAATCACTGGGCGTAAAGGATGTGTAGGCTGTACTA
TAAGTCAGGAGTGAAATCCAACGGCTCAACCGTTGAACTGCTTTTGAAACTGTTGTACTA
>seq01682;size=4
TACGTAGGGTGCGAGCGTTGTCCGGATTTATTGGGCGTAAAGAGCTTGTAGGCGGTCAGT
CGCGTCGTAAGTGCAAACTCAGGGCTTAACCCTGAGCCTGCTTTCGATACGGGCCGACTA
>seq01683;size=4
TACGTAGGGGGCGAGCGTTACCCGGAATCACTGGGCGTAAAGGGAGCGTAGGTGGCCTGA
CATGTCAACTGTGAAAACCCGGAGCTCAACTCCGGACTTGCAGATGAAACTGCCAGGCTT
>seq01684;size=4
TACGTAGGGTGCGAGCGTTATCCGGATTTATTGGGCGTAAAGGGCTCGTAGGCGGTTCGT
CTCGTCCGGTGTGAAAGTCCATCGCCTAACGGTGGATCTGCGCCGGGTACGGGCGGGCTG
>seq01685;size=4
GACGTAGGGGGCAAGCGTTGTCCGGAATTACTGGGCGTAAAGGGTGCGTAGGCGGCAATT
CAAGTCTGATGTGAAATACCCGTGCTTAACATGGGTCTTGCATCGGAAACTGAATAGCTA
>seq01686;size=4
TACGTAGGGGGCGAGCGTTGTCCGGAATCACTGGGCGTAAAGCGCACGTAGGCGGGCTGT
CAAGTCGGCCGTGAAAGGCACGGGCTCAACCTGTGCATGTCGGTCGATACTGGCGGTCTT
>seq01687;size=4
CACGGGGGTTGCGAGCGTTGTCCGGAATTACTAGGCGTAAAGCGCAGGTAGGCGGATAAA
TAAGTTTAAGGTTAAAGGCTACGGCTTACCCGTAGTAAGGCGTTAGATACTGTTTATCTG
>seq01688;size=4
TACTGAGGGTGCAAGCGTTAATCGGAATTACTGGGCGTAAAGCGCACGCAGGCGGTCTGT
CAAGTCGGATGTGAAATCCCCGGGCTCAACCTGGGAACTGCATTCGAAACTGGCAGGCTA
>seq01689;size=4
CACGTAAGTGGCAAGCGTTGTTCGGATTCATTGGGCGTAAAGGGCGCGTAGGCGGCGTAT
CAAGCTTGGTGTGAAATATCCCGGCTCAACCGGGAAGGCGCGCTGAGAACTGAAATGCTA
>seq01690;size=4
TACGTAGGTGGCAAGCGTTATCCGGATTTACTGGGTGTAAAGGGCGCGTAGGCGGGAAAG
CAAGTCAGATGTGAAATCCATGGGCTTAACTCATGAACTGCATTTGAAACTGTTTTTCTT
>seq01691;size=4
TACGTAGGGTGCGGGCGTTAATCGGAATTACTGGGCGTAAAGCGTGCGCAGGCGGTTTGC
TAAGACAGGTGTGAAATCCCCGGGCTTAACCTGGGAACTGCGCTTGTGACTGGCAGGCTA
>seq01692;size=4
TACGGAGGGAGCGAGCGTTGTTCGGAATCATTGGGCGTAAAGGGCATGTAGGCGGCTCTG
TAAGTCGGGTGTGAAATCCCATCTCTCAAGCGTGGAACGGCATTCGAAACTGCAGGGCTT
>seq01693;size=4
TACGGAGGGTGCAAGCGTTAATCGGAATTACTGGGCGTAAAGCGCACGCAGGCGGTCTGT
CAAGTCGGATGTGAAATCCCCGGGCTCAACCTGGGAACTGCATTCGAAACTGGCCGGCTA
>seq01694;size=4
CACGTAGGAGGCGAGCGTTATCCGGATTTATTGGGCGTAAAGGGCAAGTAGGCGGTGGCC
AAAGTTGGGCGTGACACATCCCGGCTCAACTGGGAAGGTGCGTCCAAAACTAGGTGACTA
>seq01695;size=4
TACGTAGGCTCCAAGCGTTATCCGGATTTATTGGGCGTAAAGGGTGCGTAGGATGTTTCG
CGCGTCTCCTGTTAAATTTCACCGCTTAACGGTGGAGCCGCAGGGGATACGGCGAAGCTA
>seq01696;size=4
TACGGAAGGTGCGAGCGTTAATCGGAATTACTGGGCGTAAAGCGCACGTAGGCGGCTTGG
TAAGTCGGATGTGAAAGCCCCGGGCTCAACCTGGGAACTGCATTCGATACTGCTGGGCTA
>seq01697;size=4
TACGTATGGTGCAAGCGTTATCCGGATTTACTGGGTGTAAAGGGAGCGTAGGTGGTTTGA
TAAGTCAGATGTGAAAACCCGGGGCTCAACCCCGGGACTGCATTTGAAACTATTGAACTG
>seq01698;size=4
TACGGAGGATGCGAGCGTTATCCGGATTTATTGGGTTTAAAGGGTGCGTAGGCGGCTTTT
TAAGTCAGCGGTGAAATTTTGCAGCTTAACTGTAACAGTGCCGTTGATACTGGCGAGCTA
>seq01699;size=4
TACGTAGGGAGCAAGCGTTATCCGGATTTATTGGGTGTAAAGGGTGCGTAGACGGGAAAG
CAAGTTAGTTGTGAAATCCCTCGGCTTAACTGAGGAACTGCAACTAAAACTACTTTTCTT
>seq01700;size=4
CACCGGCAGCTCGAGTGGTGGCCGTTTTTATTGGGCCTAAAGCGTTCGTAGCCGGCTTGA
TAAGTCTCTGGTGAAATCCTACAGCTTAACTGTGGGAATTGCTGGAGATACTATCAGGCT
>seq01701;size=4
TACGAAGGGGGCTAGCGTTGTTCGGAATTACTGGGCGTAAAGCGCGCGTAGGCGGTTTTG
CAAGCCAGAGGTGAAATGCCTGAGCTCAACTTGGGAATTGCCTTTGTGACTGTGAGGCTT
>seq01702;size=4
TACGAAGGGGGCGAGCGTTATTCGGAATCACTGGGCGTAAAGCGTGCGTAGGCTGTTTTG
TAAGTCAGAAGTGAAAGCCCAGGGCTTAACCCTGGAATTGCTTTTGAAACTACAAGACTC
>seq01703;size=4
TACGGAGGGTGCAAGCGTTAATCGGAATTACTGGGCGTAAAGCGCACGCAGGCGGTCTGG
CAAGTCGGATGTGAAATCCCCGGGCTCAACCTGGGAACTGCATTCGAAACTGGCAGGCTA
>seq01704;size=4
TACGAAGGGGGCTAGCGTTGCTCGGAATTACTGGGCGTAAAGCGCACGTAGGCGGGTCGT
TAAGTCGGGGGTGAAATCCTGGAGCTCAACTCCAGAACTGCCTTCGATACTGGCGATCTC
>seq01705;size=4
TACGGAGGGTGCAAGCGTTAATCGGAATTACTGGGCGTAAAGCGCACGCAGGCGGTCTGT
CAAGTCGGATGTGAAATCCTCGGGCTTAACCTGGGAACTGCATTCGAAACTGGCAGGCTA
>seq01706;size=4
TACGGAGGGAGCTAGCGTTGTTCGGAATTACTGGGCGTAAAGCGCACGTAGGCGGTTACT
CAAGTCAGAGGTGAAAGCCCGGGGCTCAACCCCGGAACTGCCTTTGAAACTAGGTAACTA
>seq01707;size=4
TACGAAGGGGGCTAGCGTTGTTCGGAATTACTGGGCGTAAAGCGCACGTAGGCGGACATT
TAAGTCAGGGGTGAAATCCCGGGGCTCAACCTCGGAACTGCCTTTGATACTGGGTGTCTA
>seq01708;size=4
TACGTAGGTGGCGAGCGTTGTCCGGAATTATTGGGCGTAAAGGGAGCGCAGGCGGGAAGG
TAAGTCTATCTTAAAAGTGCGGGGCTCAACCCCGTGATGGGATAGAAACTATCATTCTTG
>seq01709;size=4
GACGTAGGGGGCGAGCGTTGCCCGGAATTACTGGGTGTAAAGGGGACGTAGGCGGGTGAT
CAAGTCATCTGTGAAAAGATTGCTCAACGATCGGCTTGCGGATGAAACTGATCATCTTGG
>seq01710;size=4
CACGTAGGGGGCAAGCGTTGTTCGGAATTATTGGGCGTAAAGGGCATGTAGGCGGTTTTG
TAAGCCTGGTGTGAAATCCTGCAGCTTAACTGTAGAATTGCATTGGGTACTGCGAGACTT
>seq01711;size=4
TACGGAGGGTGCAAGCGTTAATCGGAATTACTGGGCGTAAAGCGCACGCAGGCGGTCTGT
CAAGTCGGATGTGAAATCGCCGGGCTCAACCTGGGAACTGCATTCGAAACTGGCAGGCTA
>seq01712;size=4
TACGTAGGTGGCAAGCGTTATCCGGAATTACTGGGCGTAAAGCGCACGCAGGTGGTTGTC
TAAGACGGACGTGAAAGCTCCTGGCTTAACTGGGAGAGGTCGTTGGTGACTGGATGACTT
>seq01713;size=4
TACGTAGGGAGCGAGCGTTGTCCGGAATTACTGGGCGTAAAGGGTGCGTAGGCGGCATGG
CAAGTCAGATGTGAAATCCCCGGGCTTAACTCGGGGGGTGCATTTGAAACTGCTGTGCTT
>seq01714;size=4
TACGTAGGGAGCAAGCGTTATCCGGATTCATTGGGCGTAAAGAGTGCGTAGGCGGTTTAT
TAAGTCTAAGATTAAAGCCCGAAGCTTAACTTCGGTTCGTTTTAGATACTGGTAGACTTG
>seq01715;size=4
TACGTAGGTGGCAAGCGTTGTCCGGAATTATTGGGCGTAAAGAGCATGTAGGCGGGAATC
TAAGTCTGTTGTGAAAATGCGGGGCTCAACCCCGTATTGCGATGGAAACTGGATTTCTTG
>seq01716;size=4
TACGTAGGGGGCGAGCGTTGTCCGGAATTACTGGGCGTAAAGCGCACGCAGGCTGATTGA
CAAGTCTGATGGAAAAGGCTGCGGCTCAACTGCAGTTACACGTTAGATACTGTCAGTCTA
>seq01717;size=4
TACGGAGGGTGCAAGCGTTAATCGGAATTACTGGGCGTAAAGCGCACGCAGGCGGTCTGT
CAAGTCGTATGTGAAATCCCCGGGCTCAACCTGGGAACTGCATTCGAAACTGGCAGGCTA
>seq01718;size=4
TACGTAGGGGGCGAGCGTTACCCGGAATCACTGGGCGTAAAGGGAGCGTAGGTGGCCTGA
CATGTCAACTGTGAAAACCCGGAGCTCAACTCCGGACTTGCAGTTGAAACTGCCATGCTT
>seq01719;size=4
AACGTAGGAGGCGAGCGTTATCCGGATTTACTGGGTGTAAAGCGCGTGTAGGCGGTCGTG
CAAGTGGTGCGTGAAAGCGCCCGGCTCAACCGGGCGAGGACGTGGGCGAACTGCGCGACT
>seq01720;size=4
TACGTAGGGTGCGAGCGTTAATCGGAATTACTGGGCGTAAAGCGTGCGCAGGCGGTTTGC
TAAGACAGGTGTGAAATCCCCGGGCTTAACCTGGGAACTGCGCTTGAGACTGGCAGGCTA
>seq01721;size=4
TACGGAGGGTGCAAGCGTTAATCGGAATTACTGGGCGTAAAGCGCACGCAGGCGGTCTGT
CAAGTCGGATGTGAAATCCCCGGGCTCAACCTGGGAACCGCATTCGAAACTGGCAGGCTA
>seq01722;size=4
TACGAAGGGGGCTAGCGTTGTTCGGATTTACTGGGCGTAAAGCGCACGTAGGCGGATCGT
TAAGTCGGGGGTGAAATCCTGGAGCTCAACTCCAGAACTGCCTTCGATACTGGCGATCTC
>seq01723;size=4
TACGTAGGGTGCGAGCGTTGTCCGGAATTATTGGGCGTAAAGAGCTTGTAGGCGGTCTGT
TGCGTCGGAAGTGAAAACTCAGGGCTTAACCCTGAGCCTGCTTTCGATACGGGCAGACTT
>seq01724;size=4
TACGGAGGGTGCAAGCGTTATTCGGAATTACTGGGCGTAAAGCGCACGTAGGCGGCTTTG
TAAGTCAGGTGTGAAATCCCACGGCTCAACCGTGGAACTGCACTTGAAACTGCGAGGCTT
>seq01725;size=4
TACGGAGGGTGCAAGCGTTAATCGGAATTACTGGGCGTAAAGCGCACGCAGGCGGTCTGT
TAAGTCAGATGTGAAATCCCCGGGCTCAACCTGGGAACTGCATTCGATACTGGCAAGCTT
>seq01726;size=4
TACGTAGGGTGCGAGCGTTAATCGGAATTACTGGGCGTAAAGCGTGCGCAGGCGGTTCGT
TAAGTCTGATGTGAAAGCCCCGGGCTCAACCTGGGAATGGCATTGGATACTGGCAGGCTG
>seq01727;size=4
TACCGGCGGCTCGAGTGGTGGCCGCTTTTACTGGGCTTAAAGGGTCCGTAGCTTGATTCA
CAAGTCCCTTGAGAAATCCATCGGCTTAACTGATGGGCGTTCATGGGATACTGTGGTTCT
>seq01728;size=4
GACGAACCGTCCGAACGTTATTCGGTATCACTGGGCTTAAAGCGTGCGTAGGCGGCCTAG
TAGGTGAGGTGTGAAAGCCCTCGGCTCAACCGAGGAATTGCGCTTCAAACCACTAGGCTT
>seq01729;size=4
TACGGAGGGTGCAAGCGTTGTTCGGAATTATTGGGCGTAAAGGGCGCGTAGGCGGTTGCG
TAAGTCAGATGTGAAATACTTCGGCTTAACCGAAGAACTGCATTTGAAACTGCACAGCTA
>seq01730;size=3
TACGAAGGGTGCTAGCGTTGTTCGGAATTACTGGGCGTAAAGGGCGTGTAGGCGGCATGT
CAAGACAGGGGTGAAATCCCGGGGCTCAACCTCGGAATTGCCTTTGTGACTGATGTGCTT
>seq01731;size=3
TACGTAAGGAGCAAGCGTTGTCCGGATTTACTGGGCGTAAAGAGCTCGTAGGCGGCCGAT
CAGGTCTCGCGTAAAATCCCCCGGCTCAACCGGGGAGAGTCGCGGGAAACCGACCGGCTT
>seq01732;size=3
TACGTAGGGTGCGAGCGTTAATCGGAATTACTGGGCGTAAAGCGTGCGCAGGCGGATTGT
TAAGCAAGATGTGAAATCCCCGGGCTTAACCTGGGAATGGCATTTTGAACTGGCAGTCTA
>seq01733;size=3
GACGAAGGGAGCGAGCGTTGTTCGGAATCACTGGGCTTAAAGGGCGCGTAGGCGGCCTTG
TGTGTCGGTTGTGAAATCCCCGAGCTCAACTCGGGAATTGCTTCCGAAACTGCAAGGCTT
>seq01734;size=3
TACAGAGGTCTCAAGCGTTGTTCGGATTTACTGGGCGTAAAGGGTGCGTAGGAGGTTTTT
TAAGTCGAATGTGAAATCCCGCAGCTCAACTGCGGAACTGCATTCGATACTAAAAAGCTG
>seq01735;size=3
TACGGGGGGGGCTAGCGCTGTTCGGAATCACTGGGCGTAAAGGGCGCGTAGGCGGCTAGG
CAGGTCTGGTGTGAAAGCCCTCGGCTCAACCGAGGAATTGCGCTGGAAACCGCTTGGCTA
>seq01736;size=3
TACGTAGGTGGCAAGCGTTGTCCGGATTTACTGGGCGTAAAGGGAGCGTAGGCGGATTTT
TAAGTGGGATGTGAAATACCCGGGCTCAACCTGGGTGCTGCATTCCAAACTGGAAGTCTA
>seq01737;size=3
TACCGGCGGCTCGAGTGGTGGCCACTATTACTGGGCTTAAAGGGTCCGTAGCTTGATGTA
CAAGTCTCTTGAGAAATCCGCCGGCTTAACCGGTGGGCGTTCATGGGAAACTGTATTTCT
>seq01738;size=3
TACGTAGAGTGCGAGCGTTATCCGGATTTATTGGGCGTAAAGGGCTCGTAGGCGGTTCGT
CGCGTCCGGTGTGAAAGTCCATCGCCTAACGGTGGATCTGCGCCGGGTACGGGCGGGCTG
>seq01739;size=3
TACGGAGGTTGCAAGCGTTGTTCGGAATTACTGGGCGTAAAGGGAGCGCAGGCGGTTAGG
TCAGTCTGAAGTGAAAGCCCGGGGCTCAACCCCGGAAGGGCTTTGGATACTGCCTAACTT
>seq01740;size=3
TACGTAGGGTGCTAGCGTTGTTCGGAATCATTGGGCGTAAAGCGCGTGTAGGTGGCCTTC
TAAGTTGGATGTGAAATGCCTGGGCTCAACCGAGGAAGTGCATCCAAAACTAGTTGGCTA
>seq01741;size=3
GACATAAGGTGCGAGCGTTATCCGGAATCACTGGGCGTAAAGGGCATCTAGGCGGTTTAT
TAAGTCAGGGGTGAAAAGCCGAAGCTCAACTTTGGTCTTGCCTTTGAAACTGATAGACTA
>seq01742;size=3
GACGTAGGGGGCGAGCGTTGTCCGGAATTACTGGGCGTAAAGAGCACGTAGGCGGGTAAT
TAAGTCAGATGTGAAAGACCGGGGCCCAACCTCGGGGTTGCATCTGCAACTGGTTATCTT
>seq01743;size=3
TACGTAGGGGGCGAGCGTTGTCCGGAATTACTGGGCGTAAAGGGAGCGTAGGCGGCCGAT
TAAGTTGGATGTGAAATCCCCGGGCTTAACTTGGGTGGTGCATCCAATACTGGTTGGCTA
>seq01744;size=3
TACGTGGGGTGCGAGCGTTATCCGGATTTATTGGGCGTAAAGGGCTCGTAGGCGGTTCGT
CGCGTCCGGTGTGAAAGTCCATCGCCTAACGGTGGATCTGCGCCGGGTACGGGCGGGCTG
>seq01745;size=3
TACGTAGGGGGCGAGCGTTGTCCGGAATGACTGGGCGTAAAGGGCGCGTAGACGGTTGTC
TAAGTCTGGAGTGAAAGTCCTGCTTTCAAGGTGGGAATTGCTTTGGAGACTGGATGACTT
>seq01746;size=3
GACAGAGGAGGCAAGCGTTGTTCGGAATCACTGGGCTTAAAGCGGGTGTAGGCGGCTACG
CAAGTGTCTTGTGAAATCCCACGGCTCAACCGTGGAACGGCAGGGCAAACTGCGCAGCTT
>seq01747;size=3
CACGTAGGAGGCAAACGTTATCCGGATTTACTGGGCGTAAAGCGCGTGTAGGTGGTTTGG
TAAGTAGAGCGTGAAAGCTCCTGGCTCAACTGGGAGAGGACGTTCTAAACTGCCAAGCTT
>seq01748;size=3
TACGGAGGGGGCTAGCGTTGTTCGGAATTACTGGGCGTAAAGCGCACGTAGGCGGATCAG
TCAGTCAGGGGTGAAATCCCGGGGCTCAACCCCGGAACTGCCCTTGATACTGCTGGTCTG
>seq01749;size=3
TACGGAGGGTGCGAGCGTTAATCGGAATTACTGGGCGTAAAGCGCATGTAGGCGGTTTGA
TCAGTCGGATGTGAAATCCCCGAGCTTAACTTGGGAACTGCATTCGATACTGTCAGGCTA
>seq01750;size=3
TACGGAGGGTGCAAGCGTTAATCGGAATTACTGGGCGTAAAGCGCACGCAGGCGGTTTGT
TAAGTCAGATGTGAAATCCCCGGGATCAACCTGGGAACTGCATCTGATACTGGCAAGCTT
>seq01751;size=3
TACGTAGGGTGCAAGCGTTAATCGGAATTACTGGGCGTAAAGCGAGCGCAGGCGGTTGTG
TAAGACAGATGTGAAATCCCCGGGCTCAACCTGGGAACTGCATTTGTTACTGCACGGCTA
>seq01752;size=3
AACGTAGGTGGCAAGCGTTGTCCGGAATTACTGGGTGTAAAGGGAGCGCAGGTGGGCAGG
CAAGTCGAATGTGAAATACACGGGCTCAACTCGTGAATTGCGTTCGATACTGTTTGTCTT
>seq01753;size=3
TACGTAGGTGGCGAGCGTTACTCGGAATTACTAGGCGTAAAGCGCGTGTAGGCGGGAGCC
TAAGTCTGTGGTTAAATTTCGCAGCCCAACTGCGAACTGTCCACGGAAACTGGGGTTCTT
>seq01754;size=3
TACGGAGGATGCAAGCGTTATCCGGATTCATTGGGTTTAAAGGGTGCGTAGGCGGACTAT
TAAGTCAGCGGTGAAAGCCTGCAGCTTAACTGCAGAACTGCCATTGATACTGATAGTCTT
>seq01755;size=3
TACGTAGGGCGCAAGCGTTATCCGGAATTATTGGGCGTAAAGAGCTCGTAGGCGGTTTGT
CGCGTCTGCTGTGAAATCCCGAGGCTCAACCTCGGGTCTGCAGTGGGTACTGGCAGACTA
>seq01756;size=3
TACGGAGGGTGCAAGCGTTAATCGGAATTACTGGGCGTAAAGCGCACGCAGGCGGTTTGT
TAAGTCAGATGTGAAATCCCCGGGCTCAACCTGGGAACTGCATCTGATACTGGCAAGCAT
>seq01757;size=3
TACGAAGGGGGCTAGCGTTGCTCGGAATTACTGGGCGTAAAGGGCGCGTAGGCGGACAGT
TTAGTCAGAGGTGAAAGCCCAGGGCTCAACCTTGGAATAGCCTTTGATACTGACTGTCTT
>seq01758;size=3
TACGTAGGGGGCGAGCGTTGTCCGGAATTACTGGGCGTAAAGGGTGCGTAGGTGGCGAAT
TAAGTTGGATGTGAAATACCCGGGCTTAACTTGGGGGGTGCATCCAATACTGGTTAGCTA
>seq01759;size=3
TACGGAGGGTGCAAGTGTTATTCGGAATCACTGGGCGTAAAGAGCACGTAGGCGGATGGG
TAAGTCAGATGTGAAATCCCGGGGCTCAACTTCGGAACTGCATTTGATACTGCCTGTCTT
>seq01760;size=3
TACGGAGGGTGCAAGCGTTAATCGGAATTACTGGGCGTAAAGCGCACGCAGGCGGTCTGT
CAAGTCGGATGTGAAATCCCCGGGCTCAACCTGGGAACTGCCTTCGAAACTGGCAGGCTA
>seq01761;size=3
TACAGAGATGGCGAGCGTTACTCGGATTTATTGGGTGTAAAGGGCAGGTAGGCGGCTATG
CAAGTTGGGGGTGAAATCCTGTGGCTCAACCACAGAACTGCCTTCAAAACTGCATAGCTT
>seq01762;size=3
TACAGAGGTCTCGAGCGTTGTTCGGATTTACTGGGCGTAAAGGGAGCGTAGGCGGTTCAG
TATGTCGAATGTGAAATCCCACGACTCAACCGTGGAATGGCATTCGCAACTGCTGGGCTA
>seq01763;size=3
TACGTAGGGTGCAAGCGTTGTCCGGAATTACTGGGCGTAAAGAGCTCGTAGGCGGTTTGT
CGCGTCGTCTGTGAAATTCTGCAGCTTAACTGCAGGCGTGCAGGCGATACGGGCAGACTT
>seq01764;size=3
TACGTAGGCCCCAAGCGTTATCCGGATTTATTGGGCGTAAAGGGTGCGTAGGATGTCTAA
CGCGTCTTGTTTTAAATTCTCAGGCCCAACCTGGGCATTGGGCAGGATACGGTTAGACTA
>seq01765;size=3
TACGAAGGGGGCTAGCGTTGTTCGGAATCACTGGGCGTAAAGCGCACGTAGGCGGACTTT
TAAGTCAGGGGTGAAATCCCGGGGCTCAACCTCGGAACTGCCTTTGATACTGGAAGTCTT
>seq01766;size=3
TACGGGGGATGCGAGCGTTATCCGGATTTATTGGGTTTAAAGGGTGCGTAGGCTGCGCGA
CAAGTCGGCGGTGAAACCCCGGGGCTCAACCCCGGGCCTGCCGTCGAAACTGGCGCGCTG
>seq01767;size=3
TACGTAGGGTGCAAGCGTTAATCGGAATTACTGGGCGTAAAGCGTGCGCAGGCGGTGATG
TAAGACAGATGTGAAATCCCCGGGCTCAACCTGGGAACTGCATTTGTGACTGCATTGCTG
>seq01768;size=3
TACGGAGGGTGCAAGCGTTAATCGGAATTACTGGGCGTAAAGCGCACGCATGCGGTCTGT
CAAGTCGGATGTGAAATCCCCGGGCTCAACCTGGGAACTGCATTCGAAACTGGCAGGCTA
>seq01769;size=3
TACGAAGGGGGCTAGCGTTGCTCGGAATCACTGGGCGTAAAGCGCACGTAGGCGGGTTGT
TAAGTCAGAGGTGAAATCCTGGAGCTCAACTCCAGAACTGCCTTTGATACTGGCGACCTT
>seq01770;size=3
TACGGAGGGAGCTAGCGTTGTTCGGAATTACTGGGCGTAAAGCGCACGTAGGCGGCTTTG
TAAGTTAGAGGTGAAAGCCTGGAGCTCAACTCCAGAACTGCCTTTAAGACTGCATCGCTT
>seq01771;size=3
TACGGAGGGTGCAAGCGTTAATCAGAATTACTGGGTGTAAAGCGCACGCAGGCGGTCTGT
CAAGTCGGATGTGAAATCCCCGGGCTCAACCTGGGAACTGCATTCGAAACTGGCAGGCTA
>seq01772;size=3
TACGTAGGGTGCGAGCGTTGTCCGGAATTATTGGGCGTAAAGAGCTTGTAGGCGGTTTGT
CGCGTCTGCTGTGAAAATCCGGGGCTCAACCCCGGACTTGCAGTGGGTACGGGCAGACTA
>seq01773;size=3
TACGGAGGGTGCAAGCGTTAATCGGAATTACTGGGCGTAAAGCGCACGCAGGCGGTCTGT
CACGTCGGATGTGAAATCCCCGGGCTCAACCTGGGAACTGCATTCGAAACTGGCAGGCTA
>seq01774;size=3
TACGGAGGCCCCGAGCGTTGTTCGGAATTACTGGGCTTAAAGCGCGTGTAGGCGGGCCGG
AAAGTGCCTTGTGAAATCCCCGGGCTCAACCCGGGAATGGCTCGGCATACTATCGGTCTT
>seq01775;size=3
TACGTAGGGGGCAAGCGTTGCTCGGAATTACTGGGCGTAAAGGGCGAGTAGGCGGTCGGG
CAAGTCAAGGATGAAATCCCGAGGCTCAACTTCGGAATTGTTCTTGAAACTGCTCGGCTT
>seq01776;size=3
TACGTAAGGGGCGAGCGTTGTCCGGAATGACTGGGCGTAAAGGGTGCGTAGGTGGTGTCT
TAAGTCAGATGTGAAAGGCTCCTGCTCAACGGGAGAGTTGCATTTGAAACTGGGGTACTT
>seq01777;size=3
TACGTAGGGGGCAAGCGTTATCCGGATTTACTGGGTGTAAAGGGAGCGTAGACGGATTAG
CAAGTCAGATGTGAAAGGCGGGGGCTTAACCCCTGGATTGCATTTGAAACTGCGGATCTT
>seq01778;size=3
TACGGAGGGTGCAAGCGTTAATCGGAATTACTGGGCGTAAAGCGCACGCAGGCGGTCTGT
TAAGTCGGATGTGAAATCCCCGGGCTTAACCTGGGAACTGCATTCGAAACTGGCAGGCTA
>seq01779;size=3
TACGTAGGGAGCGAGCGTTATCCGGATTTATTGGGTGTAAAGGGTGCGTAGACGGGAAGT
CAAGTTAGTTGTGAAATCCCTCGGCTTAACTGAGGAACTGCAACTAAAACTGATTTTCTT
>seq01780;size=3
TACGGAGGGTGCAAGCGTTAATCGGAATCACTGGGCGTAAAGCGCACGTAGGCGGCCTTG
CAAGTCAGGCGTGAAAGCCCCCGGCTCAACCGGGGAACTGCGCTTGAAACTGCTTGGCTC
>seq01781;size=3
TACGTAGGGGGCGAGCGTTACCCGGAATCACTGGGCGTAAAGGGAGCGCAGGTGGCCTGA
CATGTCAACTGTGAAAACCCGGAGCTCAACTCCGGACTTGCAGTTGAAACTGCCAGGCTT
>seq01782;size=3
TACGTAGGGAGCAAGCGTTGTCCGGAATCATTGGGCGTAAAGCGCGCGTAGGCGGCCCGA
TAAGTCCGCTGTGAAAGTCAACGGCTCAACTGTTGAAAGCCGGTGGATACTGTCGGGCTG
>seq01783;size=3
TACGTAGGGCGCAAGCGTTGTCCGGAATTATTGGGCGTAAAGAGCTCGTAGGCGGTGTGT
CGCGTCTGCTGTGAAAACTCAAGGCTCAACCTTGGGCTTGCAGTGGGTACGGGCACACTA
>seq01784;size=3
TACGTAGGGGGCGAGCGTTACCCGGAATCACTGGGCGTAAAGGGAGCGTAGGTGGCCTGA
CATGTCAACTGTGAAAACCCGGAGCTCAACTCCGGACTTGCAGTTAAAACTGCCAGGCTT
>seq01785;size=3
TACGGAGGGTGCAAGCGTTGTTCGGAATTATTGGGCGTAAAGGACGCGTAGGCGGTAATG
AAAGTCAGGTGTGAAATACTTTGGCTCAACTGAAGAACTGCATCTGAAACTTCATAACTA
>seq01786;size=3
TACGGAGGGTGCAAGCGTTAATCGGAATTACTGGGCGTAAAGCGCACGCAGGCGGTCTCT
CAAGTCGGATGTGAAATCCCCGGGCTCAACCTGGGAACTGCATTCGAAACTGGCAGGCTA
>seq01787;size=3
TACGTGGGGTGCAAGCATTAATCGGATTTATTGGGCGTAAAGGGTGCGTAGGCGGATCTG
TAAGTGGGATGTGAAATCCCGGGGCTTAACCCCGGAACTGCATTCCATACTGCTGATCTT
>seq01788;size=3
TACGAAGGGTGCAAGCGTTACTCGGAATTACTGGGCGTAAAGCGTGCGCAGGCGGTTCGT
TAAGTCTGCTGTGAAAGCCCTGGGCTCAACCTGGGAATGGCAGTGGATACTGGCGAGCTA
>seq01789;size=3
TACGGAGGGTGCAAGCGTTAATCGGAATAACTGGGCGTAAAGCGCACGCAGGCGGTTAGA
TAAGTCAGATGTGAAAGCCCCCGGCTCAACCTGGGAACTGCATTTGAAACTGTCTGACTA
>seq01790;size=3
TACGTAGGTGGCGAGCGTTACTCGGAATTACTAGGCGTAAAGCGCGTGTAGGCGGGAGCC
TAAGTCTGTGGTTAAATTTCGCAGCCCAACTGCGAACTGTCCACGGAAACTGGGTTTCTT
>seq01791;size=3
TACGTAGGTGGCAAGCGTTATCCGGAATTACTGGGTGTAAAGGGAGCGCAGGCGGGATAG
CAAGTCAGCTGTGAAAACTATGGGCTCAACCCATAAACTGCAGTTGAAACTGTTATTCTT
>seq01792;size=3
TACGTAGGGTGCGAGCGTTGTCCGGAATTATTGGGCGTAAAGAGCTCGTAGGCGGTCTGT
CGCGTCGGAAGTGAAAACTCGGGGCTCAACCCCGAGCCTGCTTTCGATACGGGCAGACTT
>seq01793;size=3
TACGTAGGGTGCAAGCATTATCCGGAGTGACTGGGCGTAAAGAGTTGCGTAGGTGGTTTG
TTAAGTGAATAGTGAAATCTGGCGGCTCAACCGTACAGGCTATTATTCAAACTGGCAAAC
>seq01794;size=3
TACGGAGGGGGCTAGCGTTGTTCGGAATTACTGGGCGTAAAGCGCACGTAGGCGGTCTTT
TAAGTCAGAGGTGAAAGCCCGGGGCTCAACTCCGGAATTGCCTTTGAAACTGGGAGACTT
>seq01795;size=3
TACGTAGGGGGCGAGCGTTACCCGGAATCACTGGGCGTAAAGGGAGCGTAGGTGGCCTGA
CATGTCAACTTTGAAAACCCGGAGCTCAACTCCGGACTTGCAGTTGAAACTGCCAGGCTT
>seq01796;size=3
TACGTAGGGGGCGAGCGTTGTCCGAATTCACTGGGCGTAAAGCGCGCGTAGGCGGGTTTT
TAAGTTGTGGGTGAAATTCCGAGGCTCAACCTCGTAACTGCCTGCAAAACTGGGAGCCTT
>seq01797;size=3
TACGTAGGGGGCGAGCGTTACCCGGAATCACTGGGTGTAAAGGGAGCGTAGGTGGCCTGA
CATGTCAACTGTGAAAACCCGGAGCTCAACTCCGGACTTGCAGTTGAAACTGCCAGGCTT
>seq01798;size=3
TACAGAGGGTGCAAGCGTTAATCGGAATTACTGGGCGTAAAGCGAGCGTAGGTGGCTTGA
TAAGTCAGATGTGAAATCCCCGGGCTTAACCTGGGAACTGCATCTGAAACTGTTAGGCTA
>seq01799;size=3
TACGGAGGGTGCAAGCGTTAACCGGAATTACTGGGCGTAAAGCGCACGCAGGCGGTCTGT
CAAGTCGGATGTGAAATCCCCGGGCTTAACCTGGGAACTGCATTCGAAACTGGCAGGCTA
>seq01800;size=3
TACGTAGGGTGCGAGCGTTATCCGGATTTATTGGGCGTAAAGGGCTCGTAGGCGGTTCGT
CGCGTCCGGTGTGAAAGTCCATCGCCTAACGGTGGATCTGCGCCGGGTACGGGCGGGCTT
>seq01801;size=3
GACGGAGGGGGCGAGCGTTGTTCGGAATTATTGGGCGTAAAGGGCTTGTAGGCGGACAGG
TTAGTCTGGCGTGAAATCTCCACCGCTCACCGGGGAGGGGCCGCTGGAAACTGCCTGTCT
>seq01802;size=3
TACGGAGGGTGCAAGCGTTAATTGGAATTACTGGGCGTAAAGCGCACGCAGGCGGTCTGT
CAAGTCGGATGTGAAATCCCCGGGCTTAACCTGGGAACTGCATTCGAAACTGGCAGGCTA
>seq01803;size=3
TACGGAGGGTGCAAGCGTTAATCGGAATAACTGGGCGTAAAGCGCACGCAGGCGGTTCGA
TAAGTCAGATGTGAAAGCCCCGGGCTCAACCTGGGAACTGCATTTGAAACTGTCTGACTA
>seq01804;size=3
TACGTAGGGTGCAAGCGTTGCTCGGAATTACTGGGCGTAAAGGGAGCGCAGGCGGTTTTG
TATGTCGTAGGTGAAATACTCCGGCTTAACTGGAGAAACGACTGCGAAACTGCAAGACTA
>seq01805;size=3
TACGTATGTCGCAAGCGTTATCCGGAATTATTGGGCATAAAGGGCATCTAGGCGGGGTTT
CAAGTCGACGGTGAAAACTAGTGGCTCAACCATTAGCTTGCCGACGAAACTGAAATTCTA
>seq01806;size=3
TACGGGGATGGCGAGCGTTACTCGGATTTACTGGGTGTAAAGGGCAGGTAGGCGGTTTTG
CAAGTTGAAGGTTAAATCCTCTGACTCAATCAGAGAGCTGCCTTCAAAACTACATTACTT
>seq01807;size=3
TACGTAGGGGGCGAGCGTTGCTCGGATTGACTGGGCGTAAAGCGCGCGTAGGCGGTCCAT
TAAGTGTGCGGTGAAATTCAGAGGCTCAACCTCTGTCCCGCCGCGCAAACTGGTGGTCTT
>seq01808;size=3
TACGTAGGGCGCAAGCGTTATCCGGAATTATTGGGCGTAAAGAGCTCGTAGGCGGTCTGT
CGCGTCTGCTGTGAAATCCCGAGGCTCAACCTCGGGCTTGCAGTGGGTACGGGCAGACTA
>seq01809;size=3
TACGGAGGGTGCAAGCGTTAATCGGAATTACTGGGCGTAAAGCGCACGCAGGCGGTTTGT
TAAGTCGGATGTGAAATCCCCGGGCTCAACCTGGGAACTGCATTCGAAACTGGCAGGCTA
>seq01810;size=3
TACGGAGGGTGCAAGCGTTAATCGGAATTACTGGGCGTAAAGCGCACGCAGGCGGTCTGT
CAAGTCGGATGTGAAATCCCCGGGCTCAACCTGGGAACTGCATTCGAAACAGGCAGGCTA
>seq01811;size=3
TACGAAGGGGGCTAGCGTTGTTCGGATTTACTGGGCGTAAAGCGCGTGTAGGCGGGTCGT
TAAGTTGGGGGTGAAATCCCGAGGCTCAACCTCGGAACTGCCTTCAAAACTGGCGACCTG
>seq01812;size=3
TACGGAGGGTGCAAGCGTTATTCGGATTTACTGGGCGTAAAGGGCGCGTAGGCGGCTTGA
TAAGTCAGTCGTGAAAGCCCGGGGCTCAACCCCGGAAGTGCGATTGAAACTATCAGGCTT
>seq01813;size=3
TACGGAGGGTGCAAGCGTTATTCGGAATTACTGGGCGTAAAGCGCGTGTAGGCGGCCCTG
CAAGTCTGATGTGAAAGCCCCGGGCTTAACCCGGGAAGTGCATTGGAAACTGCAGGTCTT
>seq01814;size=3
TACGTAGGGGGCGGGCGTTACCCGGAATCACTGGGCGTAAAGGGAGCGTAGGTGGCCTGA
CATGTCAACTGTGAAAACCCGGAGCTCAACTCCGGACTTGCAGTTGAAACTGCCAGGCTT
>seq01815;size=3
CACGGGGGTTGCGAGCGTTGTCCAGAATTACTAGGCGTAAAGTGCAGGTAGGCGGATAAA
TAAGTTTAAGGTTAAAGGCTACGGCTTACCCGTAGTAAGGCGTTAGATACTGTTTATCTG
>seq01816;size=3
TACGTAGGACCCAAGCGTTATCCGGAGTGACTGGGCGTAAAGAGTTGCGTAGGCGGCTTA
TTAAGTGGACAGTGAAAGCTGGTGGCTCAACCATTCAGTCTATTGTCCAAACTGGTAAGC
>seq01817;size=3
TACGGAAGATCCAAGCGTTATCCGGAATTACTGGGCGTAAAGAGTTGCGTAGGTGGCATT
GTAAGTTAGTAGTGAAAGCGTGGGGCTCAACCTCATATCCATTACTAAAACTGCAAAGCT
>seq01818;size=3
TACGGAGGATGCGAGCGTTATCCGGATTTATTGGGTTTAAAGGGTGCGTAGGCGGCTTTT
TAAGTCAGCGGTAAAATTTTGCAGCTTAACTGTAACAGTGCCGTTGATACTGGGGAGCTA
>seq01819;size=3
TACGAACTGTGCGAACGTTATTCGGAATCACTGGGCTTACAGGGTGCGTAGGCGGCCGTT
CAAGTCAGGTGTGAAATCCCACAGCTCAACTGTGGAACTGCGCTTGAAACTGGATGGCTG
>seq01820;size=3
TACGTAGGGGGCGAGCGTTACCCGGAATCACTGGGCGTAAAGGGAGCGTAGGTGGCCTGA
CATGTCAACTGTGAAAACCCGGAGCTCAACTCCGGACTTGCAGTTGAAACTACCAGGCTT
>seq01821;size=3
TACGGGGGGGGCTAGCGTTGTTCGGAATCACTGGGCGTAAAGGGAGCGTAGGCGGCTAGG
CAGGTCTGGTGTGAAAGCCCTCGGCTCAACCGAGGAATTGCGCTGGAAACCGCTTGGCTA
>seq01822;size=3
TACGTAGGGTCCGAGCGTTGTCCGGAATTACTGGGCGTAAAGAGCTCGTAGGTGGTTTGT
CGCGTTGTTCGTGAAAACTCACAGCTCAACTGTGGGCGTGCGGGCGATACGGGCAGACTG
>seq01823;size=3
TACGTAGGTGGCGAGCGTTACCCGGAATCACTGGGCGTAAAGGGAGCGTAGGTGGCCTGA
CATGTCAACTGTGAAAACCCGGAGCTCAACTCCGGACTTGCAGTTGAAACTGCCAGGCTT
>seq01824;size=3
GACGAGGGGTCCAAGCGTTGTTCGGAATCATTGGGCGTAAAGCGGGTGTAGGTGGCTCTA
TAAGTCAGGAGTGAAATCCCCGAGCTTAACTTGGGAAGTGCTTTTGATACTGCAGAGCTT
>seq01825;size=3
CACGGGGGTTGCGAGCGTTGTCCGGAATTACTAGGCGTAAAGTGTAGGTAGGCGGATAAA
TAAGTTTAAGGTTAAAGGCTACGGCTTACCCGTAGTAAGGCGTTAGATACTGTTTATCTG
>seq01826;size=3
TACGAAGGGGGCTAGCGTTGTTCGGAATGACTGGGCGTAAAGTGTGCGTAGGCGGTTTGT
CAAGTTGGGTGTGAAATCCCAGGGCTTAACCCTGGAACTGCATTCAAAACTGTCAAACTA
>seq01827;size=3
TACGAAGGGTGCAAGCGTTACTCGGAATTACTGGGCGTAAAGCGTGCGTAGGTGGTGGTT
TAAGTCCGTTGTGAAAGCCCTGGGCTCAACCTGGGAATTGCAGTGGATACTGGATCACTA
>seq01828;size=3
TACGGGGGTGGCAAGCGTTACTCGGATTCATTGGGTGTAAAGGGCAGGTAGGTGGCTATG
TAAGTTGCAGGTGAAATCCTTTGGCTCAACCAAAGAACTGCCTTCAAAACTGCATAGCTT
>seq01829;size=3
TACGTAGGGAGCAAGCGTTGTCCGGATTTACTGGGTGTAAAGGGTGCGTAGGCGGCTATG
CAAGTCAGATGTGAAATCTATGGGCTCAACCCATAGCCTGCATTTGAAACTGTGTAGCTT
>seq01830;size=3
CACGGGGGTTGCGAGCGTTGTCCGGAATTACTAGGCGTAAAGTACAGGTAGGCGGATAAA
TAAGTTTAAGGTTAAAGGCTACGGCTTACCCGTAGTAAGGCGTTAGATACTGTTTATCTG
>seq01831;size=3
TACGGAGGGTACAAGCGTTAATCGGAATTACTGGGCGTAAAGCGCACGCAGGCGGTTTGT
TAAGTCAGATGTGAAATCCCCGGGCTCAACCTGGGAACTGCATCTGATACTGGCAAGCTT
>seq01832;size=3
TACGTAGGGTCCGAGCGTTGTCCGGAATTATTGGGCGTAAAGGGCTCGTAGGCGGTTTGT
CGCGTCGGGAGTGAAAACTCAGGGCTCAACCCTGAGCGTGCTTCCGATACGGGCAAACTA
>seq01833;size=3
TACGAGGGGCCCGAGCGTTAATCGGAATCACTGGGCTTAAAGGGTGCGCAGGCGGACTCG
AAAGCGTCTTGTGAAAGCCCCCGGCTCAACCGGGGAACAGCGGGGCGAACTTCGAGTCTT
>seq01834;size=3
TACGGAGGGTGCAAGCGTTAATCGGAATTACTGGGCGTAAAGCGCACGCAGGCGGTCTGT
CAAGTCGGATGTGAAAGCCCCGGGCTCAACCTGGGAACTGCATTTGAAACTGACAAGCTA
>seq01835;size=3
TACGGAGGGTGCAAGCGTTAATCGGAATAACTGGGCGTAAAGCGCACGCAGGCGGTTAGA
TAAGTCAGATGTGAAAGCCCCGGGCTCAACCTGGGAACTGCATTTGAAACTGTCGAACTA
>seq01836;size=3
TACGTAGGGTGCAAGCGTTATCCGGAATTATTGGGCGTAAAGAGCTCGTAGGCGGTTTGT
CGCGTCTGCTGTGAAAACTGGAGGCTCAACCTCCAGCCTGCAGTGGGTACGGGCAGACTA
>seq01837;size=3
TACGTAGGTGGCAAGCGTTATCCGGATTTACTGGGCGTAAAGGGAGCGTAGGCGGATATT
TAAGTGGGATGTGAAATACCTGAGCTTAACTTGGGAGCTGCATTCCAAACTGGATATCTA
>seq01838;size=3
TACAGAGGGTGCGAGCGTTAATCGGAATTACTGGGCGTAAAGGGCGCGTAGGTGGCTAAA
TAAGTCGGGTGTGAAATCCCTGAGCTTAACTCAGGAACTGCATTCGAAACTGTTTAACTA
>seq01839;size=3
TACGTAGGGTGCGAGCGTTGTCCGGAATTACTGGGCGTAAAGAGCTCGTAGGTGGTTTGT
CGCGTTGTTCGTGAAAACTCACAGCTTAACTGTGGGCGTGCGGGCGATACGGGCAGACTA
>seq01840;size=3
TACGTAGGTGGCAAGCGTTATCCGGATTTACTGGGTGTAAAGGGCGCGTAGGCGGGGATG
CAAGTCAGATGTGAAATCTATGGGCTTAACCCATAAACTGCATTTGAAACTGTATCTCTT
>seq01841;size=3
TACGGAGGGTGCAAGCGTTAATCGGAATTACTGGGCGTAAAGCGCACGCAGGCGGTCTGT
CAAGTCGGATGTGAAATCCCCGTGCTTAACCTGGGAACTGCATTCGAAACTGGCAGGCTA
>seq01842;size=3
TACGTAGGGTGCGAGCGTTGTCCGGAATTACTGGGCGTAAAGAGCTCGTAGGCGGTTTGT
CGCGTCGATCGTGAAAACTCGCAGCTCAACTGTGGGCGTGCGGTCGATACGGGCAGACTT
>seq01843;size=3
TACGTAGGTGGCGAGCGTTGTCCGGAATTATTGGGCGTAAAGAGCGCGTAGGCGGCTTGC
CAGGTCCGACGTGAAACCCCGGGGCTCAACTCCGGACGTGCATCGGAAACCGGCTTGCTA
>seq01844;size=3
TACGTAGGTAGCGAGCGTTATCCGGAATTATTGGGCGTAAAGGGTGCGTAGGCGGCCTGT
TAAGTTTATGGTGAAAGCGTGGGGCTCAACCCCATAAAGCCATAGATACTGGCAGGCTAG
>seq01845;size=3
TACGTAGGGGGCAAGCGTTGTCCGGAATTACTGGGCGTAAAGCGCACGTAGGCGGGTTGT
TAAGTCGGCCGTGAAAGGCACTGGCTCAACCGGTGTATGTCGGTCGATACTGGCAGTCTG
>seq01846;size=3
TACAGAGGGTGCGAGCGTTAATCGGATTTACTGGGCGTAAAGCGCGCGTAGGTGGCTAAT
TAAGTCAAATGTGAAATCCCCGAGCTTAACTTGGGAATTGCATTCGATACTGGTTAGCTA
>seq01847;size=3
TACGGAGAGGGCAAGCGTTGTTCGGATTTATTGGGCGTAAAGCGAGCGTAGGCGGTATGG
TAAGTCGGATGTTAAAGACCCACGGCTCACCCGGGGGAGTGCGTCCGATACTGCCATACT
>seq01848;size=3
TACGTAGGTGGCAAGCGTTATCCGGAATTACTGGGCGTAAAGCGCACGCAGGTGGTTGGT
TAAGACTGACGTGAAAGCTCCTGGCTTAACTGGGAGAGGTCGTTGGTGACTGGCCGACTT
>seq01849;size=3
TACGGAGGGTGCAAGCGTTGTTCGGAATTATTGGGCGTAAAGCGCGTGCAGGCGGTTTTT
TAAGTCTGATGTGAAAGCCCCGGGCTTAACCTGGGAAGTGCATTGGAAACTGGGGAACTT
>seq01850;size=3
TACGGGCGGGGCGAGCGTTATTCGGATTCATTGGGCGTAAAGGGCGCGCAGGCGGCATAG
TAAGTCAGAGGTGAAATCTCCACGGCTCAACCGGGAAATTGCCTTTGGTACTGCTGTGCT
>seq01851;size=3
TACGGAGGATGCGAGCGTTGTCCGGATTTACTGGGTTTAAAGGGTGCGTAGGCGGGCGAT
TAAGTGAGAATTGAAAGGCAGTCGCTCAACGATTGTAAGGTTCTCATACTGGTTGTCTTG
>seq01852;size=3
AACGTAGGTCCCGAGCGTTGTTCGGATTCACTGGGTGTAAAGGGCGCGTAGGTGGTTGTC
TGTGTCTCATGTGAAAACTCAGGGCTCAACTCTGAGATTGCGTTGGAAACTAGGCAGCTA
>seq01853;size=3
TACGGAGGGTGCGAGCGTTAATCGGAATTACTGGGCGTAAAGCGTGCGTAGGCGGCGCAT
TAAGTCTGATGTGAAATCCCCGGGCTTAACCTGGGAATTGCATTGGATACTGGTGTGCTC
>seq01854;size=3
TACGGAGGGTGCAAGCGTTAATCGGAATTACTGGGCGTAAAACGCACGCAGGCGGTCTGT
CAAGTCGGATGTGAAATCCCCGGGCTCAACCTGGGAACTGCATTCGAAACTGGCAGGCTA
>seq01855;size=3
TACGTAGGGTGCGAGCGTTGTCCGGAATTACTGGGCGTAAAGAGCTCGTAGGTGGTTTGT
CGCGTTGTTCGTGAAAACTCACAACTCAATTGTGGGCGTGCGGGCGATACGGGCAGACTG
>seq01856;size=3
TACGGAGGGTGCAAGTGTTATTCGGAATCACTGGGCGTAAAGAGCACGTAGGCGGATGGG
TAAGTCAGATGTGAAATCCCGGGGCTCAACTTCGGAACTGCATTTGATACTGCCAGTCTT
>seq01857;size=3
TACGTAGGAGGCGAGCGTTATCCGGATTTATTGGGCGTAAAGGGCAAGTAGGCGGTTATC
AAAGTCGTGCGTGACAGATTCCGGCTCAACTGGGAGAGGTCGTGCGAAACTAGGTAACTA
>seq01858;size=3
TACGGAGGGTGCAAGCGTTATCCGGATTCACTGGGTTTAAAGGGTGCGTAGGCGGGTATG
TAAGTCCGTGGTGAAATCTCCGAGCTTAACTCGGAAACTGCCATGGGTACTGCGTATCTT
>seq01859;size=3
TACGTAGGGTGCGAGCGTTGTCCGGAATTATTGGGCGTAAAGAGCTTGTAGGCGGTTTGT
CGCGTCGGAAGTGAAAACTCGGGGCTTAACTTCGAGCTTGCTTCCGATACGGGCTGACTA
>seq01860;size=3
TACGGAGGGTGCAAGCGTTAATCGGAATTACTGGGCGTAAAGCGCACGCAGGCGGTCTGT
CAAGTCGGATGTGAAAGCCCCGGGCTCAACCTGGGAACTGCATTCGAAACTGACAAGCTA
>seq01861;size=3
TACGGAGGATCCGAGCGTTATCCGGATTTATTGGGTTTAAAGGGTGCGTAGGTGGTCTTA
TAAGTCAGTGGTGAAAGTTTGCGGCTTAACCGTAAAATTGCCATTGAAACTGTAGGACTT
>seq01862;size=3
GACGTAGGGGGCGAGCGTTGTCCGGAATTACTGGGCGTAAAGAGCACGTAGGCGGGACTT
TAAGTCAGGTGTGAAAGACCGGGGCTCAACCTCGGGGTTGCACTTGAAACTGGAGTTCTT
>seq01863;size=3
TACGTAGGGTGCAAGCGTTGCTCGGAATTACTGGGCGTAAAGGGAGCGCAGGCGGTTTTG
TATGTCGCAGGTGAAATACTCCGGCTTAACTGGAGAAACGCCTTCGAAACTGCAAGACTA
>seq01864;size=3
TACGGAGGTTCCAAGCGTTGTTCGGAATTACTGGGCGTAAAGGGAGCGTAGGCGGACAGG
TCAGTCTAAAGTGGAATCCCGGGGCTCAACCTCGGACTTGCTTCGGATACTGCCTGTCTT
>seq01865;size=3
TACGGAGGCTGCAAGCGTTAATCGGAATTACTGGGCGTAAAGCGCACGCAGGCGGTCTGT
CAAGTCGGATGTGAAATCCCCGGGCTCAACCTGGGAACTGCATTCGAAACTGGCAGGCTA
>seq01866;size=3
TACGTAGGGGGCAAGCGTTATCCGGATTTACTGGGTGTAAAGGGAGCGTAGACGGCAAGG
CAAGTCTGATGTGAAAACCCAGGGCTTAACCCTGGGACTGCATTGGAAACTGTCTGGCTC
>seq01867;size=3
TACGTAGGGGACAAGCGTTGTCCGGAATCACTGGGCGTAAAGGGCGCGTAGGCGGTTTTA
TAAGTCAGATGTGAAAGGTACCGGCTCAACCGGTGACGTGCATTTGAAACTGTAAGACTT
>seq01868;size=3
TACAGAGGTGGCAAGCGTTGTTCGGATTTATTGGGCGTAAAGGGTCCGTAGGCGGTCTGG
AAAGTCGGGTGTGAAATCCCACAGCTCAACTGTGGAACTGCATTCGAAACTTCCAGACTC
>seq01869;size=3
TACGGAGGTTGCAAGCGTTGTTCGGAATTACTGGGCGTAAAGGGAGCGCAGGCGGTCAGG
TCAGTCTGAAGTGAAAGCCCGGGGCTCAACCCCGGAAGGGCTTTGGATACTGCCTGACTT
>seq01870;size=3
TACAGAGGTGGCTAGCGTTGTTCGGATTTACTGGGCGTAAAGGGTGCGTAGGTGGTTCCG
CATGTCGGATGTGAAATCTCAATGCTTAACATTGAAATGGCATTCGAAACTGCGGGGCTA
>seq01871;size=3
TACGGAGGGAGCTAGCGTTGTTCGGAATTACTGGGCGTAAAGCGCACGTAGGCGGCTATT
CAAGTCAGAGGTGAAAGCCCGGGGCTCAACCCCGGAACTGCCTTTGAAACTAGATAGCTT
>seq01872;size=3
TACGGAGGGTGCAAGCGTTAATCGGAATTACTGGGCGTAAAGCGCACGCAGGCGGTCTGT
AAGTCGGATGTGAAATCCCCGGGCTCAACCTGGGAACTGCATTCGAAACTGGCAGGCTAG
>seq01873;size=3
TACGGAGGGTGCAAGCGTTAATCGGAATTACTGGGCGTAAAGCGCGCGTAGGCGGTTATT
TAAGCTAGATGTGAAAGCCCAGGGCTCAACCTTGGAATTGCATTTAGAACTGGGTAGCTA
>seq01874;size=3
TACGGAGGGTGCAAGCGTTAATCGGAATTACTGGGCGTAAAGCGCACGCAGGCGGATTGT
TAAGTCAGATGTGAAATCCCCGGGCTCAACCTGGGAACTGCATCTGATACTGGCAAGCTT
>seq01875;size=3
TACGTAGGGTCCAAGCGTTATCCGGAGTGACTGGGCGTAAAGAGTTGCGTAGGCTGTTAA
GTAAGCGAGTGATGAAAACTATCGGCTCAACCGGTAGCCTATTATTCGAACTGCTTGACT
>seq01876;size=3
TACGTAGGTGGCGAGCGTTATTCGGATTCACTGGGCGTAAAGGGTCCGTAGGGGGTCTGC
CAAGTCCGATGTGAAAGCCCGCGGCTCAACTGCGGAACGGCATTGGATACTGGCGGGCTG
>seq01877;size=3
TACGTAGGTGGCGAGCGTTGTCCGGATTTACTGGGCGTAAAGGGAGCGTAGGCGGATTTT
TAAGTGAGATGTGAAATACTTGGGCTTAACCTGAGTGCTGCATTTCAAACTGGAAGTCTA
>seq01878;size=3
CACGTAGGAGGCAAGCGTTATCCGGATTTACTGGGCGTAAAGCGCGTGTAGGTGGTTTGG
TAAGTAGGGCGTGAAAGCTCCTGGCTCAACTGGGAGAGGACGTTCTAAACTGCCAAGCTT
>seq01879;size=3
CACGGGGGTTGCGAGCGTTGTCCGGAATTACTAGGCGTAAAGTGCAGGTAGGCTGATAAA
TAAGTTTAAGGTTAAAGGCTACGGCTTACCCGTAGTAAGGCGTTAGATACTGTTTATCTG
>seq01880;size=3
TACGTAGGGGGCAAGCGTTATCCGGATTTACTGGGTGTAAAGGGAGTGTAGGTGGCTTGG
CAAGTCAGAAGTGAAAGCCCGGGGCTCAACCCCGGGACTGCTTTTGAAACTGCTTGGCTA
>seq01881;size=3
TACGGAGGGTGCAAGCGTTAATCGGAATTACTGGGCTTAAAGCGCACGCAGGCGGTCTGT
CAAGTCGGATGTGAAATCCCCGGGCTCAACCTGGGAACTGCATTCGAAACTGGCAGGCTA
>seq01882;size=3
TACGTAGGGGGCGAGCGTTGTCCGGAATTACTGGGCGTAAAGCGCACGTAGGCGGGCTGT
CAAGTCGGCCGTGAAAGGCACTGGCTCAACCGGTGTTTGTCGGTCGATACTGGCAGTCTG
>seq01883;size=3
TACGAAGGGGGCTAGCGTTGCTCGGAATCACTGGGCGTAAAGCGCACGTAGGCGGCTTTC
TAAGTCAGGGGTGAAATCCTGGAGCTCAACTCCAGAACTGCCTTTGATACTGGAAAGCTT
>seq01884;size=3
CACGTAGGGGGCAAGCGTTGTTCGGAATTACTGAGCGTAAAGGGCATGTAGGCGGTTTAG
TAAGCTTGGCGTGAAAGACCACAGCTCAACTGTGGGGTTGCGTTGAGAACTGCTGAACTT
>seq01885;size=3
TACGTAGGGTGCAAGCGTTGTTCGGAATCATTGGGCGTAAAGCGCGTGTAGGCGGCTACT
TAAGTCTGGTGTGAAAGCCCGGGGCTCAACCCCGGAAGTGCATTGGATACTGAGTAGCTA
>seq01886;size=3
TACGTAGGGTGCGAGCGTTATCCGGATTTATTGGGCGTGAAGGGCTCGTAGGCGGTTCGT
CGCGTCCGGTGTGAAAGTCCATCGCCTAACGGTGGATCTGCGCCGGGTACGGGCGGGCTG
>seq01887;size=3
TACGTATGGGGCGAGCGTTGTTCGGAATTATTGGGCGTAAAGGGCGTCTAGGCGGGGGAT
TAAGTTAGGTGTGAAAGCCATAGGCTCAACCTGTGAACTGCACCTAAGACTGGTTCTCTT
>seq01888;size=3
TACGGAGGGAGCTAGCGTTGTTCGGAATTACTGGGCGTAAAGCGCACGTAGGCGGTTTTT
CAAGTCAGAGGTGAAAGCCCGGAGCTCAACTCCGGAATTGCCTTTGAAACTGGATGACTG
>seq01889;size=3
TACGTAGGGGGCTAGCGTTATCCGGAATTACTGGGCGTAAAGGGTGCGTAGGTGGTTTCT
TAAGTCAGAGGTGAAAGGCTACGGCTCAACCGTAGTAAGCCTTTGAAACTTGGAAACTTG
>seq01890;size=3
TACGTAGGGGACGAGCGTTGTCCGGAATTACTGGGCGTAAAGGGCGCGCAGGCTGTGCTG
CAAGTCAGCTGTGAAATATCTGGGCTTAACCCGGTTATGCGGTTGAGACTGCAGTGCTGG
>seq01891;size=3
GACGAGGGATCCTAGCGTTGTTCGGAATTATTGGGCGTAAAGCGGATGTAGGTGGCTTTG
TAAGTCAGGTGTGAAAGCCTGGGGCTCAACCCCAGAAGTGCATTTGATACTGCGAAGCTT
>seq01892;size=3
TACGAAGGGGGCTAGCGTTGTTCGGAATTACTGGGCGTAAAGCGCACGTAGGCGGATTGT
TAAGTGAGGGGTGAAATCCCAGGGCTCAACCCTGGAACTGCCTTTCATACTGGCAATCTC
>seq01893;size=3
TACGGAGGGTGCAAGCGTTAATCGGAATTACTGGGCGTAAAGCGCACGCAGGCGGTCTGT
CAAGTCGGATGTGAAATCCCCGGGCTCAACCTGGGAACTGCATTCGACACTGGCAAGCTA
>seq01894;size=3
TACGAGGGGAGCTAGCGTTGTTCGGAATTACTGGGCGTAAAGCGCGCGTAGGCGGTTTTT
TAAGTCAGAGGTGAAAGCCCGGGGCTCAACCCCGGAATTGCCTTTGAAACTGGAAAACTA
>seq01895;size=3
TACGTAGGGTGCGAGCGTTATCCGGATTTGTTGGGCGTAAAGGGCTCGTAGGCGGTTCGT
CGCGTCCGGTGTGAAAGTCCATCGCCTAACGGTGGATCTGCGCCGGGTACGGGCGGGCTG
>seq01896;size=3
TACAGAGGGTGCGAGCGTTAATCGGAATTACTGGGCGTAAAGCGAGTGTAGGTGGCTTAT
TAAGTCACATGTGAAATCCCTGGGCTTAACCTAGGAACTGCATGTGATACTGGTGAGCTA
>seq01897;size=3
TACGAAGGGGGCTAGCGTTGTTCGGAATTACTGGGCGTAAAGCGCATGTAGGCGGATATT
TAAGTCAGGGGTGAAATCCCAGAGCTCAACTCTGGAACTGCCTTTGATACTGGGTATCTT
>seq01898;size=3
TACGGAGGGTGCAAGCGTTGTTCGGAATTACTGGGCGTAAAGAGCGTGTAGGCGGTATGG
TAAGTCAGATGTGAAAGCCCTGGGCTTAACCCAGGAAGTGCATTTGATACTGCTATTCTT
>seq01899;size=3
TACGGAGGGTGCAAGCGTTAATAGGAATTACTGGGCGTAAAGCGCACGCAGGCGGTCTGT
CAAGTCGGATGTGAAATCCCCGGGCTTAACCTGGGAACTGCATTCGAAACTGGCAGGCTA
>seq01900;size=3
TACGTAGGGTGCGAGCGTTGTCCGGAATTACTGGGCGTAAAGAGCTCGTAGGTGGTTTGT
CGCGTTGTTCGTGAAAACTCACAGCTTAACTGTGGGCGTGCGGTCGATACGGGCAGACTG
>seq01901;size=3
CACGGGGGTTGCGAGCGTTGTCCGGAATTACTAGGCGTAAAGTGCAGGTAGGCGGACAAA
TAAGTTTAAGGTTAAAGGCTACGGCTTACCCGTAGTAAGGCGTTAGATACTGTTTATCTG
>seq01902;size=3
TACGTAGGGTGCAAGCGTTAATCGGAATTACTGGGCGTAAAGCGTGCGCAGGCGGTTGTG
CAAGTCTGATGTGAAATCCCCGGGCTTAACCTGGGAACTGCATTGGAGACTGCACGGCTA
>seq01903;size=3
TACGTAGGGAGCGAGCGTTATCCGGATTTATTGGGTGTAAAGCGTGTGTAGGCGGTTTAT
TAAGTCTGAGGTTTAATCCCGGAGCTTAACTCCGGTTCGCCTCAGAAACTGATTTACTTG
>seq01904;size=3
TACGTAGGGTGCGAGCGTTGTCCGGATTTATTGGGCGTAAAGAGCTTGTAGGCGGTTGGT
TGCGTCAGAAGTGAAAACTCGGGGCTTAACTCCGAGCTTGCTTTTGATACGGGCTGACTT
>seq01905;size=3
TACGTAGGGTGCGAGCGTTAATCGGAATTACTGGGCGTAAAGCGTGCGCAGGCGGTTGTG
CAAGACAGATGTGAAATCCCCGGGCTTAACCTGGGAACTGCATTTGTGACTGCATAGCTG
>seq01906;size=3
TACAGAGGTGGCGAGCGTTGTTCGGATTTACTGGGCGTAAAGGGCGCGTAGGCGGCCCCG
TGTGTCGTGTGTGAAAGCCCCGGGCTCAACCCGGGAAGTGCACGCGAAACTGCGGGGCTC
>seq01907;size=3
TACGGAGGATGCGAGCGTTATCCGGATTTATTGGGTTTAAAGGGTGCGCAGGCGGCTTTT
TAAGTCAGCGGTGAAATTTTGCAGCTTAACTGTAACAGTGCCGTTGATACTGGGGAGCTA
>seq01908;size=3
TACGGAGGATCCGAGCGTTATCCGGATTTACTGGGTTTAAAGGGTGCGTAGGCGGGCGCC
TAAGTCAGCGGTGAAATGCAGCGGCTCAACCGTTGAACTGCCGTTGAAACTGGGCGCCTT
>seq01909;size=3
TACGGAGGGGGCTAGCGTTATCCGGAATTATTGGGCGTAAAGGGCGAGTAGGCGGTTTGT
TAAGTCAGGTGTGAAATTTCAGGGCTCAACCCTGAAACTGCGCTTGAAACTGGCAGGCTA
>seq01910;size=3
TACGTAGGTGGCAAGCGTTGTCCGGATTTACTGGGTGTAAAGGGCGCGTAGGCGGGAATG
CAAGTCAGGTGTGAAATCCCGGGGCTCAACCCTCGAACTGCACTTGAAACTGCATTTCTT
>seq01911;size=3
TACAGAGGTCTCAAGCGTTGTTCGGATTCATTGGGCGTAAAGGGTGCGCAGGCGGCGTGG
TAAGTTGAGTGTGAAATCCCGGGGCTCAACCCCGGAACTGCACTCAATACTGCCATGCTT
>seq01912;size=3
GACGAACTGTGCGAACGTTATTCGGAATCACTGGGCTTACAGGGTGCGTAGGCGGCTTGT
TAAGTAGGGTGTGAAATCCCCCGGCCCAACCGGGGAATGGCGCTCTAAACTAGCAGGCTT
>seq01913;size=3
TACGTAGGGTGCAAGCGTTATCCGGATTTACTGGGCGTAAAGAGTTCCGTCGGCGTCTCT
GTAAGTTGCTTGTTTAAGCCTAGGGCTCAACTCTAGATCAGCAAGCAAAACTACAAAGAT
>seq01914;size=3
TACGTAGGGGGCGAGCGTCACCCGGAATCACTGGGCGTAAAGGGAGCGTAGGTGGCCTGA
CATGTCAACTGTGAAAACCCGGAGCTCAACTCCGGACTTGCAGTTGAAACTGCCAGGCTT
>seq01915;size=3
GACGTAGGATGCGAGCGTTGTCCGGATTCATTGGGCGTAAAGAGTTCGTAGGCGGTTTGT
TAAGTCTGGTGTTAAAGATCGGGGCCCAACCCCGGAGGTGCACTGGATACTGGCAGACTT
>seq01916;size=3
TACGGAGGGTGCAAGCGTTAATCGGAATTACTGGGCGTAAAGCGCACGCAGGCGGTCTGT
CAAGTCGGATGTGAAATCCCCGGGCTTAACCTGGGAACTGCATTCGATACTGGCAAGCTA
>seq01917;size=3
TACGTATGGGGCGAGCGTTGTTCGGATTTATTGGGCGTAAAGGGCGTGTAGGCGGGGGAC
TAAGTCAGGTGTGAAATCCATGAGCTTAACTCATGAACTGCACTTGATACTGGATCTCTT
>seq01918;size=3
TACGGAGGGTGCAAGCGTTAATCGGAATCACTGGGCGTAAAGCGCGCGTAGGCCGCTTTC
TAAGTCGGACGTGAAAGCCCTCGGCTCAACCGGGGAACTGCGTTCGATACTGGGAGGCTT
>seq01919;size=3
CACGTAGGGGGCGAGCGTTGTCCGGAATTACTGGGCGTAAAGGGCGCGCAGGCTGTTATG
CGAGTCTGCTGTGAAATGTACCGGCTCAACCGGTGAATTGCTGCGGATACCGCATAGCTG
>seq01920;size=3
TACGGAGGGTGCAAGCGTTAATCAGAATTACTGGGCGTAAAGCGCACGCAGGCGGTCTGT
CAAGTCGGATGTGAAATCACCGGGCTCAACCTGGGAACTGCATTCGAAACTGGCAGGCTA
>seq01921;size=3
AACGTAGGTCACAAGCGTTGTCCGGAATTACTGGGTGTAAAGGGAGCGCAGGCGGGGAGA
TAAGTTGGGAGTGAAAACTATGGGCTCAACCCATAAATTGCTTTCAAAACTATCTTTCTT
>seq01922;size=3
TACGGAGGGTGCGAGCGTTAATCGGAATCACTGGGCGTAAAGCGTGCGTAGGCGGCCAGG
CAAGTCAGAGGTGAAAGCCCTCGGCCCAACCGAGGAATTGCCTTTGAAACTGCTTGGCTT
>seq01923;size=3
TACGGAGGGTGCAAGCGTTAATCGGAATTACTGCGCGTAAAGCGCACGCAGGCGGTCTGT
CAAGTCGGATGTGAAATCCCCGGGCTCAACCTGGGAACTGCATTCGAAACTGGCAGGCTA
>seq01924;size=3
TACGTAGGTGGCAAGCGTTATCCGGAATTATTGGGCGTAAAGGGTGCGCAGTCGGCTGAT
TAAGTTTGTGGTGAAAGTGCGGGGCTTAACTCCGTATGGCCATGAAAACTGGTTAGCTAG
>seq01925;size=3
TACGTAGGGGGCGAGCGTTGTCCGGATTCATTGGGCGTAAAGAGCTCGTAGGCGGTTCAG
TAAGTCGGGTGTGAAAGCTCCGAGCTCAACTCGGAGAGGCCACCCGATACTGCTGTGACT
>seq01926;size=3
TACGTAGGTGGCGAGCGTTGTCCGGATTTACTGGGCGTAAAGGGAGCGTAGGTGGATTTT
TAAGTGAGATGTGAAATACTCGGGCTTAACCTGAGTGCTGCATTTCAAACTGGAAGTCTA
>seq01927;size=3
TACGGAGGGTGCAAGCGTTAGTCGGAATTACTGGGCGTAAAGGGTGCGTAGGCGGGGATA
TAAGTCAGATGTGAAAAACCAAAGCTCAACTTTGGCAGTGCATCTGAAACTATGATTCTA
>seq01928;size=3
CACGTAGGGGGCGAGCGTTGTCCGGAATTACTGGGCGTAAAGGGCACGCAGGCGGGCATG
TGTGTCTGCTGTGAAATGTCAGGGCTCAACCCTGGAGTTGCGGTAGAAACTGCATGTCTA
>seq01929;size=3
CACCGGCAGCTCTAGTGGTAGCTGTTTTTATTGGGCCTAAAGCGTTCGTAGCCGGTTTGA
TAAGTCTTTGGTGAAATCCTGTAGCTTAACTATGGGAATTGCTGAGGATACTGTCAGGCT
>seq01930;size=3
CACGTAGGAGACGAGCGTTATCCGGATTCACTGGGCGTAAAGGGCAAGTAGGCGGTTGCT
CAAGTTGGGCGTGACAATCTCTGGCTTAACTAGGGGAGGACGTTCAAAACTAGGCAACTT
>seq01931;size=3
TACGTAGGGGGCGAGCGTTGTCCGGATTCATTGGGCGTAAAGAGCTCGTAGGCGGCTTGG
TAAGTCGGCTGTGAAACCCCCGGGCTCAACCCGGGGCCTGCAGTCGATACTGCCATGGCT
>seq01932;size=3
TACGGAGGATGCAAGCGTTAATCGGAATTACTGGGCGTAAAGCGCACGCAGGCGGTCTGT
CAAGTCGGATGTGAAATCCCCGGGCTTAACCTGGGAACTGCATTCGAAACTGGCAGGCTA
>seq01933;size=3
TACGAAGGTGGCAAGCGTTGTTCGGAATCACTGGGCTTAAAGCGTACGCGGGCGGATTAT
CAAGTGTCCTTTGAAATCCCACGGCTCAACCGTGGAATTGGGGGGCAAACTGGTAATCTT
>seq01934;size=3
AACGTAGGAGGCTAGCGTTATCCGGATTTATTGGGCGTAAAGCGCGTGCAGGCGGTCTAT
CAAGTTGGATGTGAAAGCTCCTGGCTTAACTGGGAGAGGTCGTTCAAAACTGATAGACTA
>seq01935;size=3
TACGGAGGGAGCTAGCGTTGTTCGGAATTACTGGGCGTAAAGCGCGCGTAGGCGGCGAAC
CAAGTCAGAGGTGAAATCCCGGGGCTCAACCCCGGAACTGCCTTTGAAACTGGTCTGCTA
>seq01936;size=3
TACGGAGGGTGCAAGCGTTAATCGGAACTACTGGGCGTAAAGCGCACGCAGGCGGTCTGT
CAAGTCGGATGTGAAATCCCCGGGCTTAACCTGGGAACTGCATTCGAAACTGGCAGGCTA
>seq01937;size=3
TACGGAGGGTGCAAGCGGTAATCGGAATTACTGGGCGTAAAGCGCACGCAGGCGGTCTGT
CAAGTCGGATGTGAAATCCCCGGGCTCAACCTGGGAACTGCATTCGAAACTGGCAGGCTA
>seq01938;size=3
TACGGAGGGTGCAAGCGTTAATCGGAATCACTGGGCGTAAAGCGCACGTAGGCTGTTTGG
TAAGTCAGGGGTGAAATCCCGCGGCTCAACCGCGGAATTGCCCTTGATACTGCTGGACTT
>seq01939;size=3
TACGGAGGGTGCAAGCGTTAATCGGAATTACTGGGCGTAAAGCGCACGCAGGCGGTCTGT
CAAGTCGGATGTGAAATCCCGGGGCTCAACCTGGGAACTGCATTCGAAACTGGCAGGCTA
>seq01940;size=3
TACGTAGGGTGCTAGCGTTGTTCGGAATCATTGGGCGTAAAGCGAAAGTAGGCTGTTTTC
TAAGTCGGGTGTGAAAGCCCTCGGCTCAACCGGGGAAGTGCATTCGAAACTGGATGACTA
>seq01941;size=3
TACGAAGGATGCAAGCGTTATCCGGAATTATTGGGTTTAAAGGGTGCGTAGGCGGACTGA
TAAGTCAGTGGTGAAAGCCTGCAGCTTAACTGCAGAATTGCCATTGATACTGTCGGTCTT
>seq01942;size=3
TACGGAGGGTGCAAGCGTTAATCGGAATTACTGGGCGTAAAGCGCACGCAGGCGGTTTGT
TAAGTCAGATGTGAAATCCCCGGACTCAACCTGGGAACTGCATCTGATACTGGCAAGCTT
>seq01943;size=3
TACGTAGGGGGCGAGCGTTACCCGGAATCACTGGGCGTAAAGGGAGCGTAGGTGGCCTGA
CATGTCAACTGTGAAAACCCGGAGCTCAACTCCGGACTTGCAGTCGAAACTGCCAGGCTT
>seq01944;size=3
TACGTAGGGGGCGAGCGTTATCCGGAATTATTGGGCGTAAAGAGTACGTAGGTGGTTTTG
TAAGCGTGGGGTGAAAGACCGAGGCTTAACTTCGGTTAGCCTTGCGAACTGCAAGACTTG
>seq01945;size=3
TACAGAGGTCTCAAGCGTTGTTCGGAATCACTGGGCGTAAAGGGTGCGTAGGCGGCGTGG
CAAGTCAGATGTGAAAGCTCAGGGCTCAACCCTGAAATTGCATCCGATACTGCCATGCTT
>seq01946;size=3
TACGTAGGTGGCGAGCGTTATCCGGATTTATTGGGCGTAAAGCGTGCGCAGCTGGTTTAT
TAAGTATGAAATTAAAGCCCGGAGCTTAACTCCGGTTCGTTTCATAAACTGGTAGACTTG
>seq01947;size=3
TACGGAGGGTGCAAGCGTTAATCGGAATTACTGAGCGTAAAGCGCACGCAGGCGGTCTGT
CAAGTCGGATGTGAAATCCCCGGGCTTAACCTGGGAACTGCATTCGAAACTGGCAGGCTA
>seq01948;size=3
TACGGAGGGTGCAAGCGTTAATCGGAATTACTGGGCGTAAAGCGTGCGTAGGCGGAGGCT
TAAGTCTGATGTGAAATCCCTGGGCTCAACCTGGGAATGGCATTGGATACTGGGTTTCTA
>seq01949;size=3
CACGTAGGAGGCAAACGTTATCCGGATTTACTGGGCGTAAAGCGCGTGTAGGTGGTTTGG
TAAGTAGGGCGTGAAAGCTCCTGGCTCAACTGGGAGAGGACGTTCTAAACTGCCAAGCCT
>seq01950;size=3
TACGGAGGGTGCAAGCGTTAATCAGAACTACTGGGCGTAAAGCGCACGCAGGCGGTCTGT
CAAGTCGGATGTGAAATCCCCGGGCTCAACCTGGGAACTGCATTCGAAACTGGCAGGCTA
>seq01951;size=3
TACGGAGGGGGCAAACGTTGTTCGGAATTACTGGGCGTAAAGGGTGAGTAGGCGGTTCGA
TCAGTCTAGCGTGAAATCTCTCGGCTTACCCGGGAAACTGCGCTGGAAACTGTCGAGCTC
>seq01952;size=3
TACGTAGGGGGCAAGCGTTGTCCGGAATCATTGGGCGTAAAGAGCTCGTAGGCGGTTCAG
TAAGTCGGGTGTGAAAGCTCCGAGCTCAACTCGGAGAGGCCACTCGATACTGCTGTGACT
>seq01953;size=3
GTTTTCGACAGTCCGTTGAAGGTCACCGTCAGCAGATCCGGCGCCAGAGCGGCAATCGAG
TGATGCTGGGCTTCGTCGTAGAGGATCTTGTCGTAGATCTCATCGGCGAAAATAATCAGG
>seq01954;size=3
GACGGAGGGTGCTAGCGTTGTTCGGAATTACTGGGCGTAAAGGGCGCGTAGGCGGCCTGA
TCAGTCGGGTGTGAAAGCCCGGGGCTCAACCCCGGAACGGCACCCGAGACGGTCAGGCTG
>seq01955;size=3
TACGTAGGGAGCAAGCGTTATCCGGATTTACTGGGTGTAAAGGGCGCGTAGGCGGGAATG
CAAGTCAGATGTGAAATCTGGGGGCTCAACCCCCAAACTGCATTTGAAACTGTATTTCTT
>seq01956;size=3
TACGGGGGGTGCAAGCGTTGTTCGGAATCATTGGGCGTAAAGAGCGTGTAGGCGGCTGGA
CAAGTCAGATGTGAAATCCCTGGGCTTAACCCAGGAAGTGCATCTGAAACTGTCTAGCTG
>seq01957;size=3
TACAGAGGGTGCGAGCGTTGTCCGGAATCACTGGGCGTAAAGGGCGCGTAGGCGGCCTGG
TAAGTCGGGGGTGAAACGCTGCGGCTCAACCGCAGCACTGCCTTCGAGACTGTCAGGCTT
>seq01958;size=3
CACGTAGGAGGCAAACGTTATCCGGATTTACTGGGCGTAAAGCGCGTGTAGGTGGTTTGG
TAAGTAGGGCGTGAAAGCTCCTGGCTCAACTGGGAGAGGACGTTCTACACTGCCAAGCTT
>seq01959;size=3
TACGGAGGGTGCAAGCGTTATCCGGATTCACTGGGTTTAAAGGGTGCGTAGGTGGATTGC
CAAGTCCGTGGTGAAATCTCCGGGCTTAACTCGGAAACTGCCGTGGATACTGGTAATCTT
>seq01960;size=3
TACGTAGGGGGCAAGCGTTGTCCGGAATTACTGGGCGTAAAGGGTGCGTAGGCGGTATGG
TAAGTTAGATGTGAAATCCCCGGGCTTAACTCGGGAGTTGCATTTAAAACTGTCAGACTA
>seq01961;size=3
TACGTAGGGGGCGAGCGTTATCCGGATTCATTGGGCGTAAAGCGCGCGTAGGCGGCGCGC
CAAGCGGAACCTCTAACCTCGGGGCTCAACCTCGAGCCGGGTTCCGAACTGGCGCGCTCG
>seq01962;size=3
TACGTAGGGTGCGAGCGTTATCCGGATTTATTGGGCGTAAAGGGCTCGTAGGCGGTTCGT
CGCGTCCGATGTGAAAGTCCATCGCCTAACGGTGGATCTGCGCCGGGTACGGGCGGGCTG
>seq01963;size=3
CACGTAGGGGGCGAGCGTTGTCCGGATTTATTGGGCGTAAAGAGCTCGTAGGCGGCTTGG
TAAGTCGGCTGTGAAAGCTCCGGGCTCAACCCGGAGAGGCCAGCCGATACTGCCATGGCT
>seq01964;size=3
TACGTAGGATCCAAGCGTTATCCGGAATTACTGGGCGTAAAGAGTTGCGTAGGTGGATTG
TTAAGTGGGGCGTGAAAGTGTACGGCTCAACCGTATTATTGCGTTCCAAACTGACAAACT
>seq01965;size=3
TACGTAGGGTGCAAGCGTTAATCGGAATTACTGGGCGTAAAGCGTGCGCAGGCGGTTTTG
TAAGACAGGCGTGAAATCCCCGGGCTCAACCTGGGAATGGCGCTTGTGACTGCAAAGCTG
>seq01966;size=3
TACGTAGGGAGCGAGCGTTGTCCGGAATTACTGGGCGTAAAGGGTGCGTAGGCGGCGCTT
TAAGTCAGATGTGAAATATCCATGCTTAACGTGGAGGGTGCATTTGAAACTGGAGTGCTT
>seq01967;size=3
TACGTAGGGGGCGAGCGTTACCCGGAATCACTGGGCGCAAAGGGAGCGTAGGTGGCCTGA
CATGTCAACTGTGAAAACCCGGAGCTCAACTCCGGACTTGCAGTTGAAACTGCCAGGCTT
>seq01968;size=3
TACGGAGGGTGCAAGCGTCAATCAGAATTACTGGGCGTAAAGCGCACGCAGGCGGTCTGT
CAAGTCGGATGTGAAATCCCCGGGCTCAACCTGGGAACTGCATTCGAAACTGGCAGGCTA
>seq01969;size=3
TACGGAGGGTGCAAGCGTTAATCAGAATTACTGGGCGTAAAGCGCACGCAGGCGGTCTGT
CAAGTCGGATGTGAAATCCCCGGGCTCAACCTGGGAACTGCATTCGAAACTGGCATGCTA
>seq01970;size=3
TACGTAGGGGGCGAGCGTTACCCGGAATCACTGGGCGTAAAGGTAGCGTAGGTGGCCTGA
CATGTCAACTGTGAAAACCCGGAGCTCAACTCCGGACTTGCAGTTGAAACTGCCAGGCTT
>seq01971;size=3
TACAGAGACCTCAAGCGTTATCCGGATTTATTGGGCGTAAAGCGTATGTAGGCGGATGTG
TTAGTCGTGTGTCAAATCTTCGGGCTCAACCCGGAAACTGCTCACGAAACGGCACGTCTT
>seq01972;size=3
TACGGAGGGTGCAAGCGTTAATCGGAATTACTGGGCGTAAAGCGCACGCAGTCGGTCTGT
CAAGTCGGATGTGAAATCCCCGGGCTCAACCTGGGAACTGCATTCGAAACTGGCAGGCTA
>seq01973;size=3
TACGGAGGATGCGAGCGCTATCCGGATTTATTGGGTTTAAAGGGTGCGTAGGCGGCCTTG
TAAGTCAGCGGTGAAATTTTGCAGCTTAACTGTAACAGTGCCGTTGATACTGCGGGGCTA
>seq01974;size=3
TACGTAGGGCGCAAGCGTTATCCGGAATTATTGGGCGTAAAGAGCTCGTAGGCGGTTTGT
CGCGTCTGCTGTGAAATCCCGAGGCTCAACCTCGGGCCTGCAGTGGGTACGGGCAGACTA
>seq01975;size=3
TACGGAGGGGGCTAGCGTTGTTCGGAATTACTGGGCGTAAAGCGCACGTAGGCGGATTAG
TCAGTCAGAGGTGAAATCCCAGGGCTCAACCCTGGAACTGCCTTTGATACTGCTAGTCTT
>seq01976;size=3
TACGGAGGATGCGAGCGTTATCCGGATTTATTGGGTTTAAAGGGAGCGTAGGCGGCTTTT
TAAGTCAGCGGTGAAATTTTGCAGCTTAACTGTAACAGTGCCGTTGATACTGGGGAGCTA
>seq01977;size=3
TACGGAGGGTGCAAGCGTTAATCGGAATTACTGGGCGTAAAGCGCACGCAGGCGGTCTGT
CAAGTCGGATGTGAAATCCCCGGGCTCAACCTGGGAACTGCATTCGAAACTGGCAGGATA
>seq01978;size=3
GACGGAGGAGGCAAGCGTTATCCGGAATCATTGGGCGTAAAGAGTCCGTAGGTGGCAACG
CAAGTCGGCGGTCAAAGACCGGAGCTTAACTCCGGAGCGGCCGTGGAAACTGCGCAGCTA
>seq01979;size=3
TACGTAGGGTGCGAGCGTTATCCGGATTTATTGGGCGTAAAGGGCTCGTAGGCGGTTCGT
CGCGTCCGGTGTGAAAGTCCATCGCCTAACGGTGGATCTGCTCCGGGTACGGGCGGGCTG
>seq01980;size=3
TACGTAGGGGGCGAGCGTTGTCCGGAATCATTGGGCGTAAAGAGCGTGTAGGCGGCCCGG
TAAGTCCGCTGTGAAAGTCCAGGGCTCAACCCTGGAATGCCGGTGGATACTGTCGGGCTA
>seq01981;size=3
TACGTAGGGGGCAAGCGTTATCCGGAATTATTGGGCGTAAAGGGCGAGTAGGCGGTTTGT
TAAGTCAGGTGTGAAATTTCAGGGCTCAACCCTGAAACTGCGCTTGAAACTGGCAGGCTA
>seq01982;size=3
TACGGAGGGTGCAAGCGTTAATCGGCATTACTGGGCGTAAAGCGCACGCAGGCGGTCTGT
CAAGTCGGATGTGAAATCCCCGGGCTCAACCTGGGAACTGCATTCGAAACTGGCAGGCTA
>seq01983;size=3
TACGTAGGGTGCGAGCGTTATCCGGATTTATTGGGCGTAAAGGGCTCGTAGGAGGTTCGT
CGCGTCCGGTGTGAAAGTCCATCGCCTAACGGTGGATCTGCGCCGGGTACGGGCGGGCTG
>seq01984;size=3
TACGTAGGGTGCGAGCGTTAATCGGAATTACTGGGCGTAAAGCGTGCGCAGGCGGTTTTG
TAAGACAGAGGTGAAATCCCCGGGCTCAACCTGGGAACTGCCTTTGTTACTGCAAGGCTG
>seq01985;size=3
TACGTAGGGTGCGAGCGTTGTCCGGAATTACTGGGCGTAAAGAGCTCGTAGGTGGTTTGT
CGCGTTGTTCGTGAAAACTCACAGCTTAACTGTGGGCGTGCTGGCGATACGGGCAGACTG
>seq01986;size=3
TACGTAGGGGACGAGCGTTGTCCGGAATTACTGGGCGTAAAGGGCGCGCAGGCTGTGCTG
CAAGTCAGCTGTTAAATGTCTGGGCTTAACCCGGGCATGCGGTTGAGACTGCGGTGCTTG
>seq01987;size=3
TACGGAGGGTGCAAGCGTTAATCGGAATTACTGGGCGTAAAGCGCACGCAGGCGGTTTGT
TAAGTCAGATGTGAAATCCCCGGGCTCAACCTGGGGACTGCATCTGATACTGGCAAGCTT
>seq01988;size=3
TACGGAGGGTGCAAGCGTTAATCGGAATTACTGGGCGTAAAGCGCACGCAGGCGGTTTGT
TAAGTCAGATGTGAAATTCCCGGGCTCAACCTGGGAACTGCATCTGATACTGGCAAGCTT
>seq01989;size=3
TACGGAGGATGCGAGCGTTATCCGGATTTATTGGGTTTAAAGGGAGCGTAGACGGGTCCT
TAAGTCAGTTGTGAAAGTTTGCGGCTCAACCGTAAAATTGCAGTTGATACTGGGGACCTT
>seq01990;size=3
CACGTAGGAGGCAAACGTTATCCGGATTTATTGGGCGTAAAGCGCGTGTAGGTGGTTTGG
TAAGTAGGGCGTGAAAGCTCCTGGCTCAACTGGGAGAGGACGTTCTAAACTGCCAAGCTT
>seq01991;size=3
TACGGAGGGTGCAAGTGTTATTCGGAATCACTGGGCGTAAAGAGCACGTAGGCGGATGGG
TAAGTCAGATGTGAAATCCCAGGGCTCAACTTCGGAACTGCATTTGATACTGCCCGTCTT
>seq01992;size=3
TACGGAGGGTGCAAGCGTTGTTCGGAATTATTGGGCGTAAAGGGCGCGCAGGCGGTTGTG
ATAGTCAGATGTGAAATCCTCCGGCTCAACTGGAGAACTGCATCTGAAACTTCATAGCTA
>seq01993;size=3
TACGGAGGGTGCAAGCGTTAATCGGAATTACTGGGCGTAAAGCGCACGCAGGCGGCCTGT
CAAGTCGGATGTGAAATCCCCGGGCTCAACCTGGGAACTGCATTTGAAACTGGCAGGCTA
>seq01994;size=3
TACGTAGGGTGCGAGCGTTATCCGGATTTATTGGGCGTAAAGGGCTCGTAGGCGGTTCGT
CGCGTCCGGTGTGAAAGTCCATCGCCTAACGGTGGATCTGCGCCGGGTACGAGCGGGCTG
>seq01995;size=3
TACGGAGGGTGCAAGCGTTAATCGGAATCACTGGGCGTAAAGCGCACGTAGGCTGTTATG
TAAGTCAGGGGTGAAAGCCCACGGCTCAACCGTGGAACTGCCCTTGATACTGCACGACTT
>seq01996;size=3
TACGTAGGGTGCGAACGTTGTCCGGAATTACTGGGTGTAAAGGGTGTACAGGCGGATTGA
TGCGTCAGAAGTTAAAGATCCAGGCTTAACCTGGGGGATGTTTCTGATACGGTCAGTCTT
>seq01997;size=3
TACGTACCGGACAAACGTTATTCGGAATTACTGGGCTTAAAGAGTGCGTAGGCGGCCTTG
CAGGTGAGGTGTGAAATCCCACGGCCCAACCGTGGAATTGCGCTTCAAACCGTAAGGCTT
>seq01998;size=3
TACGGAGGGTGCAAGCGTTAATCGGAATTACTGGGCGTAAAGCGCTCGTAGGCGGCTTGT
TAAGTCGGATGTGAAAGCCCCGGGCTCAACCTGGGAACTGCATTCGATACTGGCAAGCTA
>seq01999;size=3
TACGGAGGGTGCAAGCGTTAATCGGAATTACTGGGCGTAAAGCGCACGCAGGCGGTCTGT
CAAGTCGGATGTGAAATCCCCGGCCTCAACCTGGGAACTGCATTCGAAACTGGCAGGCTA
>seq02000;size=3
TACGGAGGGTGCAAGCGTTAATCAGAATTACTGGGCGTAAAGCGCACGCAGGCGGTCTGT
CAAGTCGGATGTGAAATCCCCGGGCTCAACCTGGGAACTGCATTCGAAACTGACAGGCTA
>seq02001;size=3
TACGTATGAGGCAAGCGTTGTTCGGAATTATTGGGCGTAAAGGGCATTCAGGCGGGGTGT
TAAGTCGGATGTGAAATCTCAAGGCTCAACCTTGAAACTGCATCCGATACTGGCGCTCTT
>seq02002;size=3
TACAGAGGTGGCGAGCGTTGTTCGGATTTACTGGGCGTAAAGGGCGCGTAGGCGGCCCCG
TGTGTCGTGTGTGAAAGCCCCGGGCTCAACCCGGGAAGTGCACGCGAAACTGCGGGGCTT
>seq02003;size=3
TACGGAGGGTGCAAGCGTTGTTCGGAATTATTGGGCGTAAAGCGCGTGTAGGCGGTAGGG
TAAGTCAGATGTGAAAGCCCTGGGCTCAACCCAGGAAGTGCATTTGAAACTGCCCTGCTA
>seq02004;size=3
TACGGGGGGGGCTAGCGTTGTTCGGAATCACTGGGCGTAAAGGGCGCGTAGGCGGCTAGG
CAGGTCTGGTGTGAAAGCACTCGGCTCAACCGAGGAATTGCGCTGGAAACCGCTTGGCTA
>seq02005;size=3
TACGTAGGGAGCGAGCGTTGTCCGGAATTACTGGGCGTAAAGGGCGCGTAGGCGGCGATG
CAAGTCGCATGTGAAATCCCCAGGCTTAACTTGGGGGGTGCATACGAAACTGCATGGCTT
>seq02006;size=3
TACGAAGGGGGCTAGCGTTGTTCGGAATTACTGGGCGTAAAGCGCACGTAGGCGGACATT
TAAGTCAGGGGTGAAATCCCGGGGCTCAACCCCGGAACTGCCTTTGATACTGGGTGTCTG
>seq02007;size=3
TACGGAGGGTGCAAGCGTTAATCGGAATTACTGGGCGTAAAGCGCACGCAGGCGGTTGGA
TAAGCTAGATGTGAAAGCCCCGGGCTCAACCTGGGAATAGCATTTAGAACTGTCCGACTA
>seq02008;size=3
TACGGAGGGTGCGAGCGTTAATCGGAATTACTGGGCGTAAAGCGCATGTAGGCGGTTTGA
TAAGTCGGATGTGAAATCCCTGGGCTTAACCTGGGAATGGCATTCGATACTGTCAGGCTA
>seq02009;size=3
TACGTAGGGTGCGAGCGTTGTCCGGAATTATTGGGCGTAAAGAGCTCGTAGGCGGTCTGT
CGCGTCGAATGTGAAAACCCGGGGCTCAACTCCGGGCTTGCATTCGATACGGGCAGGCTA
>seq02010;size=3
TACGAAGGGGGCTAGCGTTGTTCGGAATTACTGGGCGTAAAGGGCGCGTAGGCGGCCGTT
TAAGTTAGATGTGAAAGTCCTGGGCTCAACCTGGGGACTGCATTTAATACTGGATGGCTT
>seq02011;size=3
TACGGAGGGTGCAAGCGTTAATCGGAATTACTGGGCGTAAAGCGCACGCAGGCGGTTTGT
TAAGTCAGATGTGAAATCCCCTGGCTCAACCTGGGAACTGCATCTGATACTGGCAAGCTT
>seq02012;size=3
TACGGAGGGTGCAAGCGTTAATCAGAATTACTGGGCGTAAAGCGCACGCAGGCGGTCTGT
CAAGTCGGATGTGAAATCTCCGGGCTCAACCTGGGAACTGCATTCGAAACTGGCAGGCTA
>seq02013;size=3
TACGGAGGGTGCAAGCGTTAATCGGAATTACTGGGCGTAAAGCGCACGCAGGCGGTCTGT
CAAGTCGGATGTGAAATCCCCGGGCTTAACCTGGGAACTGCATTCGAAACTGGCACGCTA
>seq02014;size=3
TACGTAGGTGGCAAGCGTTGTCCGGATTTACTGGGTGTAAAGGGCGTGTAGGCGGGGATG
CAAGTCAGATGTGAAATCCCGCGGCTCAACCGCGGAACTGCATCTGAAACTGCGTCTCTT
>seq02015;size=3
TACGGAGGATCCTAGCGTTATCCGGATTTACTGGGTTTAAAGGGTGCGTAGGCGGACTTT
TAAGTCCGCGGTGAAAGTCTGCGGCTCAACCGTAGGATTGCCGTGGATACTGGGAGTCTT
>seq02016;size=3
TACGTAGGGAGCAAGCGTTGTCCGGAATTACTGGGCGTAAAGGGCGCGTAGGCGGGAATG
CAAGTCAGATGTGAAAACTCCGGGCTCAACTTGGAGATTGCATTTGAAACTGTGTTTCTT
>seq02017;size=3
TACAGAGATGGCGAGCGTTACTCGGATTTATTGGGTGTAAAGGGCAGGTAGGCGGCTATG
CAAGTTGGGGGTGAAATCCTTGGGCTTAACCCAAGAACTGCCTTCAAAACTGCATGGCTT
>seq02018;size=3
CACGTAGGAGGCAAACGTTATCCGGATTTACTGGGCGTAAAGCGCGTGTAGGTGGTTTGG
TAAGTAGGGCGTGAAAGCTCCTGGCTCAACTGGGAGATGACGTTCTAAACTGCCAAGCTT
>seq02019;size=3
TACGGAGGGTGCAAGCGTTAATCGGAATTACTGGTCGTAAAGCGCACGCAGGCGGTCTGT
CAAGTCGGATGTGAAATCCCCGGGCTCAACCTGGGAACTGCATTCGAAACTGGCAGGCTA
>seq02020;size=3
TACGTAGGGGGCGAGCGTTACCCGGAATCACTGGGCGTAAAGGGAGCGTAGGTGGCCTGA
CACGTCAACTGTGAAAACCCGGAGCTCAACTCCGGACTTGCAGTTGAAACTGCCAGGCTT
>seq02021;size=3
TACGGAGGGTGCAAGCGTTAATCGGAATTACTGGGCGTAAACCGCACGCAGGCGGTCTGT
CAAGTCGGATGTGAAATCCCCGGGCTCAACCTGGGAACTGCATTCGAAACTGGCAGGCTA
>seq02022;size=3
TACGGAGGGTGCAAGCGTTAATCGGAATTACTGGGCGTAAAGCGCACGCAGGCGGTCTGT
CAAGTCGGATGTGAAATCCCCGGGCTCAACCTGGGAGCTGCATTCGAAACTGGCAGGCTA
>seq02023;size=3
TACGTAGGATCCAAGCGTTATCCGGAATTACTGGGCGTAAAGAGTTGCGTAGGTGGCAGA
GTAAGTAAGATGTGAAAGCGTGTGGCTCAACCATACAGACATATCTTAAACTGCTCAGCT
>seq02024;size=3
TACGTAGGTGGCAAGCGTTGTCCGGATTTATTGGGTTTAAAGGGTGCGTAGGCGGCCCCG
TAAGTCAGTGGTGAAATATCTCAGCTTAACTGAGAGGGTGCCATTGATACTGCGGGGCTT
>seq02025;size=3
TACAGAGGTCTCGAGCGTTGTTCGGATTTACTGGGCGTAAAGGGAGCGTAGGCGGTTCAG
TATGTCGAATGTGAAATCCCACGACTCAACCGTGGAATGGCATTCGAAACTGCTGTGCTA
>seq02026;size=3
TACGGAGGGTGCAAGCGTTAATCGGAATTACTGGGCGTAAAGCGCACGCATGCGGTCTGT
CAAGTCGGATGTGAAATCCCCGGGCTTAACCTGGGAACTGCATTCGAAACTGGCAGGCTA
>seq02027;size=3
TACGGAGGATGCGAGCGTTATCCGGATTCATTGGGTTTAAAGGGTACGTAGGTGGCCCGG
TAAGTCAGTGGTGAAAACCTGCCGCTTAACGGTAGGCGTGCCATTGATACTGTCGGGCTT
>seq02028;size=3
TACGAAGGGGGCTAGCGTTGCTCGGAATCACTGGGCGTAAAGCGCACGTAGGCGGACTCT
TAAGTCAGGGGTGAAATCCTGGAGCTCAACTCCAGAACTGCCTTTGATACTGGGAGTCTC
>seq02029;size=3
GACGGGGGGAGCAAGCGTTGTTCGGATTTACTGGGCGTAAAGGGCGTCTAGGCGGATTGC
CAAGTCAGATGTGAAATCCTGCGGCTCAACCGTAGAACTGCATTTGATACTGGTAGTCTT
>seq02030;size=3
AACGTAGGAGGCGAGCGTTATCCGGATTTACTGGGCGTAAAGGGCAAGTAGGCGGTGGCC
AAAGTTGGGCGTGACATCTCCCGGCTTAACTGGGAGGGGTCGTCCAAAACTAGGTCACTA
>seq02031;size=3
TACGGAGGATGCAAGCGTTATCCGGATTTATTAGGTTTAAAGGGTGCGTAGGCGGAGACT
TAAGTCAGTGGTAAAAGGCAGTAGCTTAACTATTGTAAGCCGTTGATACTGGGCTTCTTG
>seq02032;size=3
TACGGAGGTGGCAAGCGTTACTTGGAATTACTGGGTGTAAAGGGTCTGTAGGCGGCCTGT
TAAGTTTCGGGTGAAATCTTTCCGCTTAACGGAAAAACTGCTTGAAATACTATCAGGATA
>seq02033;size=3
TACGTATGGTGCAAGCGTTGTCCGGAATTACTGGGCGTAAAGAGTTCGTAGGCGGTCAAA
TAAGTCAGGAGTGAAAGGCTACGGCTCAACCGTAGTGAGCTTTTGAAACTGTTTGACTTG
>seq02034;size=3
TACGGAGGGTGCAAGCGTTATCCGGATTCATTGGGTTTAAAGGGTGCGTAGGCGGCTATA
TAAGTCAGTGGTGAAAATATCGGGCTCAACCCGATACGTGCCATTGATACTGTATAGCTT
>seq02035;size=3
TACGGAGGATGCAAGTGTTATCCGGATTCATTGGGTTTAAAGGGTGCGCAGGCGGGGATG
TAAGTCAGTGGTGAAAAGCTGCCGCTTAACGGTAGTCTTGCCATTGATACTGCATTTCTT
>seq02036;size=3
TACGGAGGGTGCAAGCGTTATTCGGAATTACTGGGCGTAAAGCGCACGTAGGCCGCTTTG
TAAGTCAGGGGTGAAATCCCACGGCTCAACCGTGGAACTGCCCTTGATACTGCGAAGCTT
>seq02037;size=3
TACGTAGGGAGCGAGCGTTGTCCGGAATTATTGGGCGTAAAGGGCTTGTAGGTGGCTTGT
CGCGTCTGCCGTGAAAGGCTTCAGCTTAACTGGAGTAGTGCGGTGGGTACGGGCTGGCTT
>seq02038;size=3
AACGGAGAGGACAAGTGTTATTCGTATTGACTGGGTGTAAAACGTGCGTAGGCGGACCAA
AAAGTGTTAATAAAAATCGCTTGCAACAGCGTTGAAGCGTCTTTAACATACTTTTGGCCT
>seq02039;size=3
GACGTAGGAGGCTAGCGTTATCCGGATTTACTGGGCGTAAAGGGCAAGTAGGCGGCAGCC
AAAGTTGTGTGTAAAATCTCCCGGCTCAACTGGGAGGGCGCGCGCAAAACTAGGTTGCTT
>seq02040;size=3
TACGTAGGGTGCGAGCGTTATCCGGATTTATTGGGCGTAAAGAGCTCGTAGGCGGTTCGT
CGCGTCCGGTGTGAAAGTCCATCGCCTAACGGTGGATCTGCGCCGGGTACGGGCGGGCTG
>seq02041;size=3
TACGTAGGTGGCAAGCGTTGTCCGGATTTACTGGGTGTAAAGGGCGTGTAGGCGGGAATG
TAAGTCAGATGTGAAATACCGGGGCTCAACTCCGGGGCTGCATTTGAAACTATATTTCTT
>seq02042;size=3
CACGTAGGGGGCCAGCGTTGTCCGGAATTACTGGGCGTAAAGCGCGCGCAGGCGGTCTAG
TAAGCAGCGGGTGAAATTCCGGGGCTCAACTCCGGCGCTGCTCGCTGAACTGCTAGACTA
>seq02043;size=3
TACAGAGGGTGCAAGCGTTAATCGGAATTACTGGGCGTAAAGCGTGCGTAGGCGGTTTCG
TAAGTCGGATGTGAAAGCCCCGGGCTCAACCTGGGAATTGCATTCGATACTGCGAAGCTC
>seq02044;size=3
TACGTAGGTCCCGAGCGTTGTCCGGATTTATTGGGCGTAAAGCGAGCGCAGGTGGTTGTA
TAAGTCTGAAGTAAAAGGCAGTGGCTCAACCATTGTGTGCTTTTGAAACTGTACAACTTG
>seq02045;size=3
TACGGAGGGTGCAAGCGTTGTTCGGAATTACTGGGCGTAAAGCGCGTGTAGGCGGCTTGG
CAAGTCAGATGTGAAAGCCCTCGGCTTAACCGGGGAAGTGCATCTGAAACTGCCTTGCTT
>seq02046;size=3
GACGAACCACACAAACGTTATTCGGAATTACTGGGCTTAAAGGGTGCGTAGGCTGCGCAG
AAAGTTGGGTGTGAAATACCTCGGCTCAACCGAGGAACTGCGCCCAAAACTACTGTGCTC
>seq02047;size=3
CACGTAGGGGGCGAGCGTTGTCCGGAATTACTGGGCGTAAAGCGCACGCAGGCGGATGCG
CGCGTCGGCTGTGAAATGCACCGGCTCAACCGGTGCGCTGCGGTCGATACGGCGCATCTG
>seq02048;size=3
TACGGAGGGTGCAAGCGTTAATCGGAATTAATGGGCGTAAAGCGCACGCAGGCGGTCTGT
CAAGTCGGATGTGAAATCCCCGGGCTCAACCTGGGAACTGCATTCGAAACTGGCAGGCTA
>seq02049;size=3
TACGGGGGGTGCAAGCGTTGATCGGAATCATTGGGCGTAAAGAGCGTGTAGGCGGCTGGA
CAAGTCAGATGTGAAATCCCTGGGCTTAACCCAGGAAGTGCATTTGAAACTGTCTAGCTG
>seq02050;size=3
GACGAACCGTACGAACGTTATTCGGAATTACTGGGCTTAAAGGGTGCGTAGGCTGTGCGG
AAAGTTGGGTGTGAAATCCTCCAGCTCAACTGGGGAACTGCGCTCAAAACTACCGTGCTT
>seq02051;size=3
TACAGAGGGTGCAAGCGTTAATCGGAATTACTGGGCGTAAAGCGCGCGTAGGCGGTTACT
TAAGTCAGATGTGAAAGCCCCGGGCTTAACCTGGGAACTGCATCTGATACTGGGTGACTA
>seq02052;size=3
TACGTAGGGCGCGAGCGTTGTCCGGAATTATTGGGCGTAAAGGGCTTGTAGGCGGTTGGT
CGCGTCTGCCGTGAAATCCTCTGGCTTAACTGGGGGCGTGCGGTGGGTACGGGCTGACTT
>seq02053;size=3
TACGGAGGGTGCAAGCGTTAATCGGAATTACTGGGCGTAAAGCGCACGCAGGCGGCCTGT
CAAGTCGGATGTGAAATCCCCGGGCTCAACCTGGGAACTGCATTCGAAACTGGCAAGCTA
>seq02054;size=3
TACGTAGGGAGCGAGCGTTGTCCGGAATTACTGGGCGTAAAGGGCGCGTAGGCGGCCGAT
TAAGTTAGATGTGAAAAACCGGGGCTCAACTCCGGGATTGCATTTAAGACTGGTCGGCTT
>seq02055;size=3
TACGGAGGGTGCAAGCGTTAATCGGAATTACTGGGCGTAAAGCGCGCGTAGGCGGCTTAG
TAAGTCGGATGTGAAAGCCCCGGGCTTAACCTGGGAACTGCATTCGATACTGCTGAGCTA
>seq02056;size=3
TACGTAGGGGGCGAGCGTTACCCGGAATCACTGGGCGTAAAGGGAGCGTAGGTGGCCTGA
CATGTCAACTGTGAAAACCCGGAGCTCGACTCCGGACTTGCAGTTGAAACTGCCAGGCTT
>seq02057;size=3
TACGGAGGGTGCAAGCGTTAATCGGAATTACTGGGCGTAAAGCGCACGCAGGCGGCCTGT
CAAGTCGGATGTGAAATCCCCGGGCTTAACCTGGGAACTGCATTCGAAACTGGCAGGCTA
>seq02058;size=3
TACGGAGGGTGCAAGCGTTAATCGGAATTACTGGGCGTAAAGCGTGCGTAGGCGGAATTT
TAAGTCTGATGTGAAATCCCCGGGCTTAACCTGGGAACTGCATTGGATACTGGGATTCTA
>seq02059;size=3
TACGGAGGGTGCAAGCGTTAATCAGAATTACTGGGCGTAAAGCGCACGCAGGCGGTCTGT
CAAGTCGGATGTGAAATCCCCGGGCTCAACCTGGGAACTGCATTTGAAACTGGCAGGCTA
>seq02060;size=3
TACGTAGGATCCGAGCGTTATCCGGAGTGACTGGGCGTAAAGAGTTGCGTAGGCGGAAGT
CAAAGTGAGTAGTGAAACCTGGTGGCTCAACCATACAGACTATTACTCAAACTCGGCTTC
>seq02061;size=3
TACGGAGGGTGCAAGCGTTAATCGGAATTTCTGGGCGTAAAGCGCACGCAGGCGGTCTGT
CAAGTCGGATGTGAAATCCCCGGGCTCAACCTGGGAACTGCATTCGAAACTGGCAGGCTA
>seq02062;size=3
TACGGAGGGTGCAAGCGTTAATCGGAATTACTGGGCGTAAAGCGCACGCAGGCGGTCTGT
AAAGTCGGATGTGAAATCCCCGGGCTCAACCTGGGAACTGCATTCGAAACTGGCAGGCTA
>seq02063;size=3
TACGGAGGGTGCGAGCGTTAATCGGAATTACTGGGCGTAAAGCGTACGCAGGCGGTTTGT
TAAGCGAGATGTGAAAGCCCCGGGCTCAACCTGGGAACTGCATTTCGAACTGGCAAACTA
>seq02064;size=3
TACGTAGGGGGCGAGCGTTACCCGGGATCACTGGGCGTAAAGGGAGCGTAGGTGGCCTGA
CATGTCAACTGTGAAAACCCGGAGCTCAACTCCGGACTTGCAGTTGAAACTGCCAGGCTT
>seq02065;size=3
TACGAACTGTGCGAACGTTATTCGGAATCACTGGGCTTAAAGGGTGCGTAGGCGGCGATA
AAGGTCAGGTGTGAAATCCCACGGCTCAACCGTGGAACTGCGCTTGAAACCATATTGCTT
>seq02066;size=3
TACGGAGGGTGCAAGCGTTAATCGGAATTACTGGGCGTAAAGCGCACGCAGGCGGTCTGT
CAAGTCGGATGTGAAATCCCCGGGCTCAACCTGGGAACTGGATTCGAAACTGGCAGGCTA
>seq02067;size=3
TACGGAGGGTGCAAGCGTTAATCGGAATTACTGGGCGTAAAGCGCACGCAGGCGGTCTGT
CCAGTCGGATGTGAAATCCCCGGGCTCAACCTGGGAACTGCATTCGAAACTGGCAGGCTA
>seq02068;size=3
TACGAAGGGGGCTAGCGTTGTTCGGAATTACTGGGCGTAAAGCGCACGTAGGCGGGTCGT
TAAGTCAGGGGTGAAATCCCGGAGCTCAACTCCGGAACTGCCTTTGATACTGGCGATCTA
>seq02069;size=3
TACGGAGGGTGCAAGTGTTATTCGGAATCACTGGGCGTAAAGAGCACGTAGGCGGATGGG
TAAGTCAGATGTGAAATCCCGGGGCTCAACTTCGGAACTGCACTTGATACTGCCCGTCTT
>seq02070;size=3
TACGTAGGGGGCGAGCGTTACCCGGAATCACTGGGCGTAAAGGGAGCGTAGGTGGCCTGA
CATGTCAACTGTGAAAACCCCGAGCTCAACTCCGGACTTGCAGTTGAAACTGCCAGGCTT
>seq02071;size=3
TACGGAGGGTGCTAGCGTTGTTCGGAATTATTGGGCGTAAAGAGCGTGTAGGCGGCCTTG
TAAGTCAGATGTGAAATCCCTTGGCTTAACTGAGGAAGTGCATTTGAAACTGCTTGGCTT
>seq02072;size=3
TACGAAGGGGGCTAGCGTTGTTCGGATTTACTGGGCGTAAAGCGCACGTAGGCGGATCTT
TAAGTCAGAGGTGAAATCCCAAGGCTCAACCTTGGAACTGCCTTTGATACTGGAGATCTC
>seq02073;size=3
TACGGAGGGTGCAAGCGTTGTTCGGAATTATTGGGCGTAAAGGGCGCGTAGGCGGTAATG
TAAGTCAGATGCGAAATACTCCGGCTCAACCAGAGAATTGCATCTGAAACTGCATAACTA
>seq02074;size=3
CACCGGCAGCTCTAGTGGTGGCCAGTTTTATTGGGCCTAAAGCGTTCGTAGCCGGTTTAT
TAAGTCTCTGGTGAAATCCCGTAGCTTAACTATGGGAATTGCTGGAGATACTAGTAGACT
>seq02075;size=3
TACGTAGGGGGCGAGCGTTACCCGAAATCACTGGGCGTAAAGGGAGCGTAGGTGGCCTGA
CATGTCAACTGTGAAAACCCGGAGCTCAACTCCGGACTTGCAGTTGAAACTGCCAGGCTT
>seq02076;size=3
TACGGAGGATGCGAGCGTTATCCGGATTTATTGGGTTTAAAGGGTGCGCAGGCGGGATTT
TAAGTCAGCGGTGAAATTTTCAGGCTCAACCTGAACACTGCCGTTGAAACTGGGATTCTT
>seq02077;size=3
TACGGAGGGTGCAAGCGTTAATCGGAATTACTGGGCGTAAAGCGCACGCAGGCGGTCTGT
CAAGTCGGATGTGAAATCCCCGGGCTTAACCTAGGAACTGCATTCGAAACTGGCAGGCTA
>seq02078;size=3
TACGTAGGTGGCAAGCGTTGTCCGGAATTACTGGGTGTAAAGGGAGTGTAGGCGGGATAT
CAAGTCAGAAGTGAAAATTACGGGCTCAACTCGTAACCTGCTTTTGAAACTGACATTCTT
>seq02079;size=3
TACGAAGGGGGCTAGCGTTGTTCGGAATCACTGGGCGTAAAGCGCACGTAGGCGGACTGA
TCAGTCAGGGGTGAAATCCCGGGGCTTAACCTCGGAACTGCCTTTGATACTGTCAGTCTT
>seq02080;size=3
TACGAAGGGTGCAAGCGTTACTCGGAATTACTGGGCGTAAAGCGTGCGTAGGTGGTTCGT
TAAGTCTGATGTGAAAGCCCTGGGCTCAACCTGGGAATGGCATTGGAAACTGGCGGGCTA
>seq02081;size=3
TACGGAGGGTGCAAGCGTTAATCGGAATTACTGGGCGTAAAGCGCACGCAGGCGGTCTGT
CAAGTCGGATGTGAAATCCCCGGGCTCAACCTGGGAACTGAATTCGAAACTGGCAGGCTA
>seq02082;size=3
TACGGAGGAGGCGAGCGTTGTTCGGAATCATTGGGCGTAAAGGGCTCGTAGGCGGACCTG
TGTGTCTTGCGTGAAATCTCCACCGCTTACCGGGGAGGGTGCGTAGGAAACTGCAGGTCT
>seq02083;size=3
TACGTAGGGTGCGAGCGTTATCCGGATTTATTGGGCGTAAAGGGCTCGTAGGCGGTTCGT
CGCGTCCGGTGTGAAAGCCCATCGCCTAACGGTGGATCTGCGCCGGGTACGGGCGGGCTG
>seq02084;size=3
GACGGAGGCCCCGAGCGTTGTTCGGAATCACTGGGCTTAAAGCGCGTGTAGGCGGGACGG
CAAGTACCTTGTGAAAGCCCCGGCTTCAATCCGGGAATTGCTTGGTATACTGCCGTTCTT
>seq02085;size=3
TACGGAGGGTGCAAGCGTTAATCGGAATTACTGGGCGTAAAGCGCACGCAGGCGGCCTGT
TAAGTCAGATGTGAAAGCCCCGGGCTCAACCTGGGAACTGCATTTGAAACTGACAAGCTA
>seq02086;size=3
TACATGTGGGGCAAGCGTTGTTCGGAATCACTGGGCATAAAGGGTGCGTAGGTGGCATGT
TAAGTCACGGGTGAAAGTTTGCGGCCCAACCGTAAAATCGCCTGTGATACTGGCGTGCTT
>seq02087;size=3
TACGTAGGGGGCGAGCGTTACCCGGAATCACTGGGCGTAAAGGGAGCGTAGGTGGCCTGA
CATGTCAACTGTGAAAACCCGGAGCTCAACTCCGGACTTGCAGTTGGAACTGCCAGGCTT
>seq02088;size=3
TACGTAGGGTGCGAGCGTTAATCGGAATTACTGGGCGTAAAGCGTGCGCAGGCGGTTTTG
TAAGACAGGTGTGAAATCCCCGAGCTTAACTTGGGAACTGCACTTGTGACTGCAAGACTA
>seq02089;size=3
TACGTAGGGTGCAAACATTATCCGGATTTATTGGGCGTAAAGAGCTCGTAGGTGGCTTTG
CAAGTTGGATATTAAATACCCCGGCTCAACTGGGGAAAAGTATTCAAAACTGCTTGGCTA
>seq02090;size=3
TACGGAGGGTGCAAGCGTTAATCGGAATTACAGGGCGTAAAGCGCACGCAGGCGGTCTGT
CAAGTCGGATGTGAAATCCCCGGGCTCAACCTGGGAACTGCATTCGAAACTGGCAGGCTA
>seq02091;size=3
TACGGAGGATGCGAGCGTTATCCGGATTTATTGGGTTTAAAGGGTGCGTAGGCGGCTTTT
TAAGTCAGCGGTGAAATTTTGCAGCTTAACTGTAACAGTGCCGTTGATACTGGGTAGCTA
>seq02092;size=3
TACGTAGGGGGCGAGCGTTACCCGGAATCACTGGGCGTAAAGGGAGCGTAGGTGGCCTGA
CATGTCAACTGTGAAAACCCGGAGCTCAACTCCGGACGTGCAGTTGAAACTGCCAGGCTT
>seq02093;size=3
TACGGAGGGTGCAAGCGTTAATCGGAATTATTGGGCGTAAAGCGCACGCAGGCGGTCTGT
CAAGTCGGATGTGAAATCCCCGGGCTTAACCTGGGAACTGCATTCGAAACTGGCAGGCTA
>seq02094;size=3
TACGGGGGGTGCAAGCGTTGTTCGGAATCATTGGGCGTAAAGAGCGTGTAGGCGGCTGGA
TAAGTCAGATGTGAAAGCCCTGGGCTCAACCCAGGAAGTGCATCTGATACTGTCCTGCTA
>seq02095;size=3
GACGGAGGATGCAAGTGTTATCCGGAATCACTGGGCGTAAAGCGTCTGTAGGTGGTTTAA
TAAGTCTATTGTTAAAGCTTGAGGCTTAACTTCAAACCAGCAATAGAAACTATTAGACTT
>seq02096;size=3
TACGAAGGGGGCTAGCGTTGTTCGGAATTACTGGGCGTAAAGCGTACGTAGGCGGATTGT
TAAGTGAGGGGTGAAATCCCGAGGCTCAACCTCGGAACTGCCTTTCATACTGGCAATCTT
>seq02097;size=3
TACGTAGGTCCCAAGCGTTATCCGGATTTACTGGGCGTAAAGAGTCCGTAGCCTGATATC
CAAGTCTGTTTTCAAATACCACGACTCAATCGTGGAAAGGGAATAGATACTGTATATCTA
>seq02098;size=3
TACGGAGGTCCCGAGCGTTGTTCGGAATTACTGGGCGTAAAGGGAGCGCAGGCGGACGGG
TCAGTCTGAAGTGGAAATCCGGGGCTCAACCTCGGACTTGCTTCGGATACTGCCCGTCTT
>seq02099;size=3
TACGGTGGGTGCAAGCGTTAATCGGAATTACTGGGCGTAAAGCGCACGCAGGCGGTCTGT
CAAGTCGGATGTGAAATCCCCGGGCTCAACCTGGGAACTGCATTCGAAACTGGCAGGCTA
>seq02100;size=3
AACGTAGGAGGCGAGCGTTATCCGGATTTACTGGGCGTAAAGGGCAAGTAGGCGGTTGTT
CAAGTTGGGCGTGACAAATCTCGGCTTAACTGAGAGGGGACGTTCAAGACTGGGCGACTA
>seq02101;size=3
TACGTAGGGGGCTAGCGTTATCCGGAATTATTGGGCGTAAAGGGCGAGTAGGCGGTTTGT
TAAGTCAGGTGTGAAATTTCAGGGCTCAACACTGAAACTGCGCTTGAAACTGGCAGGCTA
>seq02102;size=3
TACGGGGGGTGCAAGCGTTGTTCGGAATTATTGGGCGTAAAGCGCGTGTAGGCGGCTGAA
TAAGTCAGATGTGAAATCCCTGGGCTTAACTCAGGAAGTGCATTTGAAACTATTCAGCTT
>seq02103;size=3
TACGGAGGGTGCAAGTGTTATTCGGAATCACTGGGCGTAAAGAGCACGTAGGCGGATGGG
TAAGTCAGATGTGAAATCCCGGGGCCCAACTTCGGAACTGCATTTGATACTGCCCGTCTT
>seq02104;size=3
TACGGAGGGTGCAAGCGTTAATCGGAATTACTGGGCATAAAGCGCACGCAGGCGGTCTGT
CAAGTCGGATGTGAAATCCCCGGGCTTAACCTGGGAACTGCATTCGAAACTGGCAGGCTA
>seq02105;size=3
TACGGAGGGGGCTAGCGTTGTTCGGAATTACTGGGCGTAAAGCGCACGTAGGCGGATTGG
AAAGTCAGAGGTGAAATCCCGGGGCTCAACCCTGGAACTGCCTTTGAAACTCCCAGTCTT
>seq02106;size=3
TACGGAGGGGGCGAGCGTTGTTCGGAATTACTGGGCGTAAAGCGCGCGTAGGCGGTCGTG
CAAGTCGGATGTGAAAGCCCTCGGCTCAACCGAGGAACTGCGTCCGATACTGCTCGACTT
>seq02107;size=3
TACGGAGGGAGCTAGCGTTGTTCGGAATTACTGGGCGTAAAGCGTACGTAGGCGGCTTTG
TAAGTCAGAGGTGAAAGCCCACGACTCAATCGTGGAACTGCCTTTGAGACTGCTTCGCTT
>seq02108;size=3
TACGGAGGGCGCAAGCGTTAATCGGAATTACTGGGCGTAAAGCGCACGCAGGCGGTCTGT
CAAGTCGGATGTGAAATCCCCGGGCTTAACCTGGGAACTGCATTCGAAACTGGCAGGCTA
>seq02109;size=3
TACGGGGGGGGCTAGCGTTGTTCGGAATCACTGGGCGTAAAGGGCGCGTAGGCGGCTAGG
CAGGTCTGGTGTGAAAGCCCTCGGCTCAACCGAGGAATTGCGCTGGTAACCGCTTGGCTA
>seq02110;size=3
TACGAATGTGGCAAGCGTTGTTCGGAATCACTGGGCGTAAAGAATGCGTAGGCGGCTTGA
CAAGTCAGGAGTGAAATCCCCAGGCTCAACCTGGGAACTGCTTTTGAAACTGTCTTGCTA
>seq02111;size=3
TACGGAGGGTCCGAGCGTTATCCGGATTTATTGGGTTTAAAGGGTGCGTAGGCGGTTTTA
TAAGTCAGCGGTGAAATTCTCCGGCTCAACCGGGGGACTGCCGTTGATACTGTAAGGCTA
>seq02112;size=3
GACGAACCATGCGAACGTTATTCGGAATGACTGGGCTTAAAGCGTGCGTAGGCGGTCTCG
AAAGTTGGGTGTGAAATCCCCCGGCTCAACCGGGGAATTGCGCCCAAAACTGCGGGACTC
>seq02113;size=3
TACGAAGGGGGCTAGCGTTGCTCGGAATTACTGGGCGTAAAGGGCGCGTAGGCGGCTTGG
CCAGTCAGGCGTGAAATTCCTGGGCTTAACCTGGGGACTGCGCTTGATACTGCCAGGCTT
>seq02114;size=3
TACGTAGGGGGCGAGCGTTGTCCGGAATTACTGGGCGTAAAGCGCACGCAGGCGGTTCGT
TAAGTCGGATGTGAAAGATCGGGGCTCAACCCCGGTTTGCGTTCGATACTGGCGGACTGG
>seq02115;size=3
ACCTGGCCCGCACCGTTTCCGCCAGGGCCTCGCCGCCCCGGGACCGCAGGGCCTTGTACA
TCCTGATGAGCAGGTCGTCGAAGTGTACGACGCCCTGTTTGTCCTTGCGCCACGCCAGCG
>seq02116;size=3
TACGGAGGGGGCTAGCGTTGTTCGGAATTACTGGGCGTAAAGCGCACGTAGGCGGACCTG
CAAGTTGGGGGTGAAATCCCGGGGCTCAACCCCGGAACTGCCTTCAAAACTGCTGGTCTG
>seq02117;size=3
CACGTAGGCACCAAGCGTTGTCCGGATTTATTGGGCGTAAAGAGCTCGTAGGCGGTTCGG
TAAGTCGGGTGTGAAAACTTTGGGCTCAACCCAAAGCGTGCATTCGATACTGCCGTGACT
>seq02118;size=3
TACGGAGGGTGCAAGCGTTAATCGGAATTACTGGGCGTAAAGCGCACGCAGGCGGTCTGT
CAAGTCGGATGTGAAATCCCCGGGCTCAACCTGGGAACTGCATTCGAATCTGGCAGGCTA
>seq02119;size=3
TACGTAGGGGGCGAGCGTTGTCCGGAATTACTGGGCGTAAAGCGCACGTAGGCGGGCTGT
CAAGTCGGCCGTAAAAGGCACTGGCTCAACCGGTGTTTGTCGGTCGATACTGGCGGTCTG
>seq02120;size=3
TACGTAGGTGGCGAGCGTTGTCCGGAATTATTGGGCGTAAAGGGCGCGTAGGCGGGATAG
TCAGTCTGTTTTAAAAGTGCGAGGCTCAACCTCGTAAGGGAACAGAAACTACTATTCTTG
>seq02121;size=3
TACGTAGGGAGCAAGCGTTGTCCGGAATTACTGGGTGTAAAGGGAGCGTAGGCGGGAGAA
TAAGTTGGATGTGAAAACTCTGGGCTCAACCTGGAGACTGCATTCAAAACTGTTTTTCTT
>seq02122;size=3
TACGGAGGATGCGAGCGTTATCCGGATTTATTGGGTTTAAAGGGTGCGTAGGTGGAGAGA
TAAGTCAGTGGTGAAATCCTGATGCTCAACGTTAGGATTGCCGTTGAAACTGTTTTTCTA
>seq02123;size=3
TACAGAGGGTGCGAGCGTTAATCGGAATTACTGGGCGTAAAGCGCACGTAGGCGGCTTGG
TATGTCGGGTGTGAAATCCCCGGGCTCAACCTGGGAACTGCATTCGAAACTGCCTTGCTC
>seq02124;size=3
TACGTAGGGTGCAAGCGTTGTCCGGAATTATTGGGCGTAAAGAGCTCGTAGGCGGTTTGT
CGCGTCTGCTGTGAAATTTCGAGGCTCAACCTCGAACTTGCAGTGGGTACTGGCAGGCTA
>seq02125;size=3
TACGTAGGGGGCGAGCGTTGTCCGGAATCACTGGGCGTAAAGCGCGCGCGGGTGGTTTCG
TAGGTCGGCCGTGAAAGACATGGGCTCAACCCGTGCAGGTCGGTCGATACCGCGGGACTG
>seq02126;size=3
TACGAAGGGGGCTAGCGTTGCTCGGAATTACTGGGCGTAAAGGGCGCGTAGGCGGACATT
TAAGTCAGGGGTGAAATCCCGAGGCTCAACCTCGGAACTGCCTTTGATACTGGGTGTCTT
>seq02127;size=3
AACGTAGGAGGCGAGCGTTATCCGGATTTACTGGGCGTAAAGCGCGTGCAGGTGGTTTAG
TAAGTTGGATGTGAAAGCTCCTGGCTTAACTGGGAGAGGTCGTTCAAAACTACTAGACTT
>seq02128;size=3
TACGGAGGATGCGAGCGTTATCCGGATTTATTGGGTTTAAAGGGTGCGTAGGCTGTTATA
TAAGTCAGTGGTAAAAGGTACAGGCTTAACTTGTATACGCCATTGAAACTGTATAGCTAG
>seq02129;size=3
TACGAAGGGTGCAAGCGTTAATCGGAATTACTGGGCGTAAAGCGTGCGTAGGTGGTTGCT
TAAGTCTGTCGTGAAAGCCCTGGGCTCAACCTGGGAATGGCGATGGATACTGGGCGACTA
>seq02130;size=3
TACGAAGGGTGCAAGCGTTACTCGGAATTACTGGGCGTAAAGCGTGCGTAGGCGGTTGGT
TAAGTCTGCTGTGAAAGCCCTGGGCTCAACCTGGGAACTGCAGTGGATACTGGCCAGCTA
>seq02131;size=3
TACGTAGGTGGCAAGCGTTGTCCGGATTTACTGGGTGTAAAGGGCGTGTAGGCGGGATTG
CAAGTCAGATGTGAAATGCCGGGGCTTAACCCCGGAGCTGCATTTGAAACTGTAGTTCTT
>seq02132;size=3
TACGTAGGGGGCGAGCGTTACCCGGAATCACTGGGCGTAAAGGGAGCGTAGGTGGCCTGA
CATGTCAACTGTGAGAACCCGGAGCTCAACTCCGGACTTGCAGTTGAAACTGCCAGGCTT
>seq02133;size=3
TACGTAGGTGGCAAGCGTTGTCCGGAATTATTGGGCGTAAAGCGCGCGCAGGCGGATCTG
CCAGTCTGTCTTAAAAGTTCGGGGCTTAACCCCGTGATGGGATGGAAACTACAGATCTAG
>seq02134;size=3
TACGGAGGGAGCTAGCGTTGTTCGGAATTACTGGGCGTAAAGCGCACGTAGGCGGCTTTT
TAAGTCAGGGGTGAAATCCCGGGGCTCAACCCCGGAACTGCCCTTGAAACTGGGAAGCTA
>seq02135;size=3
TACGGAGGATCCGAGCGTTATCCGGATTTATTGGGTTTAAAGGGTGCGTAGGCGGTTCAA
TAAGTCAGTGGTGAAAGTTTTCGGCTTAACCGGAAAATTGCCGTTGATACTGTTGGGCTT
>seq02136;size=3
TACGGAGGGTGCAAGCGTTAATCGGAATTACTGGGCGTAAAGCGCACGCAGGCGGTCTGT
CAAGTCGGATGTGAAATCCCCGGGCTCAACCTGGGAACTGCATTCGAAAATGGCAGGCTA
>seq02137;size=3
TACGGAGGGGGCTAGCGTTGTTCGGAATTACTGGGCGTAAAGCGCACGTAGGCGGGCGGT
CAAGTCGGGGGTGAAATCCCGGGGCTCAACCCCGGAACTGCCTTCGATACTGGACGTCTG
>seq02138;size=3
TACGTATGGTGCAAGCGTTATCCGGATTTACTGGGTGTAAAGGGAGCGTAGGTGGCAAGG
CAAGCCAGAAGTGAAAACCCGGGGCTCAACCGCGGGATTGCTTTTGGAACTGTCATGCTA
>seq02139;size=3
TACGGAGGATCCGGGCGTTATCCGGAATTACTGGGTTTAAAGGGTGCGTAGGCGGGGCTT
TAAGCCGGCGGTGAAATGCAGCGGCTCAACCGCTGGAATGCCGCTGGGACTGGGGCTCTT
>seq02140;size=3
TACGGAGGGTGCAAGCGTTAATCGGAATTACTGGGCGTAAAGCGCACGCAGGCGGTCTGT
CAAGTCGGATGTGAAATCCCCGGGCTTAACCTGGGAACTGCATTCGAAACTGGCAGGCTT
>seq02141;size=3
TACGTAGGAGGCGAGCGTTATCCGGATTTACTGGGCGTAAAGCGCGCGCAGGCGGCCGCG
AAAGTCGTGCGTGAAAGCTCCCGGCTCAACCGGGAGAGGTCGTGCGATACTTCGTAGCTC
>seq02142;size=3
TACAGAGATGGCGAGCGTTACTCGGATTTATTGGGTGTAAAGGGCAGGTAGGCGGCTATG
CAAGTTGGGGGTGAAATCCTGTGGCTCAACCACAGAACTGCCTTCAAAACTGCATGGCTT
>seq02143;size=3
TACGTAGGGTGCTAGCGTTGTTCGGAATCATTGGGCGTAAAGCGAGTGCAGGCTGTTAAT
TAAGTCAGATGTGAAATCCCTGGGCTCAACCGAGGAAGTGCATTTGAAACTAATTAGCTA
>seq02144;size=3
CACGGGGGTTGCGAGCGTTGTCCGGAATTACTAGGCGTAAAGTGCAGGTAGGCGGATAAA
TAAGTTTAAGGTTAAAGGCTACGGCTTACCTGTAGTAAGGCGTTAGATACTGTTTATCTG
>seq02145;size=3
TACAGAGGTGGCGAGCGTTGTTCGGATTTACTGGGCGTAAAGCGTGCGTAGGCGGTCGCG
TGTGTCGGATGTGAAATCCCGGGGCTCACCCCCGGAAGTGCATCCGAAACTGCGCGGCTC
>seq02146;size=3
CACGTAGGAGCCAAGCGTTATCCGAATTCACTGGGCGTAAAGCGCGTGTAGGCGGCTTAT
TAAGTTGGATGTAAAAGCTCCTGGCTCAACTGGGAGAGGACGTTCAAGACTGGTAGGCTA
>seq02147;size=3
TACGGAGGGTGCAAGCGTTAATAGGAATTACTGGGCGTAAAGCGCACGCAGGCGGTCTGT
CAAGTCGGATGTGAAATCCCCGGGCTCAACCTGGGAACTGCATTCGAAACTGGCAGGCTA
>seq02148;size=3
CACGTAGGAGACTAGCGTTATCCGGATTTACTGGGCGTAAAGCGCGTGCAGGTGGCTCGG
AAAGTTCGATGTGAAAGCTCCCGGCTTAACTGGGAGAGGTCGTTGAATACTTTCGGGCTA
>seq02149;size=3
TACGGGGGGTGCGAGCGTTGTTCGGAATTATTGGGCGTAAAGAGCGTGTAGGCGGCTGGA
TCAGTCAGATGTGAAATCACTGGGCTTAACCCAGGACGTGCATTTGAAACTGTCCAGCTT
>seq02150;size=3
TACGAAGGGTGCAAGCGTTACTCGGAATTACTGGGCGTAAAGCGTGCGTAGGTGGTTGTT
TAAGTCTGTCGTGAAAGCCCTGGGCTCAACCTGGGAATTGCGATGGAAACTGGGCGACTA
>seq02151;size=3
TACCGGCTGCTCGAGTGATGGCCACTATTACTGGGTTTAAAGCGTCCGTAGCTTGACTGT
TAGGTCTCTTGGGAAATCTTCGCGCTCAACGTGAAGGCGTCTAAGAGATACCGGCAGTCT
>seq02152;size=3
TACGTAGGTGGCGAGCGTTGTCCGGAATTACTGGGCGTAAAGAGTATGTAGGCGGATGCT
TAAGTCAGATGTGAAATTCCCGGGCTCAACCTGGGCGCTGCATTTGATACTGGGCATCTA
>seq02153;size=3
TACGAAGGGGGCTAGCGTTGCTCGGAATCACTGGGCGTAAAGGGCGCGTAGGCGGACTTT
TAAGTCGGAGGTGAAAGCCCAGGGCTCAACCCTGGAATTGCCTTCGATACTGGAAGTCTT
>seq02154;size=3
TACGAAGGGGGCTAGCGTTGCTCGGAATCACTGGGCGTAAAGCGCACGTAGGCGGCTTGT
TAAGTCAGGGGTGAAATCCTGGAGCTCAACTCCAGAACTGCCTTTGATACTGGCAAGCTT
>seq02155;size=3
TACGTAGGGGGCAAGCGTTGTCCGGAATGATTGGGCGTAAAGGGCGCGTAGGCGGCTCGG
TAAGTCTGGAGTGAAATTCCTGCTTTCAATGTGGGAACTGCTTTGGATACTGTCGGGCTT
>seq02156;size=3
TACGGAGGGAGCTAGCGTTGTTCGGAATTACTGGGCGTAAAGCGCGCGTAGGCGGTCCAT
CAAGTCAGAGGTGAAAGCCCGGGGCTCAACCCCGGAACTGCCTTTGAAACTGGCGGACTA
>seq02157;size=3
TACAGAGGGTGCGAGCGTTAATCGGAATTACTGGGCGTAAAGCGCACGTAGGCGGCTTCG
TAAGTCGGGTGTGAAATCCCCGGGCTCAACCTGGGAACTGCATTCGAGACTGCGATGCTT
>seq02158;size=3
TACAGAGATGGCGAGCATTACTCGGATTTATTGGGTGTAAAGGGCAGGTAGGCGGCTATA
CAAGTTGAGGGTGAAATCCTTGGGCTTAACCCAAGAACTGCCTTCAAAACTGCATAGCTT
>seq02159;size=3
TACGTAGGGGGCGAGCGTTACCCGGAATCACTGGGCGTAAAGGGAGCGTAGGTGGCCTGA
CATGTCAACTGTGAAAACCCGGAGCTCAACTCCGGACTTGCAGTTGAGACTGCCAGGCTT
>seq02160;size=3
TACGGAGGGTGCAAGCTTTAATCGGAATTACTGGGCGTAAAGCGCACGCAGGCGGTCTGT
CAAGTCGGATGTGAAATCCCCGGGCTCAACCTGGGAACTGCATTCGAAACTGGCAGGCTA
>seq02161;size=3
TACGGAGGATCCAAGCGTTATCCGGAATCATTGGGTTTAAAGGGTCCGTAGGCGGTCAGA
TAAGTCAGTGGTGAAAGCCCATCGCTCAACGGTGGAACGGCCATTGATACTGTCTGACTT
>seq02162;size=3
TACGGAGGGTGCAAGCGTTAATCGGAATTACTGGGCGTAAAGCGCACGCAGGCGGTCTGT
CAAGTCGGATGTGAAATCCACGGGCTTAACCTGGGAACTGCATTCGAAACTGGCAGGCTA
>seq02163;size=3
TACGTAGGATCCAAGCGTTGTCCGGATTTACTGGGTGTAAAGGGTGCGTAGGCGGGCTCG
TGCGTTAGAGGTTAAATACTTCGGCTCAACCGAAGAAATGCCTTTAATACGGCGAGTCTT
>seq02164;size=3
TACGTAGGGGGCAAGCGTTGCTCGGAATTACTGGGCGTAAAGGGTGAGTAGGCGGTCGGG
CAAGTCAAGGATGAAATCCCGAGGCTCAACTTCGGAACTGTTCTTGAAACTGCTCGGCTT
>seq02165;size=3
GACGAACCACCCAAACGTTATTCGGAATTACTGGGCTTAAAGGGTGCGTAGGCGGCGCGG
AAAGTCAGGTGTGAAATCCCTCGGCTCAACCGAGGAACTGCGCTTGAAACTACCGTGCTC
>seq02166;size=3
TACGTAGGGTGCAAGCGTTGCTCGGAATTACTGGGCGTAAAGGGAGCGCAGGCGGTTTTG
TATGTCGTAGGTGAAATACTCCGGCTTAACTGGAGGAACGCCTGCGAAACTGCAAGACTA
>seq02167;size=3
TACGTAGGGTGCGAGCGTTATCCGGATTTATTGGGCGTAAAGGGCTCGTAGGCGGTTCGT
CGCGTCCGGTGTGAAAGTCCATCGCCTAACGGTGGATCTGCGCCGGGTACAGGCGGGCTG
>seq02168;size=3
TACAGAGGTCTCGAGCGTTGTTCGGATTTACTGGGCGTAAAGGGAGCGTAGGCGGTTCAG
TATGTCGAATGTGAAATCCCACGACTCAACCGTGGAATGGCATTCGAAACTGCTGAGCTA
>seq02169;size=3
TACGGAGGGTGCAAGTGTTATTCGGAATCACTGGGCGCAAAGAGCACGTAGGCGGATGGG
TAAGTCAGATGTGAAATCCCGGGGCTCAACTTCGGAACTGCATTTGATACTGCCCGTCTT
>seq02170;size=3
TACAGAGACTGCAAGCGTTATTCGGATTCACTGGGCGTAAAGGGTGCGCAGGCGGTTGCG
TGTGTTGGGTGTGAAAGCCCGGGGCTCAACCCCGGAATTGCGCCCAAAACTACGCGACTA
>seq02171;size=3
TACGGAGGGTGCAAGCGTTAATCGGAATTACTGGGCGTAAAGCGCACGCAGGCGGTCTGT
CAAGTCGGATGTGGAATCCCCGGGCTTAACCTGGGAACTGCATTCGAAACTGGCAGGCTA
>seq02172;size=3
TACGGAGGATGCGAGCGTTATCCGGATTTATTGGGTTTAAAGGGTGCGTAGGCGGCCTTG
TAAGTCAGCGGTGAAATTTTGCAGCTTAACTGTAACAGTGCCGCTGATACTGCGGGGCTA
>seq02173;size=3
TACAGAGGGTGCGAGCGTTAATCGGAATTACTGGGCGTAAAGCGCACGCAGGCGGCATCG
TAGGTCGGATGTGAAATCCCCGGGCTCAACCTGGGAACTGCATTCGAAACTGCAATGCTC
>seq02174;size=2
TACGTAGGGTGCGAGCGTTATCCGGATTTATTGGGCGTAAAGGGCTCGTAGGCGGTTCGT
CGCGTCCGGTGTGAAAGTCCATCGCCTAACGGTGGATATGCGCCGGGTACGGGCGGGCTG
>seq02175;size=2
TACGGAGGGGGCTAGCGTTGTTCGGAATTACTGGGCGTAAAGCGCACGTAGGCGGACTGG
AAAGTTGGGGGTGAAATCCCGGGGCTCAACCCCGGAACTGCCTTCAAAACTGTCAGTCTG
>seq02176;size=2
TACGTAGGGAGCGAGCGTTATCCGGATTCATTGGGCGTAAAGCGCGCGTAGGCGGCCCGT
CAAGCGGGGTTTCAAATCCAGGGGCTCAACCTCTGGCCGGACCCCGAACTGGCGGGCTCG
>seq02177;size=2
TACGGAGGGTGCAAGCGTTAATCGGAATTACTGGGCGTAAATCGCACGCAGGCGGTCTGT
CAAGTCGGATGTGAAATCCCCGGGCTCAACCTGGGAACTGCATTCGAAACTGGCAGGCTA
>seq02178;size=2
TACGGAGGATGCAAGCGTTATCCGGATTCATTGGGTTTAAAGGGTGCGCAGGCGGGGACG
TAAGTCAGTGGTGAAAAGCTGCCGCTTAACGGTAGTCTTGCCAATGATACTACGTTTCTT
>seq02179;size=2
TACGTAGGTTGCAAGCGTTGTCCGGATTTACTGGGTGTAAAGGGCGTGTAGGCGGAGATG
CAAGTTAGGAGTGAAATCTATGGGCTCAACCCATAAACTGCTTCTAAAACTGTATCCCTT
>seq02180;size=2
TACGAAGGGGGCTAGCGTTGTTCGGAATCACTGGGCGTAAAGCGCACGTAGGCGGACTTG
TCAGTCAGGGGTGAAATCCTGAGGCTCAACCTCAGAACTGCCTCCGATACAGCAAGTCTC
>seq02181;size=2
TACGGGGGGGGCTAGCGTTGTTCGGAATCACTGGGCGTAAAGGGCGCGTAGGCGGCTAGG
CAGGTCTGGTGTGAAAGCCCTCGGCTCAACCGAGGACTTGCGCTGGAAACCGCTTGGCTA
>seq02182;size=2
TACGGAGGGGGCTAGCGTTGTTCGGAATTACTGGGCGTAAAGCGCACGTAGGCGGATAGT
TAAGTCAGAGGTGAAATCCCGGGGCTCAACCCCGGAACTGCCTTTGATACTGGCTGTCTG
>seq02183;size=2
TACGTAGGGGGCGAGCGTTATCCGGATTTATTGGGCGTAAAGCGTGTGTAGGCGGTTTAC
TAAGTCTAAGATGAAAGCCCGAGGCTTAACTTCGGTTTGTTTTAGATACTGGTAGGCTAG
>seq02184;size=2
TACGTAGGGTGCAAGCGTTGTCCGGAATTATTGGGCGTAAAGAGCTCGTAGGCGGTCCGT
TGCGTCTGCCGTGAAAACCCGGGGCTCAACCCCGGGCCTGCGGTGGATACGGGCGGACTA
>seq02185;size=2
AACGTAGGAGACGAGCGTTATCCGGATTTACTGGGCGTAAAGCGCGTGTAGGAGGCGCTA
CAAGTTGGATGTGAAAGCTCCCGGCTTAACTGGGAGAGGTCGTTCAAGACTGTAGTGCTA
>seq02186;size=2
TACGGAGGGTGCAAGCATTAATCGGAATTATTGGGCGTAAAGGGCGCGTAGGCTGATAGG
AAAGTTAGATGTGAAATCTCAGAGCTCACCTCTGAACACGCATCTAAAACTACTTATCTA
>seq02187;size=2
TACGGAGGGTGCAAGCGTTATCCGGAATCATTGGGTTTAAAGGGTCCGTAGGCGGGCTGA
TAAGTCAGTGGTGAAATGCAGGGGCTTAACTCCGGCACTGCCATTGATACTGTTAGTCTT
>seq02188;size=2
TACGTAGGGTGCAAGCGTTACTCGGATTTACTAGGCGTAAAGCGCGTGTAGGTGGGGCTT
TAAGTCCATTGTAAAATTTCTCCGCCCAACGGAGACATGTCGATGGATACTGAAGTCCTT
>seq02189;size=2
TACGGGGGGTGCAAGCGTTGTTCGGAATTATTGGGCGTAAAGAGCGTGTAGGCGGCCTGA
TATGTCAGATGTGAAAGCCCTGGGCTTAACCCAGGAAGTGCATTTGAAACTGTCAGGCTC
>seq02190;size=2
CACGTAGGAGGCAAACGTTATCCGGATTTACTGGGCGTAAAGCGCGTGTAGGTGGTTTGG
TAAGTAGGGCGTGAAAGCTCCTGGCTCGACTGGGAGAGGACGTTCTAAACTGCCAAGCTT
>seq02191;size=2
TACGGAGGGTGCAAGTGTTATTCGGAATCACTGGGCGTAAAGAGCACGTAGGCGGATGGG
TAAGTCAGATGTGAAATCCCGGGGCTCAACTTCGGAACTGCATTTGATACTGGCCGTCTT
>seq02192;size=2
TACGTATGGTGCAAGCGTTATCCGGATTTACTGGGTGTAAAGGGAGCGTAGGCGGCGTGG
TAAGTCAGAAGTGAAAGCCCGGGGCTCAACCCCGGGACTGCTTTTGAAACTATCATGCTA
>seq02193;size=2
TACGGAGGGAGCTAGCGTTGTTCGGAATTACTGGGCGTAAAGCGCACGTAGGCGGCTTTG
TAAGTTAGAGGTGAAAGCCTGGAGCTCAACTCCAGAATTGCCTTTAAGACTGCATCGCTT
>seq02194;size=2
TACGTAGGTGGCGAGCGTTGTCCGGAATTACTGGGTGTAAAGGGAGTGTAGGCGGGGCTT
CAAGTCCGTTGTGAAACCGATCGGCTCAACTGATCGTTGCGGCTGAAACTGGAGCTCTTG
>seq02195;size=2
TACGGAGGGTGCAAGCGTTAATCGGAATTACTGGGCGTAAAGCGCACGCAGGCGGTCTGT
CAAGTCGTATGTGAAATCCCCGGGCTTAACCTGGGAACTGCATTCGAAACTGGCAGGCTA
>seq02196;size=2
TACGGAGGGTGCAAGCGTTAATCGGAATTACTGGGCGTAAAGCGCACGCAGGCGGTCTGT
CAAGTCGGATGTGAAATCCCCGGGCTTAACCTGGGAACTGCATTCGAAACTGGCAGGCCA
>seq02197;size=2
TACGTAGGGTGCGAGCGTTAATCGGAATTACTGGGCGTAAAGCGTGCGCAGGCGGTTCGT
TAAGTCTGATGTGAAAGCCCCGGGCTCAACCTGGGAATGGCATTGGATACTGGCTGGCTG
>seq02198;size=2
TACGTAGGGTGCAAGCGTTAATCGGAATTACTGGGCGTAAAGCGTGCGCAGGCGGTTATA
TAAGACAGATGTGAAATCCCCGGGCTCAACCTGGGAACTGCATTTGTGACTGTATGGCTA
>seq02199;size=2
CACGGGGGTTGCGAGCGTTGTCCGGAATTGCTAGGCGTAAAGTGCAGGTAGGCGGATAAA
TAAGTTTAAGGTTAAAGGCTACGGCTTACCCGTAGTAAGGCGTTAGATACTGTTTATCTG
>seq02200;size=2
TACGGAGGGGGCTAGCGTTGTTCGGAATTACTGGGCGTAAAGCGCACGTAGGCGGATTAT
TAAGTCGGGGGTGAAATCCCGGGGCTCAACTCCGGAACTGCCTTCGATACTGGTAGTCTT
>seq02201;size=2
TACAGAGGTCTCGAGCGTTGTTCGGATTCATTGGGCGTAAAGGGTGCGTAGGCTGTGAGG
CAAGTCGGGCGTGAAATCCCGGGGCTTAACCCCGGAACTGCGTTCGATACTGCCTTGCTG
>seq02202;size=2
TACAGAGGTGGCAAGCGTTGTTCGGATTTACTGGGCGTAAAGGGTGCGTAGGTGGCTTTG
TGTGTCGGGCGTGAAATCCCACTGCTCAACGGTGGAACGCCGCCCGAAACTGCAGGGCTA
>seq02203;size=2
TACGTAGGGGGCGAGCGTTATCCGGATTTATTGGGCGTAAAGCGTGTGTAGGTGGTTTAT
TAAGTATAAAATTAAAGCCCGGAGCTTAACTCCGGTTCGTTTTATAAACTGGTAGACTTG
>seq02204;size=2
TACGTAGGGTGCGAGCGTTATCCGGATTTATTGGGCGTAAAGGGCTCGTAGGCGGTTCGT
CGCGTCCGGTGTGAAAGTCCATCGCCTAACGGTGGATCTGCGCTGGGTACGGGCGGGCTG
>seq02205;size=2
GCCATCCGTCCGAGGTCATGGACATGAGCTTCGCCAACCAGTTCATGAGCATGCTGTTCC
TGGCCCGGCACGGAAAGGGGCTCGAAAAGAAGGTCCACGACATCCCGGAGACGCAGGACC
>seq02206;size=2
TACGGAGGGTGCAAGCGTTAATCGGAATTACTGGGCGTAAAGCGCACGCAGGCGGTCTGT
CAAGTCGGATGTGAAATCCCCGGGCTCAACCTGGGAACTGCATCCGAAACTGGCAAGCTA
>seq02207;size=2
TACGTAGGGTGCGAGCGTTGTCCGGAATTATTGGGCGTAAAGAGCTTGTAGGCGGTTTGT
TGCGTCGGAAGTGAAAACTCAGGGCTTAACTCTGAGCTTGCTTTCGATACGGGCAGACTA
>seq02208;size=2
TACGGAGGGTGCAAGCGTTAATCGGAATCACTGGGCGTAAAGCGCTCGTAGGCGGCCTTT
TAAGTCAGGGGTGAAATCCCACGGCTCACCCGTGGAACTGCCCTTGATACTGATTGGCTT
>seq02209;size=2
TACGTAGGTTCCAAGCGTTACCCGGTTTTATTGGGCGTAAAGCGTCTGTAGGTGGTTTTT
TAAGTCTTGTTTCAAAGTCCCTGACTCAATCAGGGGAAGGGGCAGGATACTGGAAGACTA
>seq02210;size=2
TACGGGGGGTGCAAGCGTTGTTCGGAATCATTGGGCGTAAAGAGCGTGTAGGCGGCTAGG
TAAGTCAGATGTGAAAGTCCCGGGCTCAACTCGGGAAGTGCATTTGATACTGCTTAGCTA
>seq02211;size=2
TACGTAGGGGGCGAGCGTTACCCGGAATCACTGGGCGTAAAGGGAGCGTAGGTGGCCTGA
CATGTCAACTGTGAAAACCCGGAGCTCAACTCCGGGCTTGCAGTTGAAACTGCCAGGCTT
>seq02212;size=2
TACGTAGGGTGCGAGCGTTATCCGGATTTATTGGGCGTAAAGGGCTCGTAGGCGGTTCGT
CACGTCCGGTGTGAAAGTCCATCGCCTAACGGTGGATCTGCGCCGGGTACGGGCGGGCTG
>seq02213;size=2
TACGTAGGGTGCGAGCGTTAATCGGAATTACTGGGCGTAAAGCGTGCGCAGGTGGCGACA
TAAGACAGATGTGAAATCCCCGGGCTCAACCTGGGAACTGCGTTTGTGACTGTGTTGCTA
>seq02214;size=2
TACGGAGGGTGCGAGCGTTAATCGGAATTACTGGGCGTAAAGCGTGCGCAGGCGGTTTGT
TAAGCGAGATGTGAAAGCCCCGGGCTCAACCTGGGAACCGCATTTCGAACTGGCCAACTA
>seq02215;size=2
TACGTAGGTGGCAAGCGTTGTCCGGATTTACTGGGTGTAAAGGGCGCGTAGGCGGGATAG
CAAGTCAGATGTGAAATGCCAGGGCTTAACCCTGGAGCTGCATTTGAAACTGCTGTTCTT
>seq02216;size=2
TACGTAGGTGGCGAGCGTTGTCCGGATTTATTGGGCGTAAAGGGAACGCAGGCGGTCTTT
TAAGTCTGATGTGAAAGCCTTCGGCTTAACCGAAGTAGTGCATTGGAAACTGGAAGACTT
>seq02217;size=2
TACGGAGGGTGCAAGCGTTAATCGGAATTACTGGGCGTAAAGCGCACGTAGGCGGCCTTT
CAAGTCAGACGTGAAAGCCCACGGCTCAACCGTGGAATTGCGTTTGAAACTGTTGGGCTT
>seq02218;size=2
TACGTAGGGGGCAAGCGTTGTCCGGAATTACTGGGCGTAAAGCGCACGCAGGCTGACTTA
TAAGTCGGTAGTCTAATGCGGAGGCTCAACCTCTGTATATCTATCGATACTGTAAATCTG
>seq02219;size=2
GACGTAGGGGGCGAGCGTTGTCCGGAATTACTGGGCGTAAAGAGCACGTAGGCGGGTAAT
TAAGTCAGATGTGAAAGACCGGGGCCCAACCTCGGGGGTGCATCTGAAACTGGCTATCTT
>seq02220;size=2
TACAGAGGTCCCAAGCGTTGTTCGGATTCACTGGGCGTAAAGGGTGCGTAGGCGGTCGGG
TAAGTCTGACGTGAAATCTTCAAGCTCAACTTGGAAACTGCGTCGGATACTATTCGGCTA
>seq02221;size=2
TACGGAGGGTGCAAGCGTTAATCGGAATTACTGGGCGTAAAGCGCACGCAGGCGGTCTGT
CAAGTCGGATGTGAAATCCCCGGGCTCAACCTGGGAACTGCATCCGATACTGGCAGGCTA
>seq02222;size=2
CACGTAGGGGGCAAGCGTTGTTCGGAATTACTGGGTGTAAAGGGCATGTAGGCGGTTTAG
TAAGCTTGGCGTGAAAGACCACAGCTCAACTGTGGGGTTGCGTTGAGAACTGCTGAACTT
>seq02223;size=2
TACGTAGGGAGCAAGCGTTGTCCGGAATCATTGGGCGTAAAGCGCGCGTAGGCGGCCCGG
TAAGTCCGCTCTGAAAGTCAAAGGCTCAACCTTTGAAAGCGTGTGGATACTGCCGGGCTA
>seq02224;size=2
TACGGAGACTGCGAGCGTTACTCGGATTCACTGGGCGTAAAGGGTGCGCAGGCGGTGATG
TATGTCAGGTGTGAAATCCCGGGGCTTAACTTCGGAAGTGCGCCTGAAACTGCATTACTA
>seq02225;size=2
TACGTAGGTGGCAAGCGTTGTCCGGATTTACTGGGTGTAAAGGGCGCGTAGGCGGATGTA
CAAGTCAGATGTGAAATACCGCAGCTTAACTGCGGGGCTGCATTTGAAACTGTACATCTT
>seq02226;size=2
TACGTAGGGTGCGAGCGTTGTCCGGAATTATTGGGCGTAAAGGGCTCGTAGGCGGTTTGT
CGCGTCGGGAGTGTAATCCTCGTGCTTAACACGGGGCTTGCTTTCGATACGGGCAGACTG
>seq02227;size=2
GACAGAGGGTGCGAACGTTGTTCGGAATCACTGGGCGTAAAGCGCGTGTAGGCGGCTTCG
CAAGTCGGATGTGAAAGCCCACGGCTCAACCGTGGAAGCGCATTCGAAACTGCGTCGCTA
>seq02228;size=2
TACGTAGGGTGCGAGCGTTGTCCGGATTTATTGGGCGTAAAGAGCTTGTAGGCGGTTTGT
TGCGTCGGAAGTGAAAACTCAGGGCTTAACTCTGAGCCTGCTTTCGATACGGGCAGACTT
>seq02229;size=2
TACTTAGGGGGCAAGCGTTGTCCGGAATTATTGGGCGTAAAGGGTACGCAGGCGGTTTAA
GAAGTGAGTTGTGAAAGCGTGAGGCTCAACCTCATACAGCAATTCAAACTCTTAAACTTG
>seq02230;size=2
TACGAAGGGTGCAAGCGTTACTCGGAATTACTGGGCGTAAAGCGTGCGTAGGTGGTTCGT
TAAGTCTGATGTGAAAGCCCTGGGCTCAACCTGGGAATTGCATTGGAAACTGGCGAGCTA
>seq02231;size=2
TACGGAGGGTGCAAGTGTTATTCGGAATCACTGGGCGTAAAGAGCACGTAGGCGGATGGG
TAAGTCAGATGTGAAATCCCGGGGCTCAACTTCGGAACTGCATTTGATACTGCCCATCTT
>seq02232;size=2
CACGTAGGAGGCAAACGTTATCCGGATTTACTGGGCGTAAAGCGCGTGTAGGTGGTTTGG
TAAGTAGGGCGTGAAAGCTCCTGGCTCAACTGGGAGAGGACGTTCTAAACTGCTAAGCTT
>seq02233;size=2
TACGAAGGTGGCAAGCGTTGTTCGGAATCACTGGGCTTAAAGCGTGTGTAGGCGGAAGCG
TAAGCGTTTTGTGAAATCCCTCGGCTTAACCGAGGAATTGCTTGACGAACTGCGTTTCTT
>seq02234;size=2
TATGTAGGGTGCGAGCGTTATCCGGATTTATTGGGCGTAAAGGGCTCGTAGGCGGTTCGT
CGCGTCCGGTGTGAAAGTCCATCGCCTAACGGTGGATCTGCGCCGGGTACGGGCGGGCTG
>seq02235;size=2
CACGTAGGTGGCGAGCGTTATTCGGATTTACTGGGCGTAAAGGGTCCGCAGGGGGCCTGC
CAAGTCTGTCGTGAAATTCCGGGGCTCAACCCCGGGACTGCGGTGGAAACAGGCGGGCTG
>seq02236;size=2
TACGGAGGGGGCTAGCGTTGTTCGGAATTACTGGGCGTAAAGCGCACGTAGGCGGATAGT
TAAGTCAGAGGTGAAATCCCAGGGCTCAACCCTGGAACTGCCTTTGATACTGGCTGTCTA
>seq02237;size=2
TACAGAGGTCTCGAGCGTTGTTCGGATTTACTGGGCGTAAAGGGAGCGTAGGCGGTTCAG
TATGTCGAATGTGAAATCCCACGACTCAACCGTGGAATGGCATTCGTAACTGCTGGGCTA
>seq02238;size=2
CACGGGGGTTGCGAGCGTTGTCCGGAATTACTAGGCGTAAAGTGCAGGTAGGCGGATAAA
TAAGTTTAAGGTTAAAGGCTACGGCTTACCCTTAGTAAGGCGTTAGATACTGTTTATCTG
>seq02239;size=2
TACGTAGGGAGCAAGCGTTGTCCGGAATTACTGGGTGTAAAGGGTGCGTAGGCGGGACTG
CAAGTCAGGTGTGAAAACGGTCGGCTCAACCGATCGCCTGCACTTGAAACTGTGGTTCTT
>seq02240;size=2
TACGGAGGGGGCTAGCGTTGTTCGGAATTACTGGGCGTAAAGCGCACGTAGGCGGATATT
TAAGTCGGGGGTGAAATCCCGGGGCTCAACCCCGGAACTGCCTTCGATACTGGATGTCTT
>seq02241;size=2
TACAGAGGGTGCAAGCGTTAATCGGAATGACTGGGCGTAAAGGGCGTGTAGGTGGTTATT
TAAGTTGATGGTGAAATTTCCGGGCTTAACCTGGGAGCTGCGGTCAAAACTGAATAGCTA
>seq02242;size=2
TACGTAGGATGCAAGCGTTATCCGGATTTACTGGGTGTAAAGGGAGCGCAGGCGGGACTG
CAAGTTGGATGTGAAATACCGGGGCTTAACCCCGGAGCTGCATCCAAAACTGTAGTTCTT
>seq02243;size=2
TTCGGAGGGTGCAAGCGTTAATCGGAATTACTGGGCGTAAAGCGCACGCAGGCGGTCTGT
CAAGTCGGATGTGAAATCCCCGGGCTCAACCTGGGAACTGCATTCGAAACTGGCAGGCTA
>seq02244;size=2
CACGGGGGTTGCGAGCGTTGTCCGGAATTACTAGGCGTAAAGTGCAGGTAGGCGGATAAA
TAAGTCTAAGGTTAAAGGCTACGGCTTACCCGTAGTAAGGCGTTAGATACTGTTTATCTG
>seq02245;size=2
AACGTAGGAGACGAGCGTTATCCGGATTTACTGGGCGTAAAGCGCGTGTAGGAGGCGCTA
CAAGTTGGATGTGAAAGCTCCCGGCTTAACTGGGAGAGGTCGTTCAAGACTGTAGGGCTA
>seq02246;size=2
TACGGAGGGTGCAAGCGTTAATCGGAATTACTGGGCGTAAAGCGCACGCAGGCGGTTTGT
TAAGTCAGATGTGCAATCCCCGGGCTCAACCTGGGAACTGCATCTGATACTGGCAAGCTT
>seq02247;size=2
TACGGAGGGTGCAAGCGTTAATCGGAATTACTGGGCGTAAAGCGCACGCAGGAGGCTTGT
TAAGTCAGATGTGAAAGCCCCGGGCTCAACCTGGGAACTGCATTTGAAACTGACAAGCTA
>seq02248;size=2
CATGTAGGAGGCAAACGTTATCCGGATTTACTGGGCGTAAAGCGCGTGTAGGTGGTTTGG
TAAGTAGGGCGTGAAAGCTCCTGGCTCAACTGGGAGAGGACGTTCTAAACTGCCAAGCTT
>seq02249;size=2
TACGTAGGGGGCGAGCGTTGTCCGGAATGACTGGGCGTAAAGGGCGTGTAGGCGGCCGAT
TAAGTATGGAGTGAAAGTCCTGCTTTCAAGGTGGGAATTGCTTTGTAGACTGGTTGGCTT
>seq02250;size=2
TACGGAGGGTGCAAGCGTTAATCGGAATTACTGGGCGTAAAGCGCACGCAGGCGGTCTGT
CAAGTCGGATGTGAAATCCCTGGGCTTAACCTGGGAACTGCATTCGAAACTGGCAGGCTA
>seq02251;size=2
TACGGGGGGGGCTAGCGTTGTTCGGAATCACTGGGGGTAAAGGGCGCGTAGGCGGCTAGG
CAGGTCTGGTGTGAAAGCCCTCGGCTCAACCGAGGAATTGCGCTGGAAACCGCTTGGCTA
>seq02252;size=2
CACGTAGGGGGCGAGCGTTGTCCGGAATTACTGGGCGTAAAGGGCGCGCAGGCTGTTATG
CGAGTCTGCTGTGAAATGTACCGGCTCAACCGGTGCCTTGCAGCGGATACTGCATAGCTG
>seq02253;size=2
TACGAAGGGGGCTAGCGTTGTTCGGAATGACTGGGCGTAAAGGGCGCGTAGGCGGCGGCT
TTAGTCAGGCGTGAAAGCCCTGGGCTTAACCTGGGAACTGCGTTTGATACTGGGTCGCTT
>seq02254;size=2
TACGGAGGGTGCAAGCGTTAATCGGAATAACTGGGCGTAAAGGGCATGCAGGCGGTTCAT
CAAGTAGGATGTGAAATCCCCGGGCTCAACCTGGGAACAGCATACTAAACTGGTGGACTA
>seq02255;size=2
TACGGAGGGTGCAAGCGTTAATCGGAATTACTGGGCGTAAAGCGCACGCAGGCGGTCTGT
CAAGTCGGATGAGAAATCCCCGGGCTCAACCTGGGAACTGCATTCGAAACTGGCAGGCTA
>seq02256;size=2
TACCGGCGGCTCGAGTGGTGGCCACTATTACTGGGCTTAAAGCGTCCGTAGCTGGATTGT
TAAGTCTCTTGGGAAATCCACCGGCTCAACCGATGGGCGTTCATGAGAAACTGGCAATCT
>seq02257;size=2
TACGGAGGGTGCAAGCGTTAATCGGAATTACTGGGCGTAAAGCGCACGCAGGCGGTTTGT
TAAGTCAGATGTGAAATCCCCGGGCTCAACCTGGGAACTGCATCTGATATTGGCAAGCTT
>seq02258;size=2
TACGTAGGATCCGAGCGTTATCCGGAGTGACTGGGCGTAAAGAGTTGCGTAGGTGGTTTG
TTAAGTAGATAGTGAAATCTGGCGGCTCAACCGTACAGGCTATTATCTAAACTGACAAAC
>seq02259;size=2
TACGAAGGGGACTAGCGTTGTTCGGAATCACTGGGCGTAAAGCGCACGTAGGCGGATTTG
CCAGTCAGGGGTGAAATCCCGGGGCTCAACCTCGGAACTGCCTCCGATACAGCAAATCTC
>seq02260;size=2
TACAGAGGGTGCAAGCGTTAATCGGAATTACTGGGCGTAAAGCGCGCGTAGGTGGTTACT
TAAGTCAGATGTGAAAGCCCCGGGCTTAACCTGGGAACTGCATCTGATACTAGGTGACTA
>seq02261;size=2
TACGTAGGGTGCAAGCGTTGCTCGGAATTACTGGGCGTAAAGGGAGCGCAGGCGGTTTTG
TATGTCGTAGGTGAAATACTCCGGCTTAACTGGAGAAACGCCTGCGAAACTGCCAGACTA
>seq02262;size=2
TACGGGGGGGGCTAGCGTTGTTCGGAATCACTGGGCGTAAAGGGCGCGTAGGCGGCTAGG
CAGGTCTGGTGTGAAAGCCCTCGGCTCAACCGAGGCATTGCGCTGGAAACCGCTTGGCTA
>seq02263;size=2
TACGGAGGGTGCAAGCGTTGTTCGGAATTATTGGGCGTAAAGGGCGCGTAGGCGGTTATG
TAAGTCAGATGTGAAATACTTCGGCTTAACCGGAGAACTGCATTTGAAACTGCATAGCTA
>seq02264;size=2
TACAGAGGGTGCGAGCGTTAATCGGATTTACTGGGCGTAAAGCGTGCGTAGGCGGCTTTT
TAAGTCGGATGTGAAATCCCTGAGCTTAACTTGGGAATTGCATTCGATACTGGGAAGCTA
>seq02265;size=2
CACGTAGGGGGCGAGCGTTGTCCGGAATTACTGGGCGTAAAGGGCGCGCAGGCTGTTATG
CGAGTCTGCTGTGAAATGTACCGGCTCAACCGGTGCCTTGCGTCGGATACTGCATAGCTG
>seq02266;size=2
TACGGAGGGTGCAAGCGTTAATCGGAATTACTGGGCGTAAAGCGCACGCAGGCGGCTTGT
TAAGTCAGATGTGAAAGCCTCGGGCTCAACCTGGGAACTGCATTTGAAACTGACAAGCTA
>seq02267;size=2
TACGTAGGGTGCGAGCGTTAATCGGAATTACTGGGCGTAAAGGGTGCGCAGGCGGCCATG
CAAGTCAGATGTGAAAGCCCCGGGCTTAACCTGGGAATTGCGTTTGAAACTGCAAGGCTA
>seq02268;size=2
TACGGAGGGTGCAAGCGTTAATCGGAATTACTGGGCGTAAAGCGCACGCAGGCGTTCTGT
CAAGTCGGATGTGAAATCCCCGGGCTCAACCTGGGAACTGCATTCGAAACTGGCAGGCTA
>seq02269;size=2
CACGGGGGTTGCGAGCGTTGTCCGGAATTACTAGGCGTAAAGGGCAGGTAGGCGGATCTA
CGAGTTTTTTGTTAAAGGCTACGGCTCAACTGTAGTAAGGCATGAGATACTGTAGGTCTG
>seq02270;size=2
TACGTAGGGGGCGAGCGTTATCCGGATTTATTGGGCGTAAAGCGTGTGTAGGCGGTTTAT
TAAGTATAAGATTAAAGCCTGGGGCTCAACTCCAGTTCGTCTTATAAACTGGTAGACTCG
>seq02271;size=2
TACGTAAGGGGCGAGCGTTGTTCGGAATTATTGGGTGTAAAGAGCGCGTAGGCGGTTTAG
CAAGTCTGGTGTGTAAGGCTACAGCTTAACTGTAGTTAGGCACTGGAAACGGCTGAGCTG
>seq02272;size=2
TACGTAGGGTGCGAGCGTTGTCCGGAATTATTGGGCGTAAAGGGCTTGTAGGTGGCGTGT
CGCGTCTGTCGTGAAATTCACTGGCTTAACTAGTGAAGTGCGGTGGGTACGGGCATGCTT
>seq02273;size=2
TACGGAGGGTGCAAGTGTTATTCGGAATCACTGGGCGTAAAGAGCACGTAGGCGGATGGG
TAAGTCAGATGTGAAATCCCGGGGCTCAACTTCGGAACTGCATTTGATACTGCGCGTCTT
>seq02274;size=2
TACAGAGGGGGCAAGCGTTATTCGGAATTATTGGGCGTAAAGGGCGCGTAGGCGGTTCTT
TAAGTGAGATGTGCAATCCCCGGGCTTAACCTGGGAACTGCATCTCATACTGGAGAGCTA
>seq02275;size=2
TACGGAGGATCCAAGCGTTATCCGGATTTATTGGGCTTAAAGGGAGCGTAGGTTGACATA
TAAGTCAGCTGTGAAAGTTTACGGCTCAACCGTGAAATTGCAGTTGATACTGTATGTCTT
>seq02276;size=2
TACGGGGGTGCGAGCGTTGTTCGGAATTATTGGGCGTAAAGAGCGTGTAGGCGGCTGGAT
CAGTCAGATGTGAAATCCCTGGGCTTAACCCAGGACGTGCATTTGAAACTGTCCAGCTTG
>seq02277;size=2
TACGGAGGGTGCAAGCGTTAATCGGAATTACTGGGCGTAAAGCGCACGCAGGCGGTCTGT
CAAGTCGGATGTGAAATCCCCGGGCTTAAACTGGGAACTGCATTCGAAACTGGCAGGCTA
>seq02278;size=2
TACAGAGGGTGCAAGCGTTAATCGGAATTACTGGGCGTAAAGCGAACGTAGGCGGTTACC
TAAGTCGGATGTGAAATCCCCGGGCTCAACCTGGGAATTGCATTCGAGACTGGGTGGCTA
>seq02279;size=2
TACGTAGGGTGCAAGCGTTAATCGGAATTACTGGGCGTAAAGCGTGCGCAGGCGGTTTTG
TAAGACCGATGTGAAATCCCCGGGCTTAACCTGGGAACTGCATTGGTGACTGCAAGGCTT
>seq02280;size=2
TACGAAGGGGGCTAGCGTTGTTCGGAATTACTGGGCGTAAAGCGCACGTAGGCGGGTCGT
TAAGTCAGGGGTGAAATCCCGGAGCTCAACTCCGGAACTGCCTTTGATACTGGCGATCTC
>seq02281;size=2
TACGTAGGGGGCGAGCGTTACCCGGAATCACTGGGCGTAAAGGGAGCGTAGGTGGCCTGA
CATGTCAACTGTGAAAACCCGGAGATCAACTCCGGACTTGCAGTTGAAACTGCCAGGCTT
>seq02282;size=2
TACGGAGGGTGCAAGCGTTAATCGGAATCACTGGGCGTAAAGCGCGCGTAGGCCGCTTTG
TAAGTCGGACGTGAAAGCCCTCGGCTCAACCGGGGAACTGCGTTCGATACTGCGAGGCTT
>seq02283;size=2
CACCGGCAGCTCAAGTGGTGGCCGTTTTTATTGGGCCTAAAGCGTTCGTAGCCGGTTTGA
TAAGTCTCTGGTGAAATCCCGCAGCTTAACTGTGGGAATTGCTGGAGATACTATCAGACT
>seq02284;size=2
TACGTAGGGCGCAAGCGTTATCCGGAATTATTGGGCGTAAAGAGCTCGTAGGCGGTCTGT
CGCGTCTGCCGTGAAAACCCGAGGCTCAACCTCGGGCCTGCAGTGGGTACGGGCAGACTA
>seq02285;size=2
TACGGAGGGTGCAAGTGTTATTCGGAATCACTGGGCGTAAAGAGCACGTAGGCGGATGGG
TAAATCAGATGTGAAATCCCGGGGCTCAACTTCGGAACTGCATTTGATACTGCCCGTCTT
>seq02286;size=2
TACGGAGGGTGCAAGCGTTAATCGGAATTACTGGGCGTAAAGCGCATGCAGGCGGTCTGT
CAAGTCGGATGTGAAATCCCCGGGCTTAACCTGGGAACTGCATTCGAAACTGGCAGGCTA
>seq02287;size=2
TACGGAGGATGCGAGCGTTATCCGGGTTTATTGGGTTTAAAGGGTGCGTAGGCGGCTTTT
TAAGTCAGCGGTGAAATTTTGCAGCTTAACTGTAACAGTGCCGTTGATACTGGGGAGCTA
>seq02288;size=2
CACGGGGGTTGCGAGCGTTGTCCGGAATTACTAGGCGTAAAGTGCAGGTAGGCGGATAAA
TAAGTTTAAGGTTAAAGGCTACGTCTTACCCGTAGTAAGGCGTTAGATACTGTTTATCTG
>seq02289;size=2
TACGTAGGGGGCGAGCGTTGTCCGAATTTACTGGGCGTAAAGCGCGCGTAGGCGGATTTT
TAAGTCAGAGGTGAAATCTCAGGGCTCAACCCTGAAACTGCCTTTGAAACTGGGAGTCTT
>seq02290;size=2
GACGAGGGATCCTAGCGTTGCTCGGAATCATTGGGCGTAAAGCGGGTGTAGGTGGCTTGG
TAAGTCAGATGTGAAAGCCCAGGGCTTAACCCTGGAAGTGCATTTGATACTGCTGAGCTT
>seq02291;size=2
TACGTAGGGGGCTAGCGTTATCCGGAATTACTGGGCGTAAAGGGTGCGTAGGTGGTTTCT
TAAGTCAGAGGTGAAAGGCTACGGCTCAACCGTAGTAAGCCTTTGAAACTGGGGAACTTG
>seq02292;size=2
CACGTAGGGACCAAGCGTTGTCCGGATTTATTGGGCGTAAAGCGCTCGTAGGCGGTTCGG
TAAGTCAGGTGTGAAAACCCCAGGCTCAACTTGGGGACGCCACCTGATACTGCTGTGACT
>seq02293;size=2
TACGGAGGGCGCAAGCGTTAATCGGAATCACTGGGCGTAAAGCGCGCGTAGGCTGTTTGA
TAAGTCAGACGTGAAATCCCTCGGCTCAACCGGGGAACTGCGTTTGATACTGTCGAACTC
>seq02294;size=2
CACGTAGGAGGCAAACGTTATCCGGATTTACTGGGCGTAAAGCGCGTGTAGGCGGTTTGG
TAAGTAGGGCGTGAAAGCTCCTGGCTCAACTGGGAGAGGACGTTCTAAACTACCAAGCTT
>seq02295;size=2
TACGTAGGGTGCAAGCGTTGTCCGGAATTATTGGGCGTAAAGAGCTCGTAGGCGGTCTGT
CGCGTCTGCTGTGAAAACCCGAGGCTCAACCTCGGGCCTGCAGTGGGTACGGGCAGACTA
>seq02296;size=2
TACGTAGGGTGCGAGCGTTATCCGGATTTATTGGGCGTAAAGGGCTCGTAGGCGGTTCGT
CGCGTCCGGTGTGAAAGTCCATCGCCTAACGGTGGATCTGCGCCGGGTACGGGAGGGCTG
>seq02297;size=2
TACGGAGGGTGCAAGCGTTAATCAGAATTACTGGGCGTAAAGCGCACACAGGCGGTCTGT
CAAGTCGGATGTGAAATCCCCGGGCTCAACCTGGGAACTGCATTCGAAACTGGCAGGCTA
>seq02298;size=2
CACGGGGGTTGCGAGCGTTGTCCGGAATTACTAGGCGTAAAGTGAAGGTAGGCGGATAAA
TAAGTTTAAGGTTAAAGGCTACGGCTTACCCGTAGTAAGGCGTTAGATACTGTTTATCTG
>seq02299;size=2
TACGTAGGGTGCGAGCGTTAATCGGAATTACTGGGCGTAAAGCGAGCGCAGACGGTTATT
TAAGCAAGATGTGAAAGCCCCGGGCTCAACCTGGGAACTGCGTTTTGAACTGGGTAACTA
>seq02300;size=2
CACAGGGGTTGCGAGCGTTGTCCGGAATTACTAGGCGTAAAGGGCAGGTAGGCGGATCTA
CGAGTTTTTTGTTAAAGGCTACGGCTTAACTGTAGTAAGGCAGGAGATACTGTAGGTCTG
>seq02301;size=2
TACCGGCGGCTCGAGTGGTGGCCACTATTACTGGGCTTAAAGCGTCCGTAGCTGGATTGT
TAAGTCTCTTGGGAAATCCACCGGCTCAACCGATGGGCGTTCAGGAGAAACTGGCCATCT
>seq02302;size=2
TACGTATGGTGCAAGCGTTATCCGGATTTACTGGGTGTAAAGGGAGCGTAGGTGGTTTGG
TAAGTCAGATGTGAAAGCCCGGGGCTCAACCCCGGTACTGCATTTGAAACTACCAGACTG
>seq02303;size=2
TACGTAGGGAGCGAGCGTTATCCGGATTTACTGGGTGTAAAGGGCGCGTAGGCGGGAATG
CAAGTCAGATGTGAAATCTGGGGGCTCAACCCCCAAGCTGCATTTGAAACTGTATTTCTT
>seq02304;size=2
TACGTAGGGGGCGAGCGTTACCCGGAATCACTGGGCGTAAAGCGAGCGTAGGTGGCCTGA
CATGTCAACTGTGAAAACCCGGAGCTCAACTCCGGACTTGCAGTTGAAACTGCCAGGCTT
>seq02305;size=2
TACGTAGGTGGCAAGCGTTGTCCGGATTTACTGGGTGTAAAGGGCGTGTAGGCGGATAAG
CAAGTCAGGCGTGAAAACTATGGGCTTAACCCATAGCCTGCGTTTGAAACTGTTTATCTT
>seq02306;size=2
TACGGAGGGTGCAAGCGTTATTCGGAATTACTGGGCGTAAAGCGCACGCAGGCGGTCTGT
CAAGTCGGATGTGAAATCCCCGGGCTTAACCTGGGAACTGCATTCGAAACTGGCAGGCTA
>seq02307;size=2
TACGGAGGGTGCAAGCGTTAATCGGAATTACTGGGCGTAAAGCGCACGCAGGCGGTCTGT
CAAGTCGGATGTGAAATCCCCGGGATTAACCTGGGAACTGCATTCGAAACTGGCAGGCTA
>seq02308;size=2
TACAGAGGGCTCGAGCGTTGTTCGGATTTACTGGGCGTAAAGGGAGCGTAGGCGGTTCAG
TATGTCGAATGTGAAATCCCACGACTCAACCGTGGAATGGCATTCGAAACTGCTGGGCTA
>seq02309;size=2
TACGTAGGTGGCAAGCGTTGTCCGGAATTATTGGGCGTAAAGCGCGCGCAGGCGGTCCTT
TAAGTCTGATGTGAAAGCCCACGGCTCAACCGTGGAGGGTCATTGGAAACTGGGGGACTT
>seq02310;size=2
TACGTAGGGGGCAAGCGTTACCCGGAATCACTGGGCGTAAAGGGAGCGTAGGTGGCCTGA
CATGTCAACTGTGAAAACCCGGAGCTCAACTCCGGACTTGCAGTTGAAACTGCCAGGCTT
>seq02311;size=2
TACAGAGTGTGCGAGCGTTAATCGGAATTACTGGGCGTAAAGCGCACGTAGGCGGCTTGG
TATGTCGGGTGTGAAATCCCCGGGCTCAACCTGGGAACTGCATCCGAAACTGCCTTGCTC
>seq02312;size=2
TACAGAGGTCTCGAGCGTTGTTCGGATTTACTGGGCGTAAAGGGAGCGTAGGCGGTTCAG
TATGTCGAATGTGAAATCCCACGACTCAACCATGGAATGGCATTCGAAACTGCTGGGCTA
>seq02313;size=2
TACGGAGGGGGCAAGCGTTAATCGGAATTACTGGGCGTAAAGCGCACGCAGGCGGTCTGT
CAAGTCGGATGTGAAATCCCCGGGCTCAACCTGGGAACTGCATTCGAAACTGGCAAGCTA
>seq02314;size=2
TACGGAGGGTGCGAGCGTTAATCGGAATTACTGGGCGTAAAGCGCGCGTAGGCGGTTACT
TAAGCGAGGTGTGAAATCCCTGGGCTCAACCTGGGCACTGCACTTCGAACTGGGTGACTA
>seq02315;size=2
TACGGAGGGAGCTAGCGTTGTTCGGAATTACTGGGCGTAAAGAGCACGTAGGCGGCTTTT
TAAGTCAGGGGTGAAATCCCGGGGCTCAACCCCGGAACTGCCCTTGAAACTGGAAAGCTA
>seq02316;size=2
TACGTAGGGTGCGAGCGTTAATCGGAATTACTGGGCGTAAAGCGTGCGCAGGCGGTTGGG
TAAGACAGATGTGAAATTCCCGGGCTCAACCTGGGAACTGCATTTGTGACTGCCTGACTA
>seq02317;size=2
TACGTAGGGTGCGAGCGTTAATCGGAATTACTGGGCGTAAAGCGTGCGCAGGTGGCGTCG
CAAGTCAGGCGTGAAAGCCCCGGGCTCAACCTGGGAATTGCGCTTGAAACTACGGTGCTA
>seq02318;size=2
TACGGAGGGTGCAAGCGTTAATCGGAATTACTGGGCGTAAAGCGCACGCGGGCGGTTTGT
TAAGTCAGATGTGAAATCCCCGGGCTCAACCTGGGAACTGCATCTGATACTGGCAAGCTT
>seq02319;size=2
TACGTAGGGAGCGAGCGTTGTCCGGAATTACTGGGCGTAAAGGGTGCGTAGGCGGTTTGG
CAAGTCAGATGTGAAATCCCCGGGCTTAACTCGGGTGGTGCATTTGAAACTGCTGAACTT
>seq02320;size=2
GACGTAGGGGGCGAGCGTTGTCCGGAATTACTGGGCGTAAAGAGCACGTAGGCGGGACCT
TAAGTCAGGTGTGAAAGACCGGGGCCTAACTCCGGGGTGGCACTTGAAACTGGGGGTCTT
>seq02321;size=2
TACGTAGGTCCCAAGCGTTATCCGGATTTACTGGGCGTAAAGCGTCTGTAGCCTGATATG
TAAGTCTGTTTTCAAATACCTGGACTCAATCGAGGGAAGGGGATAGATACTGCATATCTA
>seq02322;size=2
GACGGGGGGAGCAAGCGTTGTTCGGATTTACTGGGCGTAAAGGGCGTCTAGGCGGAATGG
CAAGTCAGGTGTGAAATCCCACGGCTCAACCGTGGAACTGCACTTGAAACTGCTGTTCTT
>seq02323;size=2
TACAGAGGTCTCGAGCGTTGTTCGGATTTACTGGGCGTAAAGGGAGCGTAGGCGGTTCAG
TATGTCGGATGTGAAATCCCACGACTCAACCGTGGAATGGCATTCGAAACTGCTGGGCTA
>seq02324;size=2
AACGTAGGAGGCGAGCGTTATCCGGATTTACTGGGTGTAAAGCGCGTGTAGGCGGTCGTG
CAAGTGGTGCGTGAAAGCGCCCGGCTCAACCGGGCGAGGACGTGGACGAACTGCGCGACT
>seq02325;size=2
TACAGAGGTCTCGAGCGTTGTTCGGATTTACTGGGCGTAAAGGGAGCGTAGGCGGTTCGG
TATGTCGAATGTGAAAGCCCACAACTCAACTGTGGAAATGCATTCGAAACTGCCAGGCTA
>seq02326;size=2
TACGTAGGTGGCGAGCGTTGTCCGGAATTATTGGGCGTAAAGCGCGCGTAGGCGGGATAA
TAAGTCTACTCTAAAAGTTCGGAGCTTAACTCCGAAAAGGGGTGGAAACTGATATTCTTG
>seq02327;size=2
TACGTAGGGTGCGAGTGTTATCCGGATTTATTGGGCGTAAAGGGCTCGTAGGCGGTTCGT
CGCGTCCGGTGTGAAAGTCCATCGCCTAACGGTGGATCTGCGCCGGGTACGGGCGGGCTG
>seq02328;size=2
CACGTAGGGGGCAAGCGTTGTTCGGAATTACTGGGCGTAAAGGGCATGTAGGCGGCTTAG
TAAGCTTGGCGTGAAAGACCACAGCTCAACTGTGGGGTTGCGTTGAGAACTGCTGAACTT
>seq02329;size=2
TACCGGCGGCTCGAGTGGTGGCCACTATTACTGGGCTTAAAGCGTCCGTAGCTTGGTTGT
TAAGTCTCCTGGGAAATCCATCGGCTCAACCGATGGGCGTTCAGGAGATACTGGCAAACT
>seq02330;size=2
TACGTAGGGGGCGAGCGTTGTCCGGAATTACTGGGCGTAAAGGGTGCGCAGGCGGCGCTT
TAAGTCAGATGTGAAATACCCGTGCTTAACGCGGGGGGTGCATTTGAAACTGGAGCGCTT
>seq02331;size=2
TACGTAGGTGGCGAGCGTTATCCGGAATTACTGGGCGTAAAGCGCATGCAGGCGGCTAGT
TAAGTTTGACGTGAAATCTCCCGGCTTAACCGGGAGCAGCCGTTGAAAACTGACAAGCTT
>seq02332;size=2
CACGGGGGTTGCAAGCGTTGTCCGGAATTACTAGGCGTAAAGGGCAGGTAGGCGGATCTA
TAAGTTTGATGTTAAAGGCAGCGGCTCACCCGCTGTACGGCGTCGGATACTGTAGATCTG
>seq02333;size=2
TACGGAGGATGCGAGCGTTATCCGGATTTATTGGGTTTAAAGGGTGCGTAGGCGGCTTTT
TAAGTCAGCGGTTAAATTTTGCAGCTTAACTGTAACAGTGCCGTTGATACTGGGGAGCTA
>seq02334;size=2
TACGGAGGGTGCAAGCGTTAATCGGAATCACTGGGCGTAAAGCGCGCGTAGGCGGCTATG
TAAGTCAAATGTGAAAGCCCTCGGCTTAACCGGGGAACTGCGTTTGATACTGCATGGCTT
>seq02335;size=2
TACGGAGGATGCGAGCGTTATCCGGATTTATTGGGTTTAAAGGGTGCGTAGGCGGCCTTG
TAAGTCAGCGGTGAAATTTTGCAGCTTAACTGTAATAGTGCCGTTGATACTGCGGGGCTA
>seq02336;size=2
TACGGAGGGGGCTAGCGTTGTTCGGAATTACTGGGCGTAAAGCGCGCGTAGGCGGTTTTT
CAAGTCAGGGGTGAAAGCCCGGAGCTCAACTCCGGAATTGCCCTTGAAACTGGATAACTT
>seq02337;size=2
TACGGAGGGCGCGAGCGTTACCCGGATTTACTGGGCGTAAAGGGCGTGTAGGCGGCCTGG
GGCGTCCCATGTGAAAGGCCACGGCTCAACCGTGGAGGAGCGTGGGATACGCTCAGGCTA
>seq02338;size=2
TACGGGGGGGGCTAGCGTTGTTCGGAATCACTGGGCGTAAAGGGCGCGTAGGCGGCTAGG
CAGGTCTGGTGTGAAAGCCCTCGGCTCAACCGAGGAATTGCGTTGGAAACCGCTTGGCTA
>seq02339;size=2
TACGTAGGGAGCAAGCGTTATCCGGAATTACTGGGCGTAAAGGGCGTGTAGGCGGCTACT
TAAGCCAGATGTTAAATGTTACAGCTCAACTGTAAACCTGCATCTGGAACTGGGTAGCTA
>seq02340;size=2
TACGGAGGATGCGAGCGTTATCCGGATTTATTGGGTTTAAAGGGTGCGTAGGCGGCCTTG
TAAGTCAGCGGTGAAATTTTGCAGCTTAACTGTAACAGTGCCGTAGATACTGCGGGGCTA
>seq02341;size=2
TACGTAGGTGGCGAGCGTTATCCGGATTTACTGGGTGTAAAGGGCGTGTAGGCGGGTTTG
CAAGTCGGGTGTGAAAGATTCGGGCTTAACCCGGAGAGGTCATCCGAAACTGCAGATCTT
>seq02342;size=2
TACGAAGGGGGCTAGCGTTGTTCGGAATTACTGGGCGTAAAGGGCGCGTAGGCGGTGTGT
CAAGTCAGGCGTGAAAGCCCCGGGCTCAACCTGGGAACAGCGCTTGAGACTGGCACGCTC
>seq02343;size=2
TACGTAGGGCGCAAGCGTTATCCGGAATTATTGGGCGTAAAGAGCTCGTAGGCGGTTTGT
CGCGTCTGCTGTGAAAACCCGAGGCTCAACCTCGGGCCTGCAGTGGGTACGGGCAGACTA
>seq02344;size=2
TACGTAGGGTGCAAGCGTTATCCGGAATTATTGGGCGTAAAGAGCTCGTAGGCGGTTCGT
CGCGTCCGGTGTGAAAGTCCATCGCTTAACGGTGGATCTGCGCCGGGTACGGGCGGGCTG
>seq02345;size=2
TACGTAGGGTGCAAGCGTTAATCGGAATTACTGGGCGTAAAGCGTGCGCAGGCGGTTTTG
TAAGACCGATGTGAAATCCCCGGGCTTAACCTGGGAACTGCATTGGTGACTGCAAGGCTG
>seq02346;size=2
GACGGAGGGGGCAAGCGTTGTTCGGAATGACTGGGCGTAAAGGGCGCGTAGGCGGCGCAT
CAAGTGGAGCGTGAAAGCCCCCGGCTTAACTGGGGAAGCGCGGTGCAAACTGATGGGCTA
>seq02347;size=2
TACGTAGAGGGCAAGCGTTGTCCGGAATCACTGGGTGTAAAGGGTGTGCAGGCGTTTTCA
TAAGTGAATTGTGAAATCCCGGAGCTTAACTCCGGAACGGCAGTTCATACTGTGAGAATC
>seq02348;size=2
TACGTAGGTGGCAAGCGTTATCCGGATTTACTGGGTGTAAAGGGCGTGTAGGCGGGACTG
TAAGTCAGATGTGAAAACCATGGGCTCAACCCATGGCCTGCATTTGAAACTATAGTTCTT
>seq02349;size=2
TACGTAGGGTGCGAGCGTTGTCCGGATTTATTGGGCGTAAAGAGCTTGTAGGCGGTTTGT
CGCGTCGGGAGTGAAAACTCAGGGCTTAACCCTGAGCCTGCTTCCGATACGGGCAGACTT
>seq02350;size=2
TACGAAGGGAGCTAGCGTTGTTCGGAATTACTGGGCGTAAAGCGCACGTAGGCGGACTTT
TAAGTCAGGGGTGAAATCCCAAGGCTCAACCTTGGAACTGCCTTTGATACTGGAAGTCTT
>seq02351;size=2
TACGTAGGGGGCAAACGTTGTCCGGATTTACTGGGTGTAAAGGGTGCTCAGGCGGTTTTG
TAAGTCAGAAGTGAAATCCTAGAGCTTAACTCTGGAACTGCTTTTGATACTGCAAGGCTT
>seq02352;size=2
TACGTAGGGTGCAAGCGTTAATCGGAATTACTGGGCGTAAAGCGTGCGCAGGCGGTTTTG
TAAGACAGAGGTGAAATCCCCGGGCTCAACCTGGGAACTGCCTTTGTGACTGCAAAGCTG
>seq02353;size=2
TACGGGGGGGGCTAGCGTTGTTCGGAATCACTGGGCGTAAAGGGCGCGTAGGCGGCTAGG
CAGGTCTGGTGTGAAAGCCCTCGGCTCAACCGAGGAATTGCGCTGGAAACCGCTTAGCTA
>seq02354;size=2
TACGTAGGGGGCGAGCGTTGTCCGGAATTACTGGGCGTAAAGGGTGCGTAGGTGGCCTAT
TAAGTTGGATGTGAAATACCCGGGCTTAACCTGGGGGGTGCATCCAAAACTGGTGGGCTA
>seq02355;size=2
TACGAAGGGGGCTAGCGTTGTTCGGATTTACTGGGCGTAAAGCGCACGTAGGCGGACTTT
TAAGTCAGGGGTGAAATCCCGGGGCTCAACCCCGGAACTGCCTTTGATACTGGAAGTCTT
>seq02356;size=2
TACGGAGGGTGCAAGCGTTATTCGGAATCACTGGGCGTAAAGAGCACGTAGGCGGATGGG
TAAGTCAGATGTGAAATCCCGGGGCTCAACTTCGGAACTGCATTTGATACTGTCCGTCTT
>seq02357;size=2
CACGGGGGTTGCGAGCGTTGTCCGGAATTACTAGGCGTAAAGTGCAGGTAGGCGGATAAA
TAAGTTTAAGGTTAAAGACTACGGCTTACCCGTAGTAAGGCGTTAGATACTGTTTATCTG
>seq02358;size=2
TACAGAGGTCTCAAGCGTTGTTCGGATTCATTGGGCGTAAAGGGTGCGTAGGTGGCGCGC
TAAGTCAGGTGTGAAATTTCGGAGCTTAACTTCGAAACTGCACTTGATACTGGCGTGCTT
>seq02359;size=2
TACGGAGGATGCGAGCGTTATCCGGATTTATTGGGTTTAAAGGGTGCGTAGGCGGCTTTT
TAAGTCAGTGGTGAAATTTTGCAGCTTAACTGTAACAGTGCCGTTGATACTGGGGAGCTA
>seq02360;size=2
TACGGAGGGTGCAAGCGTTAATCGGAATTACTGGGCGTAAAGCGCACGTAGGCGGCTTGT
TAAGTCAGATGTGAAAGCCCCGGGCTCAACCTGGGAACTGCATTTGAAACTGACAAGCTA
>seq02361;size=2
GACGAAGGTGGCGAGCGTTGTTCGAAATCACTGGGCTTAAAGGGCGCGTAGGCGGACCCG
AAAGTGTCGTGTGAAATCCCCCGGCTTAACCGGGGAATGGTTCGGCAAACTACGGGTCTT
>seq02362;size=2
TACGTAGGGTGCGAGCGTTGTCCGGAATTACTGGGCGTAAAGAGCTCGTAGGCGGTTTGT
CACGTCGTCTGTGAAATCCTAGGGCTTAACCCTGGACGTGCAGGCGATACGGGCTGACTT
>seq02363;size=2
TACGTAGGGGGCAAGCGTTATCCGGATTTACTGGGTGTAAAGGGGGCGCAGACGGTTATG
CAAGTCTGGAGTGAAAACCCACAGCTCAACTGTGGGCTTGCTTTGGAAACTGTGTAACTG
>seq02364;size=2
TACGTAGGGGGCTAGCGTTATCCGGAATTATTGGGCGTAAAGGGCGAGCAGGCGGTTTGT
TAAGTCAGGTGTGAAATTTCAGGGCTCAACCCTGAAACTGCGCTTGAAACTGGCAGGCTA
>seq02365;size=2
TACGTAGGGGACGAGCGTTGTCCGGAATTACTGGGCGTAAAGGGCGCGCAGGCTGTGCTG
CAAGTCGGCTGTTAAAGACTGGGGCTTAACCCTGGTATGCGGTTGAGACTGCAGTACTGG
>seq02366;size=2
TACGGAGGGTGCAAGAGTTATTCGGAATCACTGGGCGTAAAGAGCACGTAGGCGGATGGG
TAAGTCAGATGTGAAATCCCGGGGCTCAACTTCGGAACTGCATTTGATACTGCCCGTCTT
>seq02367;size=2
TACGGAGGGTGCAAGCGTTAATCGGAATCACTGGGCGTAAAGCGCACGTAGGCTGTCTGG
TAAGTCAGGGGTGAAATCCCGCGGCTCAACCGCGGAATTGCCCTTGATACTGCTGGACTT
>seq02368;size=2
TACGGAGGATGCGAGCGTTATCCGGATTTATTGGGTTTAAAGGGTGCGTAGGCGGCCTTG
TAAGTCAGCGATGAAATTTTGCAGCTTAACTGTAACAGTGCCGTTGATACTGCGGGGCTA
>seq02369;size=2
TACCGGCGGCTCGAGTGGTGGCCACTATTACTGGGCTTAAAGGGTCCGTAGCTTGATATG
CAAGTCTCTTGAGAAATCCGCCAGCTTAACTGGTGGGCGTTCATGGGAAACTGCATTTCT
>seq02370;size=2
TACGGAGGGAGCGAGCGTTGTTCGGAATCATTGGGCGTAAAGGGCATGTAGGCGGCTCTG
TAAGTCGGGTGTGAAATCCCATCTCTCAACGGTGGAACGGCATTCGAAACTGCAGGGCTT
>seq02371;size=2
TACGTAGGGGGCGAGCGTTACCCGGAATCACTGGGCGTAAAGGGAGCGCAGGCGGCCTGA
CATGTCAACTGTGAAAACCCGGAGCTCAACTCCGGACTTGCAGTTGAAACTGCCAGGCTT
>seq02372;size=2
TACAGAGGTCTCAAGCGTTGTTCGGATTTACTGGGCGTAAAGGGAGCGTAGGCGGTTTGG
TGTGTCGAATGTGAAATCCCACAACTCAACTGTGGAATGGCATTCGAAACTACCAGGCTA
>seq02373;size=2
TACGGAGGGTGCAAGCGTTAATCGGAATAACTGGGCGTAAAGCGCACGCAGGCGGTCAGA
TAAGTCAGATGTGAAAGCCCCGGGCTCAACCTGGGAACTGCATTTGAAACTGTCTGACTA
>seq02374;size=2
TACGAAGGGGGCTAGCGTTGTTCGGAATCACTGGGCGTAAAGGGCGCGTAGGCGGCTTGA
TAAGTCGGGGGTGAAAGCCTGTGGCTCAACCACAGAATTGCCTTCGATACTGTCTGGCTT
>seq02375;size=2
CACGTAAGGTGCAAGCGTTGTTCGGAATTATTGGGCGTAAAGGGCATGTAGGCTGTCATG
TAAGCTTGGTGTGAAATCCCGTGGCTCAACCACGGAACTGCATTGAGAACTGCGTGACTA
>seq02376;size=2
TACGGAGACCCCTAGCGTTGTTCGGAATCACTGGGCTTAGAGCGGGTGTAGGCGGGACGG
TAAGTACTGAGTGAAATCCCCGGTCTCAAACCGGGAACTGTTTGGTATACTGCCGTTCTT
>seq02377;size=2
TACGAAGGGGGCTAGCGTTGTTCGGAATTACTGGGCGTAAAGCGCACGTAGGCGGATTGC
CAAGTCAGGGGTGAAATCCCGGGGCTCAACCTCGGAACTGCCTTTGATACTGTCAGTCTA
>seq02378;size=2
CACGTAGGAGGCAAACGTTATCCGGATTTACTGGGCGTAAAGCGCGTGTAGGTGGTTTGG
TAAGTAGGGCGTGAAAGCTTCTGGCTCAACTGGGAGAGGACGTTCTAAACTGCCAAGCTT
>seq02379;size=2
TACGGAAGGGGCTAGCGTTGTTCGGATTTACTGGGCGTAAAGCGCGCGTAGGCGGCCGCT
CGCGTGAGGCGTGAAAGCCCCGGGCTCAACCCGGGAACCGCGCTTCAGACGGGGCGGCTC
>seq02380;size=2
TACGGAAGGGGCAAGCGTTACCCGGATTTACTGGGTGTAAAGGGTCCGCAGGCGGTTGGG
TGTGTCAGTTTTGAAATACTCTGGCTCAACCAGAGAATAGGAACTGAAACTACCCGACTT
>seq02381;size=2
AACGTAGGTGGCAAGCGTTGTCCGGAATTACTGGGTGTAAAGGGAGCGCAGGCGGGATGC
CAAGTTGGGTGTGAAAACTATGGGCTCAACCCATAGATTGCACTCAAAACTGGCGTTCTT
>seq02382;size=2
TACGTAGGGGGCGAGCGTTACCCGGAATCACTGGGCGTAAAGGGAGCGTAGGTGGCCTGA
CATGTCAACTGTGAAAACCCGGAGCTCAACCCGGACTTGCAGTTGAAACTGCCAGGCTTG
>seq02383;size=2
TACGGAGGGTGCAAGCATTAATCGGATTTATTGGGCGTAAAGGGCGCGTAGGCGGGGATG
TAAGTCAGACGTGAAATCCCGGGGCTCAACCTCGGAACAGCATTTGAAACTACATCTCTC
>seq02384;size=2
TACGTAGGGGGCAAGCGTTATCCGGAATTATTGGGCGTAAAGAGTGCGTAGGTGGTTTTC
TAAGCGTGAGGTCTAAGGCAGCGGCTTAACTGCTGTTCGCCTTGCGAACTGGAAGACTTG
>seq02385;size=2
TACGAAGGGTGCAAGCGTTATCCGGATTCATTGGGTTTAAAGGGTGCGTAGGCGGAGCGT
TAAGTCAGTGGTGAAATCCTGCAGCTTAACTGTAGACTTGCCATTGATACTGGCGCTCTT
>seq02386;size=2
TACGTAAGGAGCGAGCGTTGTCCGGATTTACTGGGCGTAAAGAGCTCGTAGGTGGTTTCT
TAGGTCTCACGTGAAATTCCCTGGCTCAACTGGGGAGGGTCGTTGGAAACCGAGAAGCTA
>seq02387;size=2
TACGTAGGGTGCGAGCGTTAATCGGAATTACTGGGCGTAAAGCGTGCGCAGGCGGTTCGT
TAAGTTCGATGTGAAAGCCCCGGGCTCAACCTGGGAACGGCATTGGAAACTGGCGAGCTT
>seq02388;size=2
TACGTAGGGGGCGAGCGTTGTCCGGAATGATTGGGCGTAAAGGGCGTGTAGGCGGCTTTA
TAAGTCTGGAGTGAAAGTCCTGTTTTCAAGATGGGAATTGCTTTGGATACTGTAGGGCTT
>seq02389;size=2
TACGTAGGGTGCAAGCGTTGCTCGGAATTACTGGGCGTAAAGGGAGCGCAGGCGGTTTTG
TATGTCGCAGGTGAAATACTTCGGCTTAACTGGAGAAACGCCTGCGAAACTGCAGGACTA
>seq02390;size=2
TACGAAGGGGGCTAGCGTTGTTCGGATTTACTGGGCGTAAAGCGCACGTAGGCGGATTGA
TAAGTCGGAGGTGAAAGCCTGAGGCTCAACCTCAGAATTGCCTTCGATACTATCAGTCTT
>seq02391;size=2
TACGTATGGGGCGAGCGTTGTTCGGATTTATTGGGCGTAAAGGGCGTGTAGGCGGGGGAC
TAAGTCAGGTGTGAAATCCATGAGCTTAACTCATGAACTGCACTTGATACTGGCTCTCTT
>seq02392;size=2
TACGGAGGGTGCAAGCGTTAATCGGAATTACTGGGCGTAAAGCGCACGCAGGCGGCTTGT
TAAGTCAGATGTGAAAGCCCAGGGCTCAACCTGGGAACTGCATTTGAAACTGACAAGCTA
>seq02393;size=2
TACGTAGGGTGCGAGCGTTAATCGGAATTACTGGGCGTAAAGCGTGCGCAGGCGGTTATA
TAAGACAGATGTGAAATCCCCGGGCTCAACCTGGGAACTGCATTTGTGACTGTATAGCTA
>seq02394;size=2
GACGAAGGTGGCAAGCGTTGTTCGAAATCACTGGGCTTAAAGGGTGCGTAGGCGGACCTG
CAAGTGTCTTGTGAAATCCCCCGGCTTAACCGGGGAATCGCTCGGCAAACTGCGGGTCTT
>seq02395;size=2
TACGAAGGGGGTTAGCGTTGCTCGGAATCACTGGGCGTAAAGCGCACGTAGGCGGATTGT
TAAGTCAGGGGTGAAATCCTGGAGCTCAACTCCAGAACTGCCTTTGATACTGGCGATCTT
>seq02396;size=2
TACGAAGGGGGCTAGCGTTGTTCGGAATTACTGGGCGTAAAGGGCGCGTAGGCGGCCATT
TAAGTTAGGTGTGAAAGTCCTGGGCTCAACCTGGGGACTGCACTTAATACTGAGTGGCTT
>seq02397;size=2
TACGGGGGGGGCTAGCGTTGTTCGGAATCACTGGGCGTGAAGGGCGCGTAGGCGGCTAGG
CAGGTCTGGTGTGAAAGCCCTCGGCTCAACCGAGGAATTGCGCTGGAAACCGCTTGGCTA
>seq02398;size=2
TACGGGGGGTGCAAGCGTTGTTCGGAATCATTGGGCGTAAAGCGCGCGCAGGCGGCTTGG
TAAGTCAGATGTGAAATCCCTGGGCTTAACCCAGGAAGTGCATCTGATACTGCCTCGCTA
>seq02399;size=2
TACGAAGGGTGCAAGCGTTACTCGGAATTACTGGGCGTAAAGCGTGCGTAGGTGGTTCGT
TAAGTCTGATGTGAAAGCCCTGGGCTCAACCTGGGAATGGCATTGGATACTGGCGGACTG
>seq02400;size=2
CACGGGGGTTGCGAGCGTTGTCCGGAATTACTAGGCGTAAAGTGCAGGTAGGCGGATAAA
TAAGTTTAAGGTTTAAGGCTACGGCTTACCCGTAGTAAGGCGTTAGATACTGTTTATCTG
>seq02401;size=2
TACGGAGGGTGCGAGCGTTAATCGGAATTACTGGGCGTAAAGCGCGCGTAGGTGTCTTGA
TAAGCCGGTTGTGAAAGCCCCGGGCTCAACCTGGGAACGGCATCCGGAACTGTCAGGCTA
>seq02402;size=2
TACGGAGGATCCAAGCGTTATCCGGATTTATTGGGTTTAAAGGGTGCGCAGGCGGACTTA
TAAGTCAGCGGTGAAAGTTTGCAGCTTAACTGTAAAATTGCCGTTGAAACTGTGAGTCTT
>seq02403;size=2
TACGGAGGGTGCAAGCGTTAATCGGAATTACTGGGCGTAAAGCGCACGCAGGCGGTTTGT
TAAGTCAGATGTGAAATCCCCGGGCTCAACTTGGGAACTGCATCTGATACTGGCAAGCTT
>seq02404;size=2
TACGTAGTGGGCGAGCGTTACCCGGAATCACTGGGCGTAAAGGGAGCGTAGGTGGCCTGA
CATGTCAACTGTGAAAACCCGGAGCTCAACTCCGGACTTGCAGTTGAAACTGCCAGGCTT
>seq02405;size=2
TACGTAGGTGGCAAGCGTTGTCCGGATTTACTGGGTGTAAAGGGCGCGTAGGCGGGAATG
CAAGTCAGGTGTGAAATCCGGGGGCTCAACCCTCGAACTGCACTTGCAACTGCATTTCTT
>seq02406;size=2
TACGTAGGGGGCGAGCGTTATCCGGATTTATTGGGCGTAAAGCGTGTGTAGGCGGTTTAT
TAAGTTTAAGATTAAAGCCCGGGGCTCAACTCCGGTAAGTCTTAAAAACTGGTAGACTTG
>seq02407;size=2
TACGGAGGATGCGAGCGTTATCCGGATTTATTGGGTTTAAAGGGTGCGTAGGCGGCTTTT
TAAGTCAGCGGTGAAATCTTGCAGCTTAACTGTAACAGTGCCGTTGATACTGGGGAGCTA
>seq02408;size=2
TACGTAGACCTCAAGCGTTATCCGGATTTATTGGGCGTAAAGCGCTAAAAGGCTGTTTAG
AAAGTTGGGCATTAAAGCCCGAGGCTCAACCTCGGATCTATGCCCAAAACTTCTAGACTA
>seq02409;size=2
TACGTAGGTGGCGAGCGTTGTCCGGAATCACTGGGCGTAAAGGGCGCGTAGGCGGCTATT
CAAGTCGCATGTGAAATTCCAGGGCTTAACCTTGGGGGGTCATGCGAAACTGAGTGGCTT
>seq02410;size=2
TACGTAGGGGGCAAGCGTTATCCGGATTTACTGGGTGTAAAGGGAGCGTAGACGGTGGTG
CAAGTCTGATGTGAAACCCCGGGGCTTAACTCCGGGCTTGCATTGGAAACTGTACCACTT
>seq02411;size=2
TACGAAGGGTGCAAGCGTTACTCGGAATTACTGGGCGTAAAGCGTGCGTAGGTGGTTGAT
TAAGTCGGATGTGAAAGCCCTGGGCTTAACCTGGGAATGGCATTTGATACTGGTTGACTC
>seq02412;size=2
TACGTAGGGAGCGAGCGTTGTCCGGAATTACTGGGCGTAAAGGGTGCGTAGGCGGCAGGC
CAAGTCAGATGTGAAATTCCCGGGCTTAACTCGGGGGGTGCATTTGAAACTGGCCGGCTT
>seq02413;size=2
TACGGAGGGTGCAAGCGTTGTTCGGAATTATTGGGCGTAAAGGGCGTGTAGGCGGTTGTG
TAAGTCAGGTGTGAAATCCTCCGGCTCAACTGGAGAACTGCATCTGAAACTGCATAACTA
>seq02414;size=2
TACGGGGGGTGCAAGCGTTGTCCGGAATCACTGGGCGTAAAGGGTGGGTAGGCGGACCGG
TAAGTCCGGAGTGCAATCTGTCTGCTTAACGGACAATCCGCTTTGGATACTGTCGGTCTT
>seq02415;size=2
TACGGAGGATCCGGGCGTTATCCGGAATTACTGGGTTTAAAGGGTGCGTAGGCGGGGCTT
TAAGCCGGCGGTGAAATGCAGCGGCTCAACCGCTGGGATGCCGTTGGGACTGGGGCTCTT
>seq02416;size=2
GACGAGCCACACGAACGTTATTCGGAATTACTGGGCTTAAAGGGTGCGTAGGCTGCGCGG
AAAGTTGGGTGTGAAATCCCTCGGCTCAACCGAGGAACTGCGCCCAAAACTACCGTGCTC
>seq02417;size=2
TACGGAGGGTGCAAGCGTTAATCGGAATTACTGGGCGTAAAGCGCACGCAGGCGGTCTGT
CAAGTCGGATGTGAAATCCCCGGGCTCAACCTGGGAACTGCATTCGAAACTGCCAGGCTA
>seq02418;size=2
TACGTAGGGTGCAAGCGTTGCTCGGAATTACTGGGCGTAAAGGGAGCGCAGGCGGTTTTG
TATGTCGCAGGTGAAATACTCCGGCTTAACTTGAGAAACGCCTGCGAAACTGCAGGACTA
>seq02419;size=2
TACGTAGGGAGCGAGCGTTGTCCGGAATCATTGGGCGTAAAGAGCATGTAGGTGGATCAA
TAAGTCTGCTGTGAAAGTCGAAGGCTCAACCTTCGAAAGCCGGTGGATACTGTTGATCTA
>seq02420;size=2
TACGGAGGATGCGAGCGTTATCCGGATTTATTGGGTTTAAAGGGTGCGTAGGCGGACTAA
TTAGTCAGCGGTGAAATTTTGCGGCTCAACCGTAAAACTGCCGTTGAAACTGTTAGTCTT
>seq02421;size=2
TACGGAGGGAGCTAGCGTTGTTCGGAATTACTGGGCGTAAAGCGCGCGTAGGCGGCTTTT
TAAGTCAGAGGTGAAAGCCCGGGGCTCAACCCCGGAATTGCCTTTGAAACTGGAAAGCTA
>seq02422;size=2
TACGGAGGGTGCGAGCGTTGTTCGGAATTATTGGGCGTAAAGGGCGCGTAGGCGGTTGTG
TAAGTCAGATGTGAAATACTCCGGCTTAACCGGGGAACTGCGTTTGAAACTACACAGCTA
>seq02423;size=2
AACGTAGGGGGCGAGCGTTATCCGGAATTACCGGGTGTAAAGGGTACGTAGGCGGATTTG
TAAGTTGGGTGTAAAAACTCAGGGCTTAACCTTGAGCTTGTGCCCAATACTGCAAGTCTA
>seq02424;size=2
TACGGAGGGTGCAAGCGTTAATCAGAATTACTGGGCGTAAAGCGCACGCAGGCGGTCTGT
CAAGTCGGATGTGAAATCCCTGGGCTCAACCTGGGAACTGCATTCGAAACTGGCAGGCTA
>seq02425;size=2
GACGAACCGTGCGAACGTTACTCGGAATCACTGGGCTTAAAGAGCACGTAGGCGGCGACA
TAAGTCGAACGTGAAATCCCATCGGCTCAACCGTGGAACTGCATTCGATACTGTGTCGCT
>seq02426;size=2
TACGAAGGGTGCAAGCGTTAATCGGAATTACTGGGCGTAAAGCGCGTGTAGGCGGTTGGC
TAAGTCAGATGTGAAAGCCCCGGGCTCAACCTGGGAATTGCATTTGATACTGGCTGGCTA
>seq02427;size=2
TACGGAGGGCGCAAGCGTTAATCGGAATTACTGGGCGTAAAGCGCACGCAGGCGGTTTGT
TAAGTCAGATGTGAAATCCCCGGGCTCAACCTGGGAACTGCATCTGATACTGGCAAGCTT
>seq02428;size=2
TACGTAGGGTGCAAGCGTTGCTCGGAATTACTGGGCGTAAAGGGAGCGCAGGCGGTTTTG
TATGTCGTAGGTGAAATACTCCGGCTTAACTGGAGAAACGCCTGCGCAACTGCAAGACTA
>seq02429;size=2
TACGTAGGGAGCGAGCGTTATCCGGATTTATTGGGCGTAAAGCGTGTGTAGGTGGTTGAC
TAAGTCTGGAATGAAAGGCTGGGGCTTAACTCCAGTTTGTTTGGGAAACTGGTCAACTTG
>seq02430;size=2
TACGTATGGTGCAAGCGTTATCCGGATTTACTGGGTGTAAAGGGAGTGTAGGTGGCATAG
CAAGTCAGAAGTGAAAGCCCGGGGCTCAACCCCGGGACTGCTTTTGAAACTGCTAAGCTA
>seq02431;size=2
TACGAAGGTGGCAAGCGTTGTTCGGAATCACTGGGCTTAAAGGGCGCGTAGGCGGATCAG
AAAGTGTCTTGTGAAATACCCCGGCTTAACCGGGGAATGGCTCTGCAAACTACTGGTCTT
>seq02432;size=2
TACGGAGGGTGCAAGCGTTAATCGGAATTACTGGGCGTAAAGCGCACGCAGGCGGCTTGT
TAAGTCAGATGTGAAAGCCCCGGGCTCAACCTGAGAACTGCATTTGAAACTGACAAGCTA
>seq02433;size=2
TACGGGGGGTGCGAGCGTTGTTCGGAATTATTGGGCGTAAAGAGCGTGTAGGCGGCTGGA
TCAGTCAGATGTGAAATCCCTGGGCTTAACCCAGGACGTGCATTTGAAACTGTTCAGCTT
>seq02434;size=2
TACGTAGGTGGCAAGCGTTGTCCGGATTTACTGGGCGTAAAGGGAGCGTAGGCGGATTTT
TAAGTGGGATGTGAAATACCCGGGCTCAACCTGGGTGCTGCATTCCAAACTGGAAATCTA
>seq02435;size=2
TACAGAGGTCTCGAGCGTTGTTCGGATTTACTGGGCGTAAAGGGAGCGTAGGCGGTTCAG
TATGTCGAATGTGAAATCCCACGACTCAACCGTGGAATGGCATTCGAAACTGCTGGACTA
>seq02436;size=2
TACGGAGGGTGCAAGCGTTAATCGGAATTACTGGGCGTAAAGCGCACGCAGGCGGTTGGA
CAAGTTAGATGTGAAAGCCCCGGGCTCAACCTGGGAACTGCATTCGAAACTGGCAGGCTA
>seq02437;size=2
TACAGAGGGTGCGAGCGTTAATCGGATTTACTGGGCGTAAAGCGCGCGTAGGTGGCTAAT
TAAGTCAAATGTGAAATCCCCGAGCTTAACTTGGGAATTGCATTCGATACTGGTTGGCTA
>seq02438;size=2
TACGTAGGGTGCGAGCGTTAATCGGAATTACTGGGCGTAAAGCGTACGCAGGCGGCTGGG
TAAGACAGGTGTGAAATCCCCGGGCTTAACCTGGGAACTGCATTTGTGACTGCCTGGCTA
>seq02439;size=2
TACGGAGGGGGCTAGCGTTGTTCGGAATTACTGGGCGTAAAGCGCACGTAGGCGGCGATT
TAAGTCAGAGGTGAAAGCCCGGGGCTCAACCCCGGAATAGCCTTTGAGACTGGATTGCTT
>seq02440;size=2
TACGGAGGGTGCAAGTGTTATTCGGAATCACTGGGCGTAAAGAGCACGTAGGCGGATGGG
TAAGTCATATGTGAAATCCCGGGGCTCAACTTCGGAACTGCATTTGATACTGCCCGTCTT
>seq02441;size=2
TACGGAGGGTGCAAGCGTTAATCGGAATTACTGGGCGTAAAGCGCACGCAGGCGGTCTGT
CAAGTCGGATGTGAAATCCCCGGGCTTAACCTGGAACTGCATTCGAAACTGGCAGGCTAG
>seq02442;size=2
TACGGAGGATCCGGGCGTTATCCGGAATTACTGGGTTTAAAGGGTGCGTAGGCGGGGCTT
TAAGCCGGCGGTGAAATGCAGCGGCTCAACCGCTGGAATGCCGTTGGGACTTGGGCTCTT
>seq02443;size=2
TACGGAGGGTGCAAGCGTTAATCGGAATTACTGGGCGTAAAGCGCACGCAGGCGGTCTGT
CAAGTCGGATGTGAAAGCCCCGGGCTCAACCTGGGAACTGCATTCGAAACTGGCAAGCTA
>seq02444;size=2
CACGTAGGGGGCGAGCGTTGTCCGGAATTACTGGGCGTAAAGGGCGCGCAGGCTGTTATG
CGAATCTGCTGTGAAATGTACCGGCTCAACCGGTGCCTTGCGGCGGATACTGCATAGCTG
>seq02445;size=2
TACGAAGGGGGCAAGCGTTGTTCGGATTTATTGGGCGTAAAGGGCGTCTAGGTGGTTTAT
TAAGTTAGATGTGAAAGCCTTCAGCTTAACTGGAGAACTGCATCTGAAACTGATAGGCTT
>seq02446;size=2
TACGTAGGGGGCGAGCGTTGTCCGAAGTTACTGGGCGTAAAGCGCGCGTAGGCGGGCTAT
TAAGTCGGATGTGAAATCTCCACGGCTCAACCGGGAAACTGCATCCGAAACTGGCAGCCT
>seq02447;size=2
AACGTAGGTCCCGAGCGTTGTTCGGATTCACTGGGTGTAAAGGGCGCGTAGGCGGTTGTT
TGTGTCTCATGTGAAAACTCAGGGCTCAACTCTGAGATTGCGTGGGAAACTAAGCAGCTA
>seq02448;size=2
CACGTAGGGGGCAAGCGTTGTTCGGAATTACTGGGCGTAAAGGGCATGTAGGCGGTTTAG
TAAGCTTGGCGTGAAAGACCACGGCTTAACTGTGGGGCTGCGTTGAGAACTGCTGAACTT
>seq02449;size=2
TACGGAGGGGGCTAGCGTTGTTCGGAATTACTGGGCGTAAAGCGCACGTAGGCGGCGATT
TAAGTCAGAGGTGAAAGCCCGGGGCTCAACCCCGGAACTGCCTTTGAGACTGGATTGCTT
>seq02450;size=2
TACGTAGGGGGCAAGCGTTGTCCGGAATCACTGGGCGTAAAGAGCATGTAGGCGGCATGG
TAAGTTGGATGTGAAAGTTCATGGCTTAACTGTGAAATTGCATCCAAAACTGCCAAGCTT
>seq02451;size=2
TACGTAGGGGGCGAGCGTTATCCGGATTTATTGGGCGTAAAGCGTGTGTAGGCGGTTTAT
TAAGTTTAAGATTAAAGCCCGGGGCTTAACTCCGGTAAGTCTTAAAAACTGGTAGACTTG
>seq02452;size=2
GACGAAGGTGGCAAGCGTTGTTCGGTATCACTGGGCTTAAAGCGTGTGTAGGCGGAAGCG
TAAGCGTTTTGTGAAATCCCTCGGCTTAACCGAGGAATTGCTTGACGAACTGCGTTTCTT
>seq02453;size=2
TACGTAGGGGGCTAGCGTTGTCCGGAATTACTGGGTGTAAAGGGAGTGCAGGCTTCCTTT
TAAGTTGATTGTGAAATCCATGAGGCTCAACCTCTGAATTGCAGTCAATACTGGAAGGAT
>seq02454;size=2
CACGTAAGTGGCGAGCGTTGTTCGGATTCATTGGGCGTAAAGGGCGTGTAGGCGGCGTAT
CAAGCTTGGTGTGAAATATTTCGGCTTAACCGAAAAGACGCGCTGAGAACTGATATGCTA
>seq02455;size=2
TACGTAGGGGGCGAGCGTTGTCCGAATTTATTGGGCGTAAAGCGCGTGTAGGCGGCTCTT
TAAGTCAGGTGTGAAATCCCGCAGCTCAACTGCGGAACTGCACTTGATACTGGAGGGCTT
>seq02456;size=2
TACCGGCGGCTCGAGTGGTGGCCACTATTACTGGGCTTAAAGGGTCCGTAGCTGGATATA
CAAGTCTCTTGAGAAATCCGCCGGCTTAACTGGTGGGCGTTCAGGGGAAACTGTATTTCT
>seq02457;size=2
TACGGAGGGTGCAAGCGTTAATCGGAATTACTGGGCGTAAAGCGCACGCAGGAGGTTTGT
TAAGTCAGATGTGAAATCCCCGGGCTCAACCTGGGAACTGCATCTGATACTGGCAAGCTT
>seq02458;size=2
TACGTAGGGGGCTAGCGTTGTTCGGATTCATTGGGCGTAAAGGGCATGTAGGCGGTTATA
TAAGTGTGGATTTAAAGGCGGAGGCTTAACCTCTTGTTTGGTCTGCAAACTGTATAGCTT
>seq02459;size=2
TACGTAGGGTGCGAGCGTTATCCGGATTTATTGGGCGTAAAGGGCTCGTAGGCGGTTCGT
CGCGTCCGGTGTGAAAATCCATCGCCTAACGGTGGATCTGCGCCGGGTACGGGCGGGCTG
>seq02460;size=2
TACAGAGGTCCCAAGCGTTGTTCGGAATCACTGGGCGTAAAGGGTGCGTAGGCGGTATAG
TAAGACTTGGGTGAAATCTCCATGCTTAACGTGGAGGGAGCCTTGGAGACTGCTGTGCTA
>seq02461;size=2
TACGTAGGGTGCGAGCGTTAATCGGAATTACTGGGCGTAAAGCGTGCGCAGGCGGTTCGT
TAAGTTCGATGTGAAAGCCCCGGGCTCAACCTGGGAACTGCATTGGAAACTGGCGAGCTT
>seq02462;size=2
TACAGAGGTGGCTAGCGTTGTTCGGATTCATTGGGCGTAAAGGGTCTGTAGGCGGTCTGG
AAAGTTGGATGTGAAATCCCACAGCTCAACTGTGGAACTGCATTCAAAACTTCCAAACTA
>seq02463;size=2
TACGTAGGGTGCAAGCGTTGTCCGGATTTATTGGGCGTAAAGAGCTCGTAGGCGGTCTGT
CGCGTCGGATGTGAAAACCCAATGGCTTAACCTTGGGCCTGCATTCGATACGGGCAGACT
>seq02464;size=2
TACGGAGGTGGCAGGCGTTACTCGGATTGATTGGGTGTAAAGGGTGTGTAGGTGGCGAGT
TAAGTCGAATGTGAAATCCCGTGGCTCAACCACGGAATTGCATTCGAAACTGGCTTGCTT
>seq02465;size=2
TACGGAGGGTGCAAGCGTTAATCGGAATTACTTGGCGTAAAGCGCACGCAGGCGGTCTGT
CAAGTCGGATGTGAAATCCCCGGGCTCAACCTGGGAACTGCATTCGAAACTGGCAGGCTA
>seq02466;size=2
TACGAGTGGTGCAAACGTTATTCGGAATCACTGGGCTTAAAGGGTGCGTAGGCTGCTGTA
AAGGTCTGATGTGAAATACCACGGCTCAACCGTGGAACGGCATTGGAAACCATGCAGCTT
>seq02467;size=2
TACGGGGGGAGCAAGCGTTGTTCGGAATTACTGGGCGTAAAGGGCGTCTAGGCGGGCCGA
TAAGTCAGATGTGAAATCCCACGGCTCAACCGTGGACCTGCATTTGATACTGTCGGTCTT
>seq02468;size=2
TACGGAGGGTGCAAGTGTTATTCGGAATCACTGGGCGTAAAGAGCACGTAGGCGGATGGG
TAAGTCAGATGTGAAATCCCGGGGCTCAACTTCGGAACTGCATGTGATACTGCCCGTCTT
>seq02469;size=2
TACGGAGGATGCAAGCGTTATCCGGATTTATTAGGCTTAAAGGGTGCGTAGGCGGAGACT
TAAGTCAGTGGTAAAAGGCAGTAGCTTAACTATTGTAAGCCGTTGATACTGGGTTTCTTG
>seq02470;size=2
CACGTAGGAGGCGAGCGTTATCCGGATTTACTGGGTGTAAAGCGCGTGCAGGCGGTTCAG
AAAGTTGGATGTGAAAGCTCCTGGCTTAACTGGGAGAGGTCGTTCAATACTTCTGGACTC
>seq02471;size=2
TACGTAGGGGGCAAGCGTTATCCGGAATTATTGGGCGTAAAGAGTGCGTAGGTGGTTTTG
TAAGCGCGAGGTGAAAGGCAATAGCTCAACTATTGTAAGCCTTGCGAACTGCAAGACTTG
>seq02472;size=2
TACGGAGGGTGCAAGCGTTGTTCGGAATTATTGGGCGTAAAGGGCGCGTAGGTGGTTATG
TGTGTCAGATGTGAAATACTTCGGCTCAACTGAAGAACTGCATCTGAAACTGCATAGCTA
>seq02473;size=2
TACGGGGGGTGCAAGCGTTGTTCGGAATTATTGGGCGTAAAGAGCGTGTAGGCGGCCAGG
TATGTCAGATGTGAAAGCCCCGGGCTCAACCCGGGAAGTGCATTTGAAACTGCCTGGCTG
>seq02474;size=2
TACGTAGGGGGCGAGCGTTGTCCGGAATTACTGGGCGTAAAGAGATCGTAGGCGGTCTGA
TAAGTCAGATGTGAAAGGCGTAGGCTTAACCTATGTAAGCATATGAAACTGTCAGACTTG
>seq02475;size=2
TAGGGAGGGTGCAAGCGTTAATCGGAATTACTGGGCGTAAAGCGCACGCAGGCGGTCTGT
CAAGTCGGATGTGAAATCCCCGGGCTCAACCTGGGAACTGCATTCGAAACTGGCAGGCTA
>seq02476;size=2
TACGTAGGGGGCGAGCGTTGTCCGGAATCACTGGGCGTAAAGGGCACGCAGGCGGACCGA
CAGGTCGTTTGTGAAAGGCGGGGGCTCAACCCTTGTTTGCGGACGAAACCGTCGGACTGG
>seq02477;size=2
AACGTAGGGGGCGAGCGTTATCCGGAATTACTGGGTGTAAAGGGTACGTAGGCGGATTTG
TAAGTTGGGTGTAAAAACTCAGGGCTTAACCTTGAGCCTGTGCCCAATACTGCAAGTCTA
>seq02478;size=2
TACGGGGGGTGCAAGCGTTGTTCGGAATCATTGGGCGTAAAGAGCGTGTAGGCGGCTTGA
CAAGTCAGATGTGAAATCCCTGGGCTTAACCCAGGAAGTGCATTTGAAACTGTCTAGCTG
>seq02479;size=2
GACGAAGGTGGCTAGCGTTGTTCGGTGTCACTGGGCTTAAAGAGTATGTAGGCGGATAAG
TAAGCGTTTTGTGAAATCCCTCAGCTTAACTGAGGAATTGCTTGGCGAACTGCTTATCTT
>seq02480;size=2
TACGAAGGACCCAAGCGTTATCCGGATTTATTGGGTTTAAAGGGTGCGTAGGCGGATTTG
TAAGTCAGTGGTGAAAGCCTGCAGCTTAACTGTAGAATTGCCATTGATACTGCATATCTT
>seq02481;size=2
TACGGAGGGTGCAAGCGTTACTCGGAATCACTGGGCGTAAAGAGCGTGTAGGCGGGTATA
TAAGTCAGAAGTGAAATCCCATAGCTCAACTATTGAACTGCTTTTGAAACTGTATACCTA
>seq02482;size=2
TACAGGGGATGCAAGTGTTATCCGGAATTATTGGGCGTAAAGCGTCTGCAGGTTGATATT
TAAGTCTTTTGTTAAACCTCCGGGCTCAACCCGGAATCTGCAAAGGAAACTATCTATCTT
>seq02483;size=2
GACGGAGGGAGCTAGCGTTACTCGGAATCACTGGGCGTAAAGGGCGTGTAGGCGGATTAG
AAAGTCGGGCGTGAAATACCTCGGCTCAACCGAGGAATTGCGTCCGAAACTTCTTTTCTT
>seq02484;size=2
TACGGGGGGGGCTAGCGTTGTTCGGAATCACTGGGCGTAAAGGGCGCGTAGGCGTCTAGG
CAGGTCTGGTGTGAAAGCCCTCGGCTCAACCGAGGAATTGCGCTGGAAACCGCTTGGCTA
>seq02485;size=2
CACGGGGGTTGCGAGCGTTGTCCGGAATTACTAGGCGTAAAGTGCAGGTAGGCGGATAAA
TAAGTTTAAGGTTAAAGGCTACGGCTTACCCGTAGTAAGGCGTTAGATACTGTTTATCTT
>seq02486;size=2
TACGTAGGTGGCAAGCGTTATCCGGAATTATTGGGCGTAAAGCGCGCGCAGGTGGTTTCT
TAAGTCTGATGTGAAAGCCCACGGCTCAACCATGGAGGGTCATTGGAAACTGGGAGACTT
>seq02487;size=2
TACGGGAGGGGCGAGCGTTACCCGGATTCACTGGGTGTAAAGGGTCTGCAGGCGGTCAAG
TATGTCCGACTTGAAATACTCCGGCTCAACCGGAGAACGGGGTCGGAAACTGCTTGACTC
>seq02488;size=2
CACGGGGGTTGTGAGCGTTGTCCGGAATTACTAGGCGTAAAGTGCAGGTAGGCGGATAAA
TAAGTTTAAGGTTAAAGGCTACGGCTTACCCGTAGTAAGGCGTTAGATACTGTTTATCTG
>seq02489;size=2
CACGGGGGTTGCGAGCGTTGTCCGGAATTACTAGGCGTAAAGTGCAGGTAGGCGGATAAA
TAAGTTTAAGGTTAAAGGCTACAGCTTACCCGTAGTAAGGCGTTAGATACTGTTTATCTG
>seq02490;size=2
CACGGGGGTTGCGAGCGTTGTCCGGAATTACTAGGCGTAAAGTGCAGGTAGGCGGATAGA
TAAGTTTAAGGTTAAAGGCTACGGCTTACCCGTAGTAAGGCGTTAGATACTGTTTATCTG
>seq02491;size=2
TACGTAGGGGGCGAGCGTTACCCGGAATCACTGGGCGTAAAGGGAGCGTAGGCGGCCTGA
CATGTCAACTGTGAAAACCCGGAGCTCAACTCCGGACCTGCAGTTGAAACTGCCAGGCTT
>seq02492;size=2
TACGTAGGGGGCTAGCGTTATCCGGAATTACTGGGCGTAAAGGGTGCGTAGGTGGTTTCT
TAAGTCAGAGGTGAAAGGCTACGGCTCAACCGTAGTAAGCCTTTGAGACTGGGAAACTTG
>seq02493;size=2
GACGGAGGCCCCGAGCGTTGTTCGGAATTACTGGGCTTAAAGCGCGTGTAGGCGGATCGG
TAAGTGCTTTGTGAAATCCCCGGGCTCAACCCGGGAATAGCTTGGCATACTGTCGGTCTT
>seq02494;size=2
TACGGAGGGTGCAAGCATTAATCGGATTTATTGGGCGTAAAGGGCGCGTAGGCGGGGATA
TAAGTCAGATGTGAAATCCTGGGGCTCAACCTCAGAACTGCATTTGAAACTGTATCTCTT
>seq02495;size=2
TACAGAGGTGGCGAGCGTTGTTCGGATTTACTGGGCGTAAAGGGCGCGTAGGCGGCCGCG
TGTGTGGGGTGTGAAATCTCCGGGCTCAACCCGGAAAGTGCGCCCCAAACTGCGCGGCTG
>seq02496;size=2
TACGGAGGGTGCAAGCGTTAATCGGAATTACTGGGCGTAAAGCGCACGCAGGCGGTCTGT
CAAGTCGGATGTGAAACCCCCGGGCTTAACCTGGGAACTGCATTCGAAACTGGCAGGCTA
>seq02497;size=2
CACGTAGGAGGCAAACGTTATCCGGATTTACTGGGCGTAAAGCGCGTGTAGGTGGTTCTG
TAAGTAGGGCGTGAAAGCTCCTGGCTCAACTGGGAGAGGCCGTTCTAAACTGCAGAGCTA
>seq02498;size=2
TACGTATGGTGCGAGCGTTATCCGGATTTATTGGGCGTAAAGGGCTCGTAGGCGGTTCGT
CGCGTCCGGTGTGAAAGTCCATCGCCTAACGGTGGATCTGCGCCGGGTACGGGCGGGCTG
>seq02499;size=2
TACGTAGGGTGCAAGCGTTGTCCGGAATTACTGGGTGTAAAGGGAGTGTAGGCGGGTAAG
CAAGTTGAATGTGAAATCTATCGGCTCAACCGATAGGCTGCGTTCAAAACTGTTTATCTT
>seq02500;size=2
TACGGAGGGGGTTAGCGTTGTTCGGAATTACTGGGCGTAAAGCGTACGTAGGCGGATTGG
AAAGTTGGGGGTGAAATCCCAGGGCTCAACCCTGGAACTGCCTCCAAAACTATCAGTCTA
>seq02501;size=2
TACGTAGGGTGCGAGCGTTAATCGGAATTACTGGGCGTAAAGCGTGCGCAGGCGGTTTCG
TAAGACAGACGTGAAATCCCCGGGCTCAACCTGGGAACTGCGTTAGTGACTGCGAAGCTA
>seq02502;size=2
TACGTAGGCCCCGAGCGTTATCCGGAATTACTGGGCGTAAAGCGTTCGTAGGCGGTCCAA
AAAGTCTTGCGTGAAAGACCGGAGCTTAACTCCGAGTTTGCGCTCGAAACTCTTGGACTT
>seq02503;size=2
AACGTAGGAGGCTAGCGTTATCCGGATTTATTGGGCGTAAAGCGCGTGCAGGCGGTCTAG
TAAGTTGGATGTGAAAGCTCCTGGCTTAACTGGGAGAGGTCGTTCAAAACTGCTAGACTA
>seq02504;size=2
TACGGAGGGTGCAAGCCTTAATCGGAATTACTGGGCGTAAAGCGCACGCAGGCGGTCTGT
CAAGTCGGATGTGAAATCCCCGGGCTCAACCTGGGAACTGCATTCGAAACTGGCAGGCTA
>seq02505;size=2
TACGGAGGGTGCGAGCGTTAATCGGAATCACTGGGCGTAAAGCGCACGTAGGCGGTGTCG
TAAGTCGGACGTGAAATCCCTCGGCTCAACCGGGGAACTGCGTTCGATACTGCGATGCTT
>seq02506;size=2
TACGAAGGGGGCAAGCGTTGTTCGGATTTACTGGGCGTAAAGGGCGTCTAGGTGGCTGAA
TAAGTCGAATGTGAAATCTCCCCGCTCAACGGGGAAATGGCATTTGAAACTGTTTGGCTT
>seq02507;size=2
TACGGAGGGTGCGAGCGTTAATCGGAATCACTGGGCGTAAAGCGCACGTAGGCTGCTTGG
TAAGTCAGGGGTGAAAGCCCGCGGCTCAACCGCGGAACTGCCTTTGATACTGCCGAGCTA
>seq02508;size=2
TACGTAGGGAGCAAGCGTTATCCGGATTTATTGGGTGTAAAGGGTGCGTAGACGGGAAGG
TAAGTTAGTTGTGAAATCCCTCGGCTCAACTGAGGAACTGCGACTAAAACTGCTTTTCTT
>seq02509;size=2
TACGGAGGGGGCTAGCGTTGTTCGGAATTACTGGGCGTAAAGCGCACGTAGGCGGACGAG
AAAGTCAGAGGTGAAATCCCAGGGCTCAACCTTGGAACTGCCTTTGAAACTTCTTGTCTT
>seq02510;size=2
TACGGAGGGTGCAAGCGTTGTTCGGAATTACTGGGCGTAAAGGGCGCGTAGGCGGTAATA
TAAGTCAAATGTGAAATCCTCCAGCTTAACTGGAGAACAGCATCTGAAACTGTGTAACTA
>seq02511;size=2
GACAGAGGAGGCAAGCGTTGTTCGGAATCATTGGGCTTAAAGGGCGCGTAGGCGGCTTGG
TAAGTGTCCTGTGAAATCCCACGGCTCAACCGTGGAATTGCAGGGCAAACTGCTTGGCTT
>seq02512;size=2
TACGTAGGGGGCGAGCGTTACCCGGAATCACTGGGCGTAAAGGGAGCGTATGTGGCCTGA
CATGTCAACTGTGAAAACCCGGAGCTCAACTCCGGACTTGCAGTTGAAACTGCCAGGCTT
>seq02513;size=2
TACGTAGGGGGCGAGCGTTGTCCGGATTTATTGGGCGTAAAGGGTGCGTAGGCGGCCTTG
TAAGTCAGATGTGAAATCTCACGGCTTAACCGTGGTAAGCATTTGAAACTGTGAGGCTTG
>seq02514;size=2
TACGTAGGGGGCAAGCGTTGTCCGGAATGATTGGGCGTAAAGGGCGCGTAGGCGGCCCGG
TAAGTCTGAAGTGAAAGTCCTGCTTTTAAGGTGGGAATTGCTTTGGATACTGTCGGGCTT
>seq02515;size=2
TACGAAGGGGGCTAGCGTTGTTCGGAATTACTGGGCGTAAAGCGCACGTAGGCGGACTAT
TAAGTCAGGGGTGAAATCCCGGGGCTCAACCCCGGAACTGCCTTTGATACTGGTAGTCTC
>seq02516;size=2
TACGGAGGGTGCAAGTGTTATTCGGAATCACTGGGCGTAAAGAGCACGTAGGCGGATGGG
TAAGTCAGATGTGAAATCCCGGGGCTCAACTTCGGAACTGCATTTGATACTGCCCGTCAT
>seq02517;size=2
GACAGAGGGGGCAAGCGTTGTCCGGAGTTACTGGGCGTAAAGGGCGCGCAGGCGGTGGGC
TGCGTCGGCGCTGAAAGCGCCCCGCTTAACTGGGCGAGGTGCGCCGATACGAGTCCACTC
>seq02518;size=2
TACGTAGGGAGCGAGCGTTGTCCGGAATTACTGGGCGTAAAGGGCGCGTAGGCGGGTATT
TAAGTCAGATGTGAAAACTCCGGGCTCAACCTGGAGACTGCATTTGAAACTGAGTATCTT
>seq02519;size=2
TACGAAGGGGGCTAGCGTTGTTCGGAATTACTGGGCGTAAAGCGCGCGCAGGCGGTTCGA
TAAGTTAGGGGTGAAATCCCCGGGCTCAACCCGGGAACTGCCTTTAAGACTGTCGGGCTA
>seq02520;size=2
GACGGAGGGAGCAAGCGTTGTTCGGATTTACTGGGCGTAAAGGGCGTCTAGGCGGGCTGG
CAAGTCAGATGTGAAATCCCCCGGCTCAACCGGGGACCTGCATTTGATACTGCTGGTCTT
>seq02521;size=2
CACGTAGGGGGCGAGCGTTGTCCGGAATTACTGGGCGTAAAGGGCGCGCAGGCTGTTATG
CGAGTCTGCTGTGAAATGTACCGGCTCAACCGGTGCCTTGCGGCGGATACTGCGTAGCTG
>seq02522;size=2
TACGGAGGGTGCAAGCGTTGTTCGGAATTACTGGGCGTAAAGCGCGTGTAGGCGGCCTTG
CAAGTCAGACGTGAAAGCCCTCGGCTTAACCGGGGAAGTGCGTCTGAAACTGCTTGGCTT
>seq02523;size=2
TACGTAGGGGGCGAGCGTTACCCGGAATCACTGGGCGTAAAGGGAGCGTAGGTGGCCTGA
CATGTCAACTGTGAAAACCCGGAGCTCAACTCCGGACCTGCAGCTGAAACTGCCAGGCTT
>seq02524;size=2
TACGGGGGGGGCTAGCGTTGTTCGGAATCACTGGGCGTAAAGGGCGCGTAGGCGGCTAGG
CAGGTCTGGTGTGAAAGCCCTCGGCTCAACCGAGGAATTGCGCTAGAAACCGCTTGGCTA
>seq02525;size=2
TACGGAGGGGGCTAGCGTTGTTCGGAATTACTGGGCGTAAAGCGCACGTAGGCGGACCAG
AAAGTTGGGGGTGAAATCCCGGGGCTCAACCCCGGAACTGCCTTCAAAACTATTGGTCTG
>seq02526;size=2
TACGTAGGGTGCGAGCGTTGTCCGGAATTATTGGGCGTAAAGAGCTTGTAGGCGGTCCGT
TGCGTCGGAAGTGAAAACTCAGGGCTTAACCCTGAGCCTGCTTTCGATACGGGCGGACTT
>seq02527;size=2
GACGGAGGGTGCGAGCGTTGTTCGGAATCACTGGGCGTAAAGCGCGTGTAGGCGGTCTGA
TTAGTCGAATGTGAAAGCCCGAGGCTTAACCTCGGAAGTGCATTCGAAACTGTCAGGCTT
>seq02528;size=2
TACGGAGGGTGCAAGCATTAATCGGATTGATTGGGCGTAAAGGGCGCGTAGGTGGGAGTG
CAAGTCAGATGTGAAATCCCGGGGCTCAACCCCGGAACAGCATTTGAAACTGCACTTCTT
>seq02529;size=2
TACGTAGGTGACGAGCGTTATCCGGATTTACTGGGCGTAAAGCGCTTGTAGGTGGTCTCG
TAAGTTGGGCGTGAAAGCTCCGGGCTTAACCCGGAGAGGCCGTCCAATACTGTGAGACTA
>seq02530;size=2
TACGTAGGTGGCGAGCGTTGTCCGGAATTATTGGGCGTAAAGCGCGCGCAGGTGGGATCT
TAAGTCTGTTCTGAAAGTTCGGAGCTTAACTCCGTGATGGGATGGAAACTGGGATTCTTG
>seq02531;size=2
TACGGAGGGTGCAAGCGTTATTCGGAATTACTGGGTTTAAAGGGTGCGTAGGCGGTTAAA
TAAGTTGTCAGTGAAAGGCTACGGCTCAACTGTAGTAGTGCTGGCGATACTGTATTACTA
>seq02532;size=2
TACGGAGGGTGCAAGCGTTAATCGGAATTACTGGGCGTAAGCGCACGCAGGCGGTCTGTC
AAGTCGGATGTGAAATCCCCGGGCTCAACCTGGGAACTGCATTCGAAACTGGCAGGCTAG
>seq02533;size=2
TACAGAGGTGGCAAGCGTTGTTCGGATTTACTGGGTGTAAAGGATATGTAGGCGTCCTAT
TAAGTCGGATGTGAAATCCCCTGGCTCAACCAGGGAACTGCATCCGATACTGGCAGGATT
>seq02534;size=2
TACGGAGACTGCAAGCGTTACTCGGATTTACTGGGCGTAAAGGGTCCGCAGGCGGCCACG
TGTGTTGGGTGTGAAATCCCACGGCTTAACCGTGGAACTGCGCCCAAAACTACGTGGCTC
>seq02535;size=2
TACGGAGGGTGCAAGCGTTATTCGGAATTACTGGGCGTAAAGCGCACGTAGGCCGCTTTG
TAAGTCAGGTGTGAAATCCCACGGCTCAACCGTGGAACTGCCCTTGAAACTGCGAAGCTT
>seq02536;size=2
CACGTAGGAGGCAAACGTTATCCGGATTTACTGGGCGTAAAGCGCGTGTAGGTGGTTTGG
TAAGCAGGGCGTGAAAGCTCCTGGCTCAACTGGGAGAGGACGTTCTAAACTGCCAAGCTT
>seq02537;size=2
TACGGAGGGTGCAAACGTTAATCGGAATTACTGGGCGTAAAGCGCGCGTAGGCGGTTTGG
TAAGTGGGATGTGAAAGCCCCGGGCTCAACCTGGGAATTGCATTCCAAACTGTCAGACTA
>seq02538;size=2
TACGAGAGGTACAAACGTTACCCGGAATCATTGGGCGTAAAGCGTCCGCAGGTGGTTTGA
TAAGTTGGATATTAAATCTTGAGGCTCAACTTCAAGGCTGTGTCCAAAACTATCTCACTA
>seq02539;size=2
TACGGAGGGTGCAAGCGTTGTTCGGAATTACTGGGCGTAAAGCGCGTGTAGGCGGATATA
CATGTCAGATGTGAAATCCCTTGGCTCAACTGAGGAAGTGCATCTGAAACTGCATATCTT
>seq02540;size=2
TTCGAAGGTGGCGAGCGTTGTTCGGAATCACTGGGCTTAAAGGGCGCGTAGGCGGCTTGT
CAAGTGTCTGGTGAAAGACCCCGTCTTAACCGGGGAACGGCTGGGCAAACTGACGAGCTT
>seq02541;size=2
TACGAAGGGGGCTAGCGTTGTTCGGAATTACTGGGCGTAAAGCGCGCGCAGGCGGTTTGG
TAAGTTAGGGGTGAAATCCCCGGGCTCAACCCGGGAATGGCCTTTAAGACTGCCAGGCTA
>seq02542;size=2
TACGGAGGATGCGAGCATTATCCGGATTTATTGGGTTTAAAGGGTGCGTAGGCGGCTTTT
TAAGTCAGCGGTGAAATTTTGCAGCTTAACTGTAACAGTGCCGTTGATACTGGGGAGCTA
>seq02543;size=2
TACGAAGGGGGCTAGCGTTGCTCGGAATCACTGGGCGTAAAGCGCACGTAGGCGGATACT
TAAGTCAGGGGTGAAATCCTGGAGCTCAACTCCAGAACTGCCTTTGATACTGGGTATCTC
>seq02544;size=2
TACGTAGGGTGCGAGCGTTAATCGGAATTACTGGGCGTAAAGCGTGCGCAGGTGGCGTCG
CAAGTCAGGCGTGAAATCCCCGGGCTTAACCTGGGAATTGCACTTGAAACTACGATGCTA
>seq02545;size=2
TACGGAGGGTGCAAGCGTTAATCGGAATTACTGGGCGTAAAGCGCACGCAGGCGGTTTGT
TAAGTCGGATGTGAAATCCCCGGGCTCAACCTGGGAACTGCATTTGATACTGGCAAGCTA
>seq02546;size=2
TACGAATGGAGCGAGCGTTGTTCGGAATCACTGGGCGTAAAGGGTGCGCAGGCGGTCATG
AAAGTTAGAAGTGAAAGCCCCGGGCTTAACCCGGGAATTGCTTTTAAAACTCCATGACTA
>seq02547;size=2
TACGTAGGGTGCGAGCGTTGTCCGGAATTACTGGGCGTAAAGAGCTCGTAGGTGGTTTGT
CGCGTTGTTCGTGAAAACTCACAGCTTAACTGTGGGCGTGCGGGCGATACTGGCAGACTG
>seq02548;size=2
TACGGGGGGTGCGAGCGTTGTTCGGAATTATTGGGCGTAAAGAGCGTGTAGGCGGCTGGA
TCAGTCAGATGTGAAATCCCTGGGCTTAACCCAGGACGTGCATTTGAAACTGTCTAGCTT
>seq02549;size=2
TACGTAGGGGGCGAGTGTTACCCGGAATCACTGGGCGTAAAGGGAGCGTAGGTGGCCTGA
CATGTCAACTGTGAAAACCCGGAGCTCAACTCCGGACTTGCAGTTGAAACTGCCAGGCTT
>seq02550;size=2
TACGTAGGTGGCGAGCGTTGTTCGGATTTACTGGGCGTAAAGGGTCCGCAGGGGGCCGGC
CAAGTCCGATGTGAAATCCCGGAGCTCAACTCCGGAACTGCATTGGAAACTAGTCGGCTA
>seq02551;size=2
TACGTAGGGAGCGAGCGTTGTCCGGAATTATTGGGCGTAAAGGGTGCGTAGGCGGCGATG
CAAGTCAGATGTGAAATCCCCGGGCTTAACTCGGGTGTGTCATTTGAAACTGCATTGCTT
>seq02552;size=2
TACGGAGGGTGCAAGCGTTAATCGGAATTACTGGGCGTAAAGCGCACGTAGGCGGTTAGA
TAAGTGGGATGTGAAAGCCCCGAGCTTAACTTGGGAACTGCATCTCAAACTATCTAACTA
>seq02553;size=2
TACGGAGGGTGCAAGCGTTAATCGGAATTACTGGGCGTAAAGCGCACGCAGGCGGTCTGT
CAAGTCGGATGTGAAATCCCCGGGCTCAACCTGGGAACTGCATTAGAAACTGGCAGGCTA
>seq02554;size=2
CACGTAGGGGGCGAGCGTTGTCCGGATTTATTGGGCGTAAAGAGCTCGTAGGCGGTTCTG
TAAGTCGGGTGTGAAAACTCCGGGCTCAACCCGGAGACGCCACTCGATACTGCGGTGACT
>seq02555;size=2
TACGGAGGATGCAAGCGTTGTTCGGAATTATTGGGCGTAAAGGGCGTGTAGGCGGTTAGC
TAAGTCAGATGTGAAATCCCTAGGCTTAACTTAGGAACTGCATTTGATACTGGTTGGCTA
>seq02556;size=2
TACGTAGGTGGCGAGCGTTGTCCGGAATTATTGGGCGTAAAGCGCGCGCAGGTGGGAAGG
TAAGTCTATTGTAAAAGTGCGGGGCTCAACCCCGTAAAGCGAAGGAAACTGCCATTCTTG
>seq02557;size=2
TACGTAGGGGGCGAGCGTTGTCCGGAATTATTGGGCGTAAAGGGTTCGTAGGCGGTAATA
CATGTCAGATGTGAAATCTTGTGGCTTAACCACATCAAGCATCTGAAACTGTATAACTTG
>seq02558;size=2
TACGTAGGGTGCAAGCATTAATCGGAATTATTGGGCGTAAAGGGCGCGTAGGCGGATAGT
CAAGTCTTGTGTGAAATTTCGGGGCTCAACCTCGAAGCGGCACAGGAAACTCACTATCTT
>seq02559;size=2
TACGGAGGGTCCGAGCGTTATCCGGATTTATTGGGTTTAAAGGGTGCGTAGGCGGTTTTA
TAAGTCAGCGGTGAAATTTTCCGGCTCAACCGGGGGACTGCCGTTGATACTGTAAGGCTA
>seq02560;size=2
CACGGAGGGTGCAAGCGTTAATCAGAATTACTGGGCGTAAAGCGCACGCAGGCGGTCTGT
CAAGTCGGATGTGAAATCCCCGGGCTCAACCTGGGAACTGCATTCGAAACTGGCAGGCTA
>seq02561;size=2
TACGGGGGAGGCAAGCGTTAATCGGATTTATTGGGCGTAAAGGGCGTGTAGGCGGCTCTT
TAAGTCAGGTGTTAAAGGCCACGGCTCACCCGTGGACATGCGCCTGATACTGAAGGGCTT
>seq02562;size=2
TACAGAGGGTGCAAGCGTTAATCGGAATCACTGGGCGTAAAGCGTGCGTAGGTGGTCATG
CAAGTCGGGTGTGAAATCCCCGGGCTTAACCTGGGAACTGCATTCGATACTACATGGCTA
>seq02563;size=2
TACGTAGGGAGCGAGCGTTGTCCGGATTTATTGGGCGTAAAGGGCTTGTAGGTGGCTTGT
CGCGTCTGCCGTGAAATTCCGCAGCTTAACTGTGGTAGTGCGGTGGGTACGGGCAGGCTT
>seq02564;size=2
AACGTAGGGGGCGAGCGTTATCCGGAATTACTGGGTGTAAAGGGTACGTAGGCGGATTTG
TAAGTTGGGTGTAAAAACTCAGGGCTTAACCTTGAGCTTGTGCCCAATACTGCAAATCTA
>seq02565;size=2
CACCGGCAGCTCAAGTGGTGGCCATTTTTATTGGGCCTAAAGCGTTCGTAGCCGGCTTGA
TAAGTCTCTGGTGAAATCCCACAGCTTAACTGTGGGAATTGCTGGAGATACTATTAGGCT
>seq02566;size=2
CACGTAGGGGGCGAGCGTTGTCCGGAATTACTGGGCGTAAAGGGCGCGCAGGCTGTTATG
CGAGTCTGCTGTGAAATGTACCGGCTCAACCGGTGAATTGCGGCGGATACCGCATAGCTT
>seq02567;size=2
TACGGAGGATGCGAGCGTTATCCGGATTTTTTGGGTTTAAAGGGTGCGTAGGCGGCTTTT
TAAGTCAGCGGTGAAATTTTGCAGCTTAACTGTAACAGTGCCGTTGATACTGGGGAGCTA
>seq02568;size=2
TACGGAGGGAGCTAGCGTTATTCGGAATTACTGGGCGTAAAGCGCACGTAGGCGGCTTTG
TAAGTTAGAGGTGAAAGCCTGGAGCTCAACTCCAGAATTGCCTTTAAGACTGCATCGCTT
>seq02569;size=2
TACAGAGGTCTCGAGCGTTGTTCGGATTTACTGGGCGTAAAGGGAGCGTAGGCGGTTTGG
TGTGTCGAATGTGAAATCCCACGACTCAACCGTGGAATGGCATTCGAAACTGCTGGGCTA
>seq02570;size=2
TACGAAGGGGGCTAGCGTTGCTCGGAATCACTGGGCGTAAAGCGCACGTAGGCGGACTCT
TAAGTCGGGGGTGAAATCCTGGAGCTCAACTCCAGAACTGCCTTCGATACTGAGAGTCTT
>seq02571;size=2
TACGTAGGTGGCGAGCGTTGTCCGGAATTACTGGGTGTAAAGGGCGTGTAGGCGGGGATA
CAAGTCAGGTGTGAAATTCCGCGGCTCAACTGCGGGACTGCATTTGTAACTGTATATCTT
>seq02572;size=2
TACGGAGGGTGCAAGCGTTAATCGGAATTACTGGGCGTAAAGCGTGCGCAGGCGGTTTGT
TAAGTCTGTTGTGAAATCCCCGAGCTCAACTTGGGAATTGCAATGGATACTGGCAAGCTG
>seq02573;size=2
TACGTAGGGTGCGAGCGTTGTCCGGAATTACTGGGCGTAAAGAGCTTGTAGGTGGTTTGT
CGCGTTGTTCGTGAAATCTCACGGCTTAACTGTGAGCGTGCGGGCGATACGGGCAGACTG
>seq02574;size=2
TACGTAGGGGGCAAGCGTTGTCCGGAATTATTGGGCGTAAAGGGCGCGTAGACGGCTTAG
TAAGTTACTGGTGAAAGCCCACCTTTCAAGGGTGGAACTGCCGGTAATACTGTTGAGCTT
>seq02575;size=2
TACGGAGGGTGCGAGCGTTAATCGGAATTACTGGGCGTAAAGCGCGCGTAGGTGGCTTGA
TAAGCCGGTTGTGAAAGCCCCGGGCTCAACCTGGGAACGGAATCCGGAACTGTCAGGCTA
>seq02576;size=2
TATGGAGGGTGCAAGCGTTAATCGGAATTACTGGGCGTAAAGCGCACGCAGGCGGTTTGT
TAAGTCAGATGTGAAATCCCCGGGCTCAACCTGGGAACTGCATCTGATACTGGCAAGCTT
>seq02577;size=2
TACGTAGGGTGCGAGCGTTGTCCGGATTTATTGGGCGTAAAGAGCTTGTAGGCGGTTGGT
TGCGTCGAAAGTGCAAACTCAGGGCTTAACTCTGAGCCTGCTTTCGATACTGGCTGACTG
>seq02578;size=2
TACGTAGGGTGCGAGCGTTAATCGGAATTACTGGGCGTAAAGCGTGCGCAGGCGGTTTTG
TAAGACAGAGGTGAAATCCCCGGGCTCAACCTGGGAGCTGCCTTTGTTACTGCAAGGCTG
>seq02579;size=2
TACGGAGGATGCGAGCGTTATCCGGATTTATTGGGTTTAAAGGGTGCGTAGGCGGCTTTT
TAAGTCAGCGGTGAAATTTTGCAGCTTAACTGTAACAGTGTCGTTGATACTGGGGAGCTA
>seq02580;size=2
TACGAGTGGAGCAAGCGTTGTTCGGAATCACTGGGCGTAAAGGGTGCGCAGGCGGGCATG
AAAGTCAGAAGTGAAAGCCCAGGGCTTAACCTTGGAACTGCTTTTGAAACTTCATGTCTA
>seq02581;size=2
TACGGAGGATGCAAGCGTTATCCGGATTCATTGGGTTTAAAGGGTGCGTAGGCGGCTTTT
TAAGTCAGTGGTGAAATCCTGCCGCTTAACGGTAGAATTGCCATTGATACTGAAAAGCTT
>seq02582;size=2
TACGGAGGGTGCAAGCATTGATCGGAATTATTGGGCGTAAAGGGCGCGTAGGCGGCGAGG
TAAGTCAGATGTGAAATTCCGGGGCTCAACCCCGGAGCTGCATTTGAAACTCCCTTGCTA
>seq02583;size=2
TACGGAGGGTGCAAGCGTTGATCGGAATTACTGGGCGTAAAGCGCACGCAGGCGGTCTGT
CAAGTCGGATGTGAAATCCCCGGGCTTAACCTGGGAACTGCATTCGAAACTGGCAGGCTA
>seq02584;size=2
TACGTAGGTGGCAAGCGTTGTCCGGATTTACTGGGTGTAAAGGGCGCGTAGGCGGACTGG
CAAGTCAGATGTGAAATCCATGAGCTCAACTCATGAACTGCATTTGAAACTGTTGGTCTT
>seq02585;size=2
TACGGAGGGAGCTAGCGTTGTTCGGAATTACTGGGCGTAAAGCGCACGTAGGCGGCTATT
TAAGTCAGGGGTGAAATCCCGGGGCTCAACTCCGGAACTGCCCTTGAAACTGGATAGCTA
>seq02586;size=2
TACAGAGGGCGCAAGCGTTGTTCGGATTCACTGGGCATAAAGAGCACGTAGGCGGCTACG
TAAGTCGGATGTGAAATCCCGCGGCTCAACCGCGGAATGGCATCCGATACTGCGTGGCTC
>seq02587;size=2
TACGGAGGGTGCAAGCGTTAATCGGAATTACTGGGCGTAAAGCGCACGCAGGCGGTCTGT
CAAGTCGGATGTGAAATCCCCGGGCTCAACCTGGGAACTGCATTCCAAACTGGCAGGCTA
>seq02588;size=2
TGCGTAGGGGGCGAGCGTTACCCGGAATCACTGGGCGTAAAGGGAGCGTAGGTGGCCTGA
CATGTCAACTGTGAAAACCCGGAGCTCAACTCCGGACTTGCAGTTGAAACTGCCAGGCTT
>seq02589;size=2
TACGTAGGGGACGAGCGTTACCCGGAATCACTGGGCGTAAAGGGAGCGTAGGTGGCCTGA
CATGTCAACTGTGAAAACCCGGAGCTCAACTCCGGACTTGCAGTTGAAACTGCCAGGCTT
>seq02590;size=2
TACGTAGGGTGCAAGCGTTAATCGGAATTACTGGGCGTAAAGCGTGCGCAGGCGGTTTTG
TAAGACAGAGGTGTAATCCCCGGGCTCAACCTGGGAACTGCCTTTGTGACTGCAAGGCTG
>seq02591;size=2
TACGGAGACTGCAAACGTTACTCGGATTTACTGGGCGTAAAGGGTCCGCAGGTGGCCAGA
TATGTCAGGGGTGAAATCTTGTGGCTCAACCACAAAACTGCCCTTGAAACTATTTGGCTA
>seq02592;size=2
TACGGAGGGTGCAAGCGTTACTCGGAATCACTGGGCATAAAGAGCGTGTAGGCGGATTTG
TAAGTTGGGAGTGAAAGCCTATGGCTCAACCATAGAACTGCTTCCAAAACTGCATGTCTA
>seq02593;size=2
TACGGAGGTGGCAAGCGTTGTTCGGAATTACTGGGCGTAAAGGGCGCGTAGGCGGTTTTG
CAAGTCAGATGTGAAAGCCCCGGGCTTAACTCGGGAATTGCATCTGAAACTGCTTAACTT
>seq02594;size=2
TACGGAGGGTGCAAGTGTTATTCGGAATCACTGGGCGTAAAGAGCACGTCGGCGGATGGG
TAAGTCAGATGTGAAATCCCGGGGCTCAACTTCGGAACTGCATTTGATACTGCCCGTCTT
>seq02595;size=2
TACGGAGGGTGCAAGCGTTAATCGGAATTACTGGGCGTAAAGCGCACACAGGCGGTCTGT
CAAGTCGGATGTGAAATCCCCGGGCTTAACCTGGGAACTGCATTCGAAACTGGCAGGCTA
>seq02596;size=2
TACGTAGGGTGCAAGCGTTAATCGGAATTACTGGGCGTAAAGCGTGCGCAGGCGGTTTTG
TAAGACAGTGGTGAAATCCCCGGGCTCAACCTGGGAACTGCCATTGTGACTGCAAGGCTA
>seq02597;size=2
TACGTAGGTGGCGAGCGTTGTCCGGAATTACTGGGTGTAAAGGGAGTGTAGGCGGGGCTT
CAAGTCCGTTGTGAAACCGATCGGCTCAACTGATCGTTGCGGCGGAAACTTGAGCTCTTG
>seq02598;size=2
TACGGAGGGTGCAAGCGTTAATCGGAATTACTGGGCGTAAAGCGCACGCAGGCGGTCTGT
CAAGTCGGATGTGAAATCCCCGGGCTCACCCTGGGAACTGCATTCGAAACTGGCAGGCTA
>seq02599;size=2
TACGGAGGGTGCAAGCGTTAATCGGAATTACTGGGCGTAAAGCGCACGCAGGCGGTCTGT
CAAGTCGGTTGTGAAATCCCCGGGCTCAACCTGGGAACTGCATTCGAAACTGGCAGGCTA
>seq02600;size=2
TACGGAGGGTGCAAACGTTAATCGGAATTACTGGGCGTAAAGCGCGCGTAGGCGGTTTGG
TAAGTGGGATGTGAAAGCCCCGGGCTCAACCTGGGAATTGCATTCCAAACTGCCAGACTA
>seq02601;size=2
TACGTAGGGGGCGAGCGTTGTCCGGAATTATTGGGCGTAAAGGGTTCGCAGGCGGCCCGT
TAAGTCAGATGTGAAAGATCACGGCTCAACCGTGGTAAGCATTTGAAACTGACAGGCTTG
>seq02602;size=2
TACGGAGGATCCGAGCGTTATCCGGATTTACTGGGTTTAAAGGGTGCGTAGGCGGGCCCC
TCAGTCGGCGGTGAAAGTCTGCGGCTCAACCGTAGGAATGCCGTTGATACTGGGGGTCTT
>seq02603;size=2
TACGAGGGGTGCAAACGTTATTCGGATTTATTGGGCGTAAAGGGTGTGTAGGCGGCATGT
TGTGTCTACCGTTAAATACTCCAGCTTACCTGGAGAAGTGCGGTGGAAACTAATGTGCTA
>seq02604;size=2
TACGAAGGGGGCTAGCGTTGTTCGGAATTACTGGGCGTAAAGCGCACGTAGGCGGATATT
TAAGTCAGGGGTGAAATCCCGCAGCTCAACTGCGGAACTGCCTTTGATACTGGGTATCTT
>seq02605;size=2
CACGGGGGTTGCGAGCGTTGTCCGGAATTACTAGGCGTAAAGTGCAGGTAGGCGGATAAA
TAAGTTTAAGGTTAAAGGCTACGGCTTACCCGTAGTAATGCGTTAGATACTGTTTATCTG
>seq02606;size=2
TACGAAGGGTGCAAGCGTTACTCGGAATTACTGGGCGTAAAGCGTGCGTAGGCGGTTCGT
TAAGTCTGACGTGAAATCCCCGGGCTCAACCTGGGACGTGCGTTGGAAACTGGCGATCTA
>seq02607;size=2
TACGGAGGGTGCAAGTGTTATTCGGAATCACTGTGCGTAAAGAGCACGTAGGCGGATGGG
TAAGTCAGATGTGAAATCCCGGGGCTCAACTTCGGAACTGCATTTGATACTGCCCGTCTT
>seq02608;size=2
GACGAAGGGGGCAAGCGTTATTCGGATTCATTGGGCGTAAAGGGCGCGTAGGCGGCCAGG
CGCGTCCGGTGTGAAATCGCTGCCGCTCAACGGAGCGACTGCACTGGATACGGCTTGGCT
>seq02609;size=2
TACGTAGGGTCCGAGCGTTGTCCGGAATTACTGGGCGTAAAGAGCTCGTAGGTGGTTTGT
CGCGTTGTCCGTGAAAACTCACAGCTCAACTGTGGGCGTGCGTGCGATACGGGCAGACTG
>seq02610;size=2
TACGTAGGGCGCGAGCGTTGTCCGGATTTATTGGGCGTAAAGAGCTCGTAGGCGGTTTGT
CGCGTCTGCTGTGAAATCCTCTGGCTTAACTGGGGGCGTGCAGTGGGTACGGGCAGACTG
>seq02611;size=2
TACGGAGGTCCCGAGCGTTGTTCGGAATTACTGGGCGTAAAGGGAGCGCAGGCGGACAGG
TCAGTCTGAAGTGGAAATCCGGGGCTCAACCTCGGACTTGCTTCGGATACTGCTTGTCTT
>seq02612;size=2
CACCGGCGGCTCGAGTGGTAACCGTTATTATTGGGTCTAAAGGGTCTGTAGCCGGCCGGA
TAAGTCTCTTGAGAAATCCAGCAGCTCAACTGTTGGGCTTTCAGGAGATACTGTTCTGCT
>seq02613;size=2
TACAGAGGTCCCAAGCGTTGTTCGGATTTACTGGGCGTAAAGGGCGCGTAGGTGGCGGTG
TAAGTCGGATGTGAAATCTCCGAGCTCAACTCGGAAACTGCATTGGAAACTACATTGCTC
>seq02614;size=2
TACGGAGGGTGCAAGCGTTAATCGGAATTACTGGGCGTAAAGCGCACGCAGGCGGTCTGT
CAAGTCGGATGTGAAATCCCCGGGCTTAACCTGGGAACTGCATTCGAAACTAGCAGGCTA
>seq02615;size=2
TACGTAGGGTGCAAGCGTTGTCCGGATTTATTGGGCGTAAAGAGCTCGTAGGCGGTTTGT
CGCGTCGGATGTGAAAACCTGGGGCTTAACTCCGGGCCTGCATTCGATACGGGCAAACTA
>seq02616;size=2
TACGGAGGGTGCAAGCGTTAATCGGAATTACTGGGCGTAAAGCGCACGCAGGCGGTCTGT
CAAGTCGGATGTGAAATCCCCGGACTTAACCTGGGAACTGCATTCGAAACTGGCAGGCTA
>seq02617;size=2
TACGTAGGGAGCGAGCGTTGTCCGGAATTACTGGGCGTAAAGGGTGCGTAGGCGGTCAGG
CAAGTCAGATGTGAAATCCCCGGGCTTAACTCGGGTGGTGCATTTGAAACTGCTTGACTT
>seq02618;size=2
TACGAAGGGGGCTAGCGTTGTTCGGATTTACTGGGCGTAAAGCGCACGTAGGCGGATTGT
TAAGTCAGGGGTGAAATCCCAGAGCTCAACTCTGGAACTGCCTTTGATACTGGCAATCTC
>seq02619;size=2
TACAGAGGTGGCAAGCGTTGTTCGGATTTACTGGGCGTAAAGGATGCGTAGGTGGCGCTG
TATGTCAGATGTGAAAGCTCATCGCTCAACGGTGAAAGTGCATTTGAAACTACAGTGCTA
>seq02620;size=2
TACGGAGGGTGCAAGCGTTAATCGGAATTACTCGGCGTAAAGCGCACGCAGGCGGTCTGT
CAAGTCGGATGTGAAATCCCCGGGCTCAACCTGGGAACTGCATTCGAAACTGGCAGGCTA
>seq02621;size=2
TACGTAGGGTGCGAGCGTTAATCGGAATTACTGGGCGTAAAGCGTGCGCAGGCGGATTGT
TAAGCAAGACGTGAAATCCCCGGGCTTAACCTGGGAATGGCGTTTTGAACTGGCAGTCTA
>seq02622;size=2
TACGTAGGGGGCTAGCGTTATCCGGAATTACTGGGCGTAAAGGGTGCGTAGGCGGTCTTT
CAAGCCAGAAGTGAAAGGCTACGGCTCAACCGTAGTAAGCTTTTGGAACTGTAGGACTTG
>seq02623;size=2
AACGTAGGGGGCGAGCGTTATCCGGAATTACTGGGTGTAAAGGGTACGTAGGCGGATTTG
CAAGTTGGGTGTAAAAACTCAGGGCTTAACCTTGAGCTTGTGCCCAATACTGCAAGTCTA
>seq02624;size=2
TACGGAGGGTGCAAGCGTTAATCGGAATTACTGGGCGTAAAGCGCACGCAGGCGATTTGT
TAAGTCAGATGTGAAATCCCCGGGCTCAACCTGGGAACTGCATCTGATACTGGCAAGCTT
>seq02625;size=2
CACGGGGGTTGCGAGCGCTGTCCGGAATTACTAGGCGTAAAGTGCAGGTAGGCGGATAAA
TAAGTTTAAGGTTAAAGGCTACGGCTTACCCGTAGTAAGGCGTTAGATACTGTTTATCTG
>seq02626;size=2
CACGTAGGAGGCAAACGTTATCCGGATTTACTGGGCGTAAAGCGCGCGTAGGTGGTTTGG
TAAGTAGGGCGTGAAAGCTCCTGGCTCAACTGGGAGAGGACGTTCTAAACTGCCAAGCTT
>seq02627;size=2
TACGTAGGTGGCAAGCGTTGTCCGGAATTATTGGGCGTAAAGCGCGCGCAGGTGGGATTT
TAAGTCCATTTTGAAAGTTCGGAGCTTAACTCCGTGATGGGATGGAAACTGGGATTCTTG
>seq02628;size=2
AACGTAGGGGGCGAGCGTTATCCGGAATTACTGGGTGTAAAGGGTACGTAGGCGGATTTG
TAAGTTGGGTGTAAAAACTCAGGGCTTAACCTTGAGCATGTGCCCAATACTGCAAGTCTA
>seq02629;size=2
GACAGAGGAGGCAAGCGTTGTTCGGATTCATTGGGCTTAAAGCGGGTGTAGGCGGCTATA
CAAGTGTCTTGTGAAAGCCCCCGGCTCAACCGGGGAACTGCTGGGCAAACTGTATAGCTT
>seq02630;size=2
TACGTAGGGTGCGAGCGTTATCCGGATTTATTGGGCGTAAAGGGCTCGTAGGCGGTTCAT
CGCGTCCGGTGTGAAAGTCCATCGCCTAACGGTGGATCTGCGCCGGGTACGGGCGGGCTG
>seq02631;size=2
TACGGAGGGTGCAAGCGTTAATCGGAATTACTGGGCGTAAAGCGCACGCAGGCGGTCTGT
CAAGTCGGATGTGAAATCCCCGGGCTTAACCTGGGAACTGCATTCGAAACTGGCAAGCTT
>seq02632;size=2
GACAGAGGGTGCAAGCGTTGTCCGGAATTATTGGGCGTAAAATGTCCGTAGGCGGTTTAT
TAAGTCTAAAATTAAATTGCTTGGCTCAACCAAGCCTCGTTTTAGATACTGGTAAACTAG
>seq02633;size=2
TACGGAGGGTGCAAGCGTTGTTCGGAATCACTGGGCGTAAAGGGCGCGCAGGCGGTTTGG
TAAGTCAGATGTGAAAGCCCACGGCTTAACCGTGGAAGTGCATTTGATACTGCTAGACTT
>seq02634;size=2
TACGGAGGGTGCAAGCGCTAATCGGAATTACTGGGCGTAAAGCGCACGCAGGCGGTTTGT
TAAGTCAGATGTGAAATCCCCGGGCTCAACCTGGGAACTGCATCTGATACTGGCAAGCTT
>seq02635;size=2
TACGTAGGGTGCGAGCGTTAATCGGAATTACTGGGCGTAAAGCGTGCGCAGGCGGTTCGG
TAAGTCTGATGTGAAAGCCCCGGGCTCAACCTGGGAATGGCATTGGATACTGGCGGGCTG
>seq02636;size=2
GACGAACCGTCCAAACGTTACTCGGAATTACTGGGCTTAAAGGGTGCGTAGGCGGCTCAG
AAAGTTGGGTGTGAAAGCCCTCGGCTTAACCGAGGAGGGTCGCCCAAAACTACTGGGCTT
>seq02637;size=2
TACGTAGGGTGCAAGCATTATCCGGAGTGACTGGGCGTAAAGAGTTGCGTAGGTGGTTAG
TAAAGCGAATAGTGAAACCTGGTGGCTCAACCATACAGACTATTATTCGAACTCACTAAC
>seq02638;size=2
TACGTAGGGGGCGAGCGTTACCCGGAATCACTGGGCGTAAAGGGAGCGTAGGTGGCCTGA
CATGTCAACTGTGAAAATCCGGAGCTCAACTCCGGACTTGCAGTTGAAACTGCCAGGCTT
>seq02639;size=2
TACGTAGGTGGCGAGCGTTGTCCGGATTTACTGGGTGTAAAGGGCGTGTAGGCGGGGCGG
TAAGTCAGATGTGAAATGTAGGGGCTCAACCCCTGAATTGCATTTGAAACTATCGTTCTT
>seq02640;size=2
TACGGGGGGTGCAAGCGTTGTTCGGAATCATTGGGCGTAAAGAGCGTGTAGGCGGCTGGA
CAAGTCACATGTGAAATCCCTGGGCTTAACCCAGGAAGTGCATTTGAAACTGTCTAGCTG
>seq02641;size=2
TACGGAGGGTGCAAGCGTTAATCGGAATTACTGGGCGTAAAGCGCACGCAGGCGGTCTGT
CAAGTCGGATGTGAAATCCCCGGGCTCAACCTGGTAACTGCATTCGAAACTGGCAGGCTA
>seq02642;size=2
TACGTAGGTGGCAAGCGTTGTCCGGATTTACTGGGCGTAAAGAGTATGTAGGCGGATGCT
TAAGTCAGATGTGAAATTCCCGGGCTCAACCTGGGCGCTGCATTTGAAACTGGGCATCTA
>seq02643;size=2
GACGTAGGATGCGAGCGTTGTCCGGATTCATTGGGCGTAAAGAGTTCGTAGGTGGTTTGT
TAAGTCTGATGTTAAAGATCGGGGCTCAACCCTGAGACTGCATTGGATACTGGCAGACTT
>seq02644;size=2
CACCGGCGGCTCGAGTGGTAACCGTTATTATTGGGTCTAAAGGGTCTGTAGCTGGCCGGA
TAAGTCTCTTGAGAAATCCAGCAGCTCAACTGTTGGGCTTTCAGGAGATACTGTTCGGCT
>seq02645;size=2
TACGTAGGTGGCAAGCGTTGTCCGGATTTATTGGGCGTAAAGCGAGCGCAGGCGGTTCCT
TAAGTCTGATGTGAAAGCCCACGGCTCAACCGTGGAAGGTCATTGGAAACTGGGGAACTT
>seq02646;size=2
CACGTAGGAGGCAAGCGTTATCCGAATTTACTGGGCGTAAAGCGCGTGCAGGCGGTTCGG
TAAGTTGGATGTGAAATCTCCCGGCTCAACTGGGAGAGGTCGTTCAATACTGTCGGACTA
>seq02647;size=2
TACGTAGGTGGCAAGCGTTATCCGGATTTACTGGGCGTAAAGGGAGCGTAGGCGGATAAT
TAAGTGGGATGTGAAATACCCGGGCTCAACCTGGGTGCTGCATTCCAAACTGGTTATCTA
>seq02648;size=2
CACGTAGGGGGCGAGCGTTGTTCGGAATTACTGGGCGTAAAGGGCATGTAGGCGGTTTTG
TAAGCCTGGCGTGAAATTCTGCAGCTTAACTGTAGGACTGCGCTGGGAACTGCGAGACTG
>seq02649;size=2
GACGTAGGAGGCGAGCGTTATTCGGATTTACTGGGCGTAAAGCGCGTGCAGGCGGCTTCG
TGAGTCAGGCGTGAAATCTCCCGGCTTAACTGGGAGGCTGCGTCTGATACTGCGGAGCTA
>seq02650;size=2
GACGGGGGGTGCGAGCGTTAATCGGATTTATTGGGCGTAAAGGGGGCCTAGGCGGCTGAG
TAAGTCAGGGGTGAAATCTGCACGGCTCACCCGGCAAATTGCCCTTGATACTGCTCGGCT
>seq02651;size=2
CACGTAAGGTGCGAGCGTTGTTCGGAATTATTGGGCGTAAAGGGCATGTAGGCGGTTATC
TAAGCTTGGTGTGAAATCCCGGAGCTTAACTCCGGAACTGCATTGAGAACTGGGTAACTA
>seq02652;size=2
TACGGAGACTGCGAGCGTTACTCGGATTCACTGGGCGTAAAGGGTGCGCAGGCGGTGATG
CATGTCAGGTGTGAAATCCCGGGGCTTAACTCCGGAAGTGCGCCTGAAACTGCATTACTA
>seq02653;size=2
TACGGAGGATGCGAGCGTTATCCGGATTTATTGGGTTTAAAGGGTGCGTAGGCGGCCTTG
TAAGTCAGCGGTGAAATTTTGCAGCTTAACTGTAACAGTGCCGTTGATACTGCGGTGCTA
>seq02654;size=2
TACGAAGGGAGCTAGCGTTGTTCGGAATCACTGGGCGTAAAGCGCACGTAGGCGGATTTG
TTAGTCAGGGGTGAAATCCCGGGGCTCAACCTCGGAACTGCCTTTGATACTGCAAATCTA
>seq02655;size=2
TACGGAGGATGCGAGCGTTATCCGGATTTATTGGGTTTAAAGGGTGCGTAGGCGGCTTTT
TAAGTCAGCGGTGAAATTTTGCAGCTTAACTGTAACAGTGCCGTCGATACTGGGGAGCTA
>seq02656;size=2
CACGGGAGTTGCGAGCGTTGTCCGGAATTACTAGGCGTAAAGTGCAGGTAGGCGGATAAA
TAAGTTTAAGGTTAAAGGCTACGGCTTACCCGTAGTAAGGCGTTAGATACTGTTTATCTG
>seq02657;size=2
CACGTAAGGGGCAAGCGCTGTCCGGAATCACTGGGCGTAAAGGGAGCGTAGGCGGGAAAT
TAAGTCAGATGTGAAAGTTTGCGGCTCAACCGTAAAATTGCATTTGATACTGGTTTTCTA
>seq02658;size=2
TACGGAGGGTGCGAGCGTTATCCGGAATCACTGGGTTTAAAGGGTGCGTAGGCGGCCCGG
TAAGTCAGTTGTGAAATACCCTTGCTTAACGAGCGGAGTTGCGATTGATACTGTCGGGCT
>seq02659;size=2
TACGGAGGGTGCAAGCGTTAATCGGAATTACTGGGCGTAAAGCGCACGCAGGCGGTCTGT
CAAGTCGGATGTGAAATCCCCGGGCTTAACCTGGGAACTGCATTCGAAACTGGTAGGCTA
>seq02660;size=2
TACGTAGGTGGCGAGCGTTATTCGGATTCACTGGGCGTAAAGGGTCCGTAGGGGGTCTGC
CAAGTCCGATGTGAAAGCCCACGGCTCAACTGTGGAACGGCATTGGATACTGGCGGGCTT
>seq02661;size=2
TACGTAGGGGGCTAGCGTTATCCGGAATTACTGGGCGTAAAGGGTGTGTAGGTGGTTTCT
TAAGTCAGAGGTGAAAGGCTACGGCTCAACCGTAGTAAGCCTTTGAAACTGGGAAACTTG
>seq02662;size=2
TACGTAGGACCCAAGCGTTATCCGGAGTGACTGGGCGTAAAGAGTTGCGTAGGCGGCTTG
TTAAGTGGATAGTGAAAGCTGGTGGCTCAACCATTCAGTCTATTATCCAAACTGGCAAGC
>seq02663;size=2
TACGTAGGGTGCGAGCGCTATCCGGAGTTATTGGGCGTAAAGCGTCCGCAGCCGGATTTA
CAAGTCTGATGTTAAAATTTGGGGCTCAACTCCAAAATCGTATTAGAAACTGTAGATCTA
>seq02664;size=2
CACGGGGGTTGCGAGCGTTGCCCGGAATTACTAGGCGTAAAGTGCAGGTAGGCGGATAAA
TAAGTTTAAGGTTAAAGGCTACGGCTTACCCGTAGTAAGGCGTTAGATACTGTTTATCTG
>seq02665;size=2
TACGAAGGGGGCAAGCGTTGTTCGGATTTACTGGGCGTAAAGCGTACGTAGGCGGATGAT
TAAGTCAGGGGTGAAATCCCGGGGCTCAACCTCGGAACTGCCTTTGATACTGGTCGTCTT
>seq02666;size=2
CACGTAGGGGGCAAGCGTTGTTCGGAATCACTGGGCGTAAAGGGCATGTAGGCGGTTTAG
TAAGCTTGGCGTGAAAGACCACAGCTCAACTGTGGGGTTGCGTTGAGAACTGCTGAACTT
>seq02667;size=2
TACGTAGGGTGCAAACGTTGTCCGGAATTACTGGGTGTAAAGGGTGCACAGGCGGTTTTG
TGCGTCAGAGGTTAAATGCCACGGCTCAACTGTGGACCTGCCTTTGATACGGCAAGACTT
>seq02668;size=2
GACGTAGGGGGCGAGCGTTGTCCGGAATTACTGGGCGTAAAGAGCACGTAGGCGGGACCT
TAAGTCAGGTGTGAAAGACCGGGGCCTAACCCCGGGGTGGCACTTGAAACTGGGGCTCTT
>seq02669;size=2
TACGTAGGGGGCGAGCGTTGTCCGGAATCATTGGGCGTAAAGCGCGTGTAGGCGGCTTGA
TAAGTCCGGTGTGAAATCTTGGGGCTCAACCCCAAGCCTGCATCGGATACTGTCTCGCTC
>seq02670;size=2
TACGGGGGGTGCAAGCGTTGTTCGGAATCACTGGGCGTAAAGAGCGTGTAGGCGGCTGGA
CAAGTCAGATGTGAAATCCCTGGGCTTAACCCAGGAAGTGCATTTGAAACTGTCTAGCTG
>seq02671;size=2
TACAGAGGCGGCGAGCGTTGTTCGGATTTACTGGGCGTAAAGGGTGCGTAGGCGGTTCCG
CATGTCCGGTGTGAAATCTCACCGCTTAACGGTGGAATTGCATTGGAAACTGCGGGGCTA
>seq02672;size=2
TACGGAGGGTGCAAGCGTTACTCGGAATCACTGGGCGTAAAGGGTGCGTAGGCTGGCTTT
TAAGTCAGATGTGAAATCCAATGGCTTAACCATTGAACTGCATTTGAAACTGTGAGCCTA
>seq02673;size=2
TACGGAGGGTGCAAGCGTTAATCTGAATTACTGGGCGTAAAGCGCACGCAGGCGGTTTGT
TAAGTCAGATGTGAAATCCCCGGGCTCAACCTGGGAACTGCATCTGATACTGGCAAGCTT
>seq02674;size=2
TACCGGCGGCTCGAGTGGTGGCCACTATTACTGGGCTTAAAGGGTCCGTAGCTTGATGTG
CAAGTCTCTTGAGAAATCCGCCAGCTTAACTGGTGGGCGTTCAGGGGAAACTGCATTTCT
>seq02675;size=2
CACGGGGGTTGCGAGCGTTGTCCGGAATTACTAGGCGTAAAGGGCAGGTAGGCGTATCTA
CGAGTTTTTTGTTAAAGGCTACGGCTTAACTGTAGTAAGGCAGGAGATACTGTAGGTCTG
>seq02676;size=2
GACGAGGGGTCCAAGCGTTGTTCGGAATTATTGGGCGTAAAGCGGGTGTAGGTGGCTCTG
TAAGTCAGGAGTGAAAGCCCCGAGCTTAACTTGGGAAGTGCTTTTGATACTGCAGAGCTT
>seq02677;size=2
TACGAAGGGGGCTAGCGTTGTTCGGAATCACTGGGCGTAAAGCGCATGCAGGCGGATCGC
TAAGTCGGGGGTGAAAGCCCGAGGCTCAACCTCGGAACTGCCTTCGATACTGACGATCTT
>seq02678;size=2
TACGGAGGGTGCAAGCGTTAATCAGAATTACTGGGCGTAAAGCGCACGCAGGCGGTCTGT
CAAGTCGGATGTGAAATCCCCGGGCTCAACCTGGAAACTGCATTCGAAACTGGCAGGCTA
>seq02679;size=2
TACGTAGGGTGCGAGCGTTAATCGGAATTACTGGGCGTAAAGCGTGCGCAGGCGGTTGTA
TAAGTCAGATGTGAAATCCCCGGGCTCAACCTGGGAACTGCATTTGAGACTGTACGGCTA
>seq02680;size=2
GACGAAGGTGGCGAGCGTTGTTCGAAATCACTGGGCTTAAAGGGCGCGCAGGCGGACCTG
AAAGTGTCATGTGAAATCCCCCGGCTTAACCGGGGAATGGCTTGGCAAACTACAGGTCTT
>seq02681;size=2
TACGGAGGATCCGGGCGTTATCCGGAATTACTGGGTTTAAAGGGTGCGTAGGCGGGGATT
TAAGCCGGCGGTGAAATGCAGCGGCTCAACCGCTGGAATGCCGTTGGGACTGGGGCTCTT
>seq02682;size=2
TACGTAGGCAGCAAGCGTTGTTCGGAGTTACTGGGCGTAAAGAGTGTGTAGGCGGTTTGC
CAAGTTCGGCGTGAAATCTCCCGGCTTAACTGGGAGGGTGCGCCGAAAACTGGCAGGCTA
>seq02683;size=2
TACGTAGGGTGCGAGCGTTGTCCGGAATTATTGGGCGTAAAGGGCTCGTAGGCGGTTTGT
CGCGTCGGGAGTGAAAACCTCATGCTTAACATGTGGCTTGCTTTCGATACGGGCAGACTG
>seq02684;size=2
TACGGAGGGTGCAAGCGTTGTTCGGAATTACTGGGCGTAAAGCGCGTGTAGGCGGCTTGG
CAAGTCGGATGTGAAAGCCCTCGGCTTAACCGGGGAAGTGCATCTGAAACTGCCTTGCTT
>seq02685;size=2
TACGTAGGGTGCAAGCGTTGTCCGGAATTATTGGGCGTAAAGAGCTCGTAGGCGGTCTGT
CGCGTCTGCTGTGAAAACTCAGGGCTTAACCCTGGGCCTGCAGTGGGTACGGGCAGACTA
>seq02686;size=2
TACGGAGGATGCGAGCGTTATCCGGATTTATTGGGTTTAAAGGGTGCGTAGGCGGCCTTG
TAAGTCAGCGGTGAAATTTTGCAGCTTAACTGTAACAGTGCCGTTGATACTGTGGGGCTA
>seq02687;size=2
TACGTAGGGGGCGAGCGTTACCCGGAATCACTGGGCGTAAAGGGAGCGTAGGTGGCCTGG
CATGTCAACTGTGAAAACCCGGAGCTCAACTCCGGACTTGCAGTTGAAACTGCCAGGCTT
>seq02688;size=2
TACGGAGAGGGCAAGTGTTATTCGCATTGACTGGGTGTAAAGGGTGCGTAGGTGGTTTAT
TAAGTTTCAGATTAAATCTTAAATGAAAAATTTAAGTGATCTTTAATACTAATAGGCTTG
>seq02689;size=2
CACGTAGGGGGCAAGCGTTGCTCGGAATTACTGGGCGTAAAGGGCATGTAGGCGGTTTAG
TAAGCTTGGCGTGAAAGACCACAGCTCAACTGTGGGGTTGCGTTGAGAACTGCTGAACTT
>seq02690;size=2
TACGTAGGGGGCGAGCGTTACCCGGAATCACTGGGCGTAAAGGGAGCGTAGGTGGCCTGA
CATGTCAACTGTGAAAACCCGGAGCTCAACTCCGGACTTGCGGTTGAAACTGCCAGGCTT
>seq02691;size=2
TACGGAGGTGGCAAGCGTTACTCGGAATCATTGGGTGTAAAGGGCAAGTAGGCGGCTTAT
TAAGTGAGGGGTGAAATCTTCCGACTCAATCGGAAAATTGCCTTTCAAACTGGTAGGCTT
>seq02692;size=2
TACGTAGGGTGCGAGCGTTATCCGGATTTATTGGGCGTAAAGGGTTCGTAGGCGGTTCGT
CGCGTCCGGTGTGAAAGTCCATCGCCTAACGGTGGATCTGCGCCGGGTACGGGCGGGCTG
>seq02693;size=2
TACGTAGGGGGCTAGCGTTATCCGGAATTACTGGGCGTAAAGGGTGCGTAGGTGGTTTCT
TAAGTCAGAGGTGAAAGGCTACGGCTCAACCGTAGTAAGCCTTTGAAACTGGGCAACTTG
>seq02694;size=2
CACGTAGGGGGCGAGCTTTGTCCGGAATTACTGGGCGTAAAGGGCGCGCAGGCTGTTATG
CGAGTCTGCTGTGAAATGTACCGGCTCAACCGGTGCCTTGCGGCGGATACTGCATAGCTG
>seq02695;size=2
TACGTAGGGTACGAGCGTTGTCCGGAATTATTGGGCGTAAAGAGCTCGTAGGTGGTTGGT
CACGTCTGCTGTGGAAACGCAACGCTTAACGTTGCGCGTGCAGTGGGTACGGGCTGACTA
>seq02696;size=2
TACGGAGGGTGCAAGCGTTAATCGGAATTACTGGGCGTAAAGCGCACGCAGGCGGTCTGT
CAAGTCGGATGTGAAATCCCCGGGCTCAACCTGGGAACTGCATTCGATACTGGCATGCTA
>seq02697;size=2
TACGGAGGGTGCAAGCGTTAATCGGAATTACTGGGCGTAAAGCGCACGCAGGCGGTTTGT
TAAGTCAGATGTGAAATCCCCGGGCTCAACCTGGGAACTGCATCTGATAATGGCAAGCTT
>seq02698;size=2
TACGTAGGGTGCGAGCGTTAATCGGAATTACTGGGCGTAAAGCGTGCGCAGGCGGTTATG
TAAGACAGATGTGAAATCCCCGGGCTCAACCTGGGAACTGCATTTGTGACTGCATAGCTT
>seq02699;size=2
TACGTAGGGTGCGAGCGTTAATCGGAATTACTGGGCGTAAAGGGTGCGCAGGCGGTTGTA
CAAGACGGATGTGAAATCCCCGGGCTTAACCTGGGAATGGCATTCGTGACTGTACGGCTA
>seq02700;size=2
TACGTAGGGGGCAAGCGTTATCCGGATTCATTGGGCGTAAAGAGCTCGTAGGCGGCCCGT
TAGGTCAGGAGTCAAATTCGGGGGCTCAACCCCCGCGCGCTTCTGATACCGGCGGGCTTG
>seq02701;size=2
TACGAAGGTCCCAAGCGTTGTTCGGAATCACTGGGCGTAAAGAGTGCGTAGGCGGCGCGG
AAAGTCAGATGTGAAATCCCGGGGCTCAACCCCGGAACGGCATCCGATACTCCCGCGCTG
>seq02702;size=2
TACGGGGGGTGCTAGCGTTGTTCGGAATCATTGGGCGTAAAGAGCGTGTAGGCGGCTAGG
CAAGTCAGATGTGAAATCCCTGGGCTTAACCCAGGACGTGCATTTGAAACTGCTTGGCTT
>seq02703;size=2
TACGGAGGGTGCAAGCGTTAATCGGAATTACTGGGCGTAAAGCGCACGCAGGCGGTCTGT
CAAGTCGGATGTGAAATCCCCGGGCTTCACCTGGGAACTGCATTCGAAACTGGCAGGCTA
>seq02704;size=2
TACGGAGGGTGCAAGCGTTAATCGGAATTACTGGGCGTAAAGCGCACGCAGGCGGTTTGT
TAAGTCAGATGTGAAATCCCCGGGCTCAAACTGGGAACTGCATCTGATACTGGCAAGCTT
>seq02705;size=2
TACGGAGGGTGCAAGTGTTATTCGGAATCACTGGGCGTAAAGAGCACGTAGGCGGATGAG
TAAGTCAGATGTGAAATCCCGGGGCTCAACTTCGGAACTGCATTTGATACTGCCCGTCTT
>seq02706;size=2
TACTGAGGTCTCGAGCGTTGTTCGGATTTACTGGGCGTAAAGGGAGCGTAGGCGGTTCAG
TATGTCGAATGTGAAATCCCACGACTCAACCGTGGAATGGCATTCGAAACTGCTGGGCTA
>seq02707;size=2
TACGGAGGGTGCAAGCGTTAATCGGAATTACTGGGCGTAAAGCGCACGCAGGCGGTCTGT
CAAGTCGGAGGTGAAATCCCCGGGCTCAACCTGGGAACTGCATTCGAAACTGGCAGGCTA
>seq02708;size=2
TAAGTAGGGGGCGAGCGTTACCCGGAATCACTGGGCGTAAAGGGAGCGTAGGTGGCCTGA
CATGTCAACTGTGAAAACCCGGAGCTCAACTCCGGACTTGCAGTTGAAACTGCCAGGCTT
>seq02709;size=2
TACGGAGACTGCGAGCGTTACTCGGATTCACTGGGCGTAAAGGGTGCGCAGGCGGTGATG
TATGTCAGGTGTGAAATCCCGGGGCTTAACTCCGGAAGTGCGCCTGGAACTGCATTACTA
>seq02710;size=2
TACGGAGGGTGCAAGCGTTAATCGGAATTACTGGGCGTAAAGCGCACGCAGGCGGTCTGT
CAAGTCGGATGTGAAATCCCCGGGCTTAACATGGGAACTGCATTCGAAACTGGCAGGCTA
>seq02711;size=2
TACGGAGGGTGCAAGCGTTAATCGGAATCACTGGGCGTAAAGCGCACGTAGGCGGCTTGG
TAAGTCAGGGGTGAAATCCCACAGCCCAACTGTGGAACTGCCTTTGATACTGCCAGGCTT
>seq02712;size=2
TACGGAGGGTGCTAGCGTTAATCGGAATTACTGGGCGTAAAGCGCACGCAGGCGGTCTGT
CAAGTCGGATGTGAAATCCCCGGGCTCAACCTGGGAACTGCATTCGAAACTGGCAGGCTA
>seq02713;size=2
TACGGAGGGTGCAAGTGTTATTCGGAATCACTGGGCGTAAAGAGCACGTAGGCGGATGGG
TAAGTCAGATGTGAAATCCCGGGGCTCAACTTCGGAACTGCATTCGATACTGCCCGTCTT
>seq02714;size=2
CACGTAGGGGGCAAGCGTTGTTCGGAATTACTGGGCGTAAAGGGCATGTAGGCGGTTTAG
TAAGCTTGGCGTTAAAGACCACAGCTCAACTGTGGGGTTGCGTTGAGAACTGCTGAACTT
>seq02715;size=2
TACCGGCGGCTCGAGTGGTGGCCGCTATTACTGGGCTTAAAGGGTCCGTAGCTGGATATA
CAAGTCCCTTGAGAAATCCGCCGGCTTAACCGGTGGGCGGTCAGGGGAAACTGTTTTTCT
>seq02716;size=2
TACGGAGAGTGCAAGCATTAATCGGAATTATTGGGCGTAAAGGGCGCGTAGGCGGAAAGG
CCAGTCAGATGTGAAATTCCGAAGCTCAACTTCGGAGCTGCATTTGAAACTACTTTTCTA
>seq02717;size=2
TACGGGGGGTGCAAGCGTTGTTCGGAATCATTGGGCGTAAAGAGCGCGTAGGCGGCTGGA
CAAGTCAGATGTGAAATCCCTGGGCTTAACCCAGGAAGTGCATTTGAAACTGTCTAGCTG
>seq02718;size=2
TACGAGGTGTGCGAGCGTTGTTCGGAATCACTGGGCATAAAGGGTGCGTAGGCGGCGCGG
TCAGTCGGTTGTGAAATCCTTCGGCTTAACCGGGGAATTGCTTCCGATACTACCGTGCTT
>seq02719;size=2
TACGTAGGGTGCGAGCGTTAATCGGAATTACTGGGCGTAAAGCGTGCGCAGGCGGTTTGT
TAAGACAGGTGTGAAATCCCCGGGCTTAACCTGGGAACTGCGCTTGTGACTGGCAGGCTA
>seq02720;size=2
CACGTAGGAGGCAAACGTTATCCGGATTTACTGGGCGTAAAGCGCGTGTAGGTGGTTTGG
TAAGTATGGCGTGAAAGCTCCTGGCTCAACTGGGAGAGGACGTTCTAAACTGCCAAGCTT
>seq02721;size=2
GACGTAGGGGGCGAGCGTTGTCCGGAATTACTGGGCGTAAAGAGCACGTAGGCGGGTAAT
TAAGTCAGGTGTGAAAGACCGCGGCTCAACTGCGGGGTTGCACCTGAAACTGGTTATCTT
>seq02722;size=2
TACGTAGGGTGCAAGCGTTGTCCGGAATTATTGGGCGTAAAGAGCTCGTAGGCGGCTTGT
CGCGTCTGCTGTGAAATCCCGGGGCTCAACCCCGGGCCTGCAGTGGGTACGGGCAGGCTA
>seq02723;size=2
TACGGGGGGTGCAAGCGTTACTCGGAATCACTGGGCGTAAAGAGCATGTAGGCGGATTAA
TAAGTTTGAAGTGAAATCCTATAGCTTAACTATAGAACTGCTTTGAAAACTGTTAATCTA
>seq02724;size=2
TACGGAGGATCCGAGCGTTATCCGGATTTATTGGGTTTAAAGGGTGCGTAGGCGGGCTTA
TAAGTCAGCGGTGAAAGTTTGCGGCTCAACCGTAAAATTGCCGTTGATACTGTGAGTCTT
>seq02725;size=2
TACGTAGGGGGCGAGCGTTACCCGGAATCACTGGGCGTAAAGGGAGCGTAGGCGGCCTGA
CATGTCAACTGTGAAAACCCGGAGCTCAACTCCGGACTTGCAGCTGAAACTGCCAGGCTT
>seq02726;size=2
TACGTAGGTGGCGAGCGTTGTCCGGATTTACTGGGCGTAAAGGGAGCGTAGGCGGATTTT
TAAGTGAGATGTGAAATATTCGGGCTTAACCTGAGTGCTGCATTTCAAACTGGAAGTCTA
>seq02727;size=2
TATGGAGGGTGCAAGCGTTAATCGGAATTACTGGGCGTAAAGCGCACGCAGGCGGTCTGT
CAAGTCGGATGTGAAATCCCCGGGCTTAACCTGGGAACTGCATTCGAAACTGGCAGGCTA
>seq02728;size=2
TACGTAGGTGGCAAGCGTTATCCGGATTTACTGGGTGTAAAGGGCGTGTAGGCGGGATCG
AAAGTCAGATGTGAAAATTATGGGCTTAACTCATAACCTGCATTTGAAACTTCGGTTCTT
>seq02729;size=2
TACGTAGGGTGCGAGCGTTAATCGGAATTACTGGGCGTAAAGGGTGCGCAGGCGGTTTTG
CAAGTCAGATGTGAAAGCCCCGGGCTTAACCTGGGAATTGCGTTTGAAACTACAAGGCTA
>seq02730;size=2
TACGTAGGGTGCGAGCGTTAATCGGAATTACTGGGCGTAAAGCGTGCGCAGGCGGTTTTG
TAAGACAGATGTGAAATCCCCGGGCTCAACCTGGGAACTGCGGTTGTGACTGCAAGGCTA
>seq02731;size=2
TACGGAGGGTGCAAGCGTTATCCGGATTCACTGGGTTTAAAGGGTGCGTAGGCGGGCATG
TAAGTCCGTGGTGAAATCTCCGAGCTTAACTCGGAAACTGCCATGGATACTATGTGTCTT
>seq02732;size=2
TACGTAGGGTGCGAGCGTTGTCCGGAATTATTGGGCGTAAAGAGCTTGTAGGCGGTTAGT
CGCGTCGAAAGTGCAAACTCAGGGCTTAACCCTGAGCCTGCTTTCGATACGGGCTGACTA
>seq02733;size=2
TACGGGGGGTGCGAGCGTTGTTCGGAATTATTGGGCGTAAAGAGCGTGTAGGCGGCTTGA
TCAGTCAGATGTGAAATCCCTGGGCTTAACCCAGGACGTGCATTTGAAACTGTCCAGCTT
>seq02734;size=2
TACGTAGGTGGCGAGCGTTATCCGGATTTACTGGGCGTAAAGGGAGCGTAGGCGGATTTT
TAAGTGAGATGTGAAATACTCGGGCTTAACCTGAGTGCTGCATTTCAAACTGGAAGTCTA
>seq02735;size=2
TACGTAGGGGGCGAGCGTTGTCCGAATTCACTGGGCGTAAAGCGCGCGTAGGCGGGTTAT
TAAGTTGGAGGTGAAATCCCGGGGCTCAACCCCGGAACTGCCCCCAAAACTGGTAGCCTT
>seq02736;size=2
TACGTAGGGAGCGAGCGTTGTCCGGAATTACTGGGCGTAAAGGGTGCGTAGGCGGCAGGC
CAAGTCAGATGTGAAATTCCCGGGCTTAACTCGGGGGGTGCATTTGAAACTGGTCAGCTT
>seq02737;size=2
TACGTAGGTGGCAAGCGTTGTCCGGATTTACTGGGTGTAAAGGGCGCGTAGGCGGGAATG
CAAGTCAGGTGTGAAATCCGGGGGCTCAACCCTCGAACTGCACCTGAAACTGCATTTCTT
>seq02738;size=2
CACGTAGGAGGCGAACGTTATCCGGATTTACTGGGCGTAAAGCGCGTGTAGGTGGTTCTG
TAAGTAGGGCGTGAAAGCTCCCGGCTCAACTGGGAGATGCCGTTCTAAACTGTAGAACTA
>seq02739;size=2
TACGTAGGGAGCGAGCGTTGTCCGGAATTACTGGGCGTAAAGGGCGTGTAGGCGGGGGTT
TAAGTAAGGTGTGAAAACTTCGGGCTCAACCTGGAGACTGCACTTTAAACTGGATCTCTT
>seq02740;size=2
TACGTAGGGTGCGAGCGTTAATCGGAATTACTGGGCGTAAAGCGGGCGCAGACGGTTACT
TAAGCAGGATGTGAAATCCCCGGGCTCAACCTGGGAACTGCGTTCTGAACTGGGTGACTA
>seq02741;size=2
TACGGGGGGTGCAAGCGTTGTTCGGAATCATTGGGCGTAAAGAGCGTGTAGGCGGCTGGA
CAAGTCAGATGTGAAATCCCTGGGCTTAACCCAGGAAGGGCATTTGAAACTGTCTAGCTG
>seq02742;size=2
TACGGAGGGTGCATGCGTTAATCGGAATTACTGGGCGTAAAGCGCACGCAGGCGGTCTGT
CAAGTCGGATGTGAAATCCCCGGGCTCAACCTGGGAACTGCATTCGAAACTGGCAGGCTA
>seq02743;size=2
TACGTAGGGTGCGAGCGTTATCCGGATTTATTGGGCGTAAAGGGCTTGTAGGCGGTTCGT
CGCGTCCGGTGTGAAAGTCCATCGCCTAACGGTGGATCTGCGCCGGGTACGGGCGGGCTG
>seq02744;size=2
TACGTAGGCAGCAAGCGTTGTTCGGAGTTACTGGGCGTAAAGAGTGCGTAGGTGGTTCTC
TAAGTTCGGTGTGAAATCTCCCGGCTCAACTGGGAGGGTGCGCCGAAAACTGGAGGGCTT
>seq02745;size=2
TACGGAGGGTGCAAGCGTTAATCGGAATTACTGGGCGTAAAGCGCACGCAGGCGGCTTGT
TAAGTCAGATGTGAAAGCCCCGGGCTCAACCTGGGAACTGCATTTGATACTGACAAGCTA
>seq02746;size=2
TACAGAGACCTCAATCGTTATCCGGATTTATTGGGCGTAAAGGGTCCGCAGGTGGCCTTG
CGCGTCTCGCGTTAAATTCCATTGCTCAACTTTGGATCCGCGCGAGATACGGCATGGCTA
>seq02747;size=2
TACGTAGGGAGCAAGCGTTGTCCGGAATTACTGGGCGTAAAGGGCGCGTAGGCGGGTATT
TAAGTCAGATGTGAAAACTCCGGGCTCAACTTGGAGACTGCATTTGAAACTGGATATCTT
>seq02748;size=2
TACGGAGGGTGCAAGCGTTAATCGGAATTACATTTCTTCCCTCTCCCTCCTTCTTTCTTT
CCCTTCTTCTTTTCCCTCCCCTTTCTCCCCCTTTTCCCTTCCTTCTCCCCTTTCCTTCTA
>seq02749;size=2
TACAGAGGGTGCAAGCGTTAATCGGAATTACTGGGCGTAAAGGGCGCGTAGGCGGCTATA
TAAGTTATGTGTGAAATCTCTGGGCTTAACCTGGGAACTGCCCATAATACTGTATAGCTA
>seq02750;size=2
TACGTAGGGTGCAAGCGTTGTCCGGAATTATTGGGCGTAAAGAGCTCGTAGGCGGCTTGT
CGCGTCTGCCGTGAAAACCTCAGGCTCAACCTGGGGCGTGCGGTGGGTACGGGCAGGCTA
>seq02751;size=2
TACGGAGGGTGCAAGCGTTAATCGGAATTACTGGGCGTAAAGCGCACGCAGGCGGTCTGT
TAAGTCGGATGTGAAATCCCCGGGCTCAACCTGGGAACTGCATTCGATACTGGCAAGCTT
>seq02752;size=2
TACGTAGGTGGCAAGCGTTGTCCGGAATCATTGGGCGTAAAGAGCGCGTAGGTGGCTTGT
CAGGTCCGATGTGAAAACCTGGGGCTCAACTCCAGGCCTGCATCGGAAACCGGCTTGCTA
>seq02753;size=2
TACGGAGGGTCCAAGCGTTATCCGGAATCATTGGGTTTAAAGGGTCCGCAGGCGGTTGAT
TAAGTCAGAGGTGAAATCCCATAGCTCAACTATGGAACTGCCTTTGATACTGGGTAACTT
>seq02754;size=2
TACGGAGGGTGCAAGCGTTGTTCGGAATCACTGGGCGTAAAGGGCGCGCAGGCGGCCTGG
TAAGTCAGATGTGAAAGCCCACGGCTTAACCGTGGAAGTGCATTTGAAACTGTCAGGCTT
>seq02755;size=2
TACGTAGGGTGCAAGCGTTAATCGGAATTACTGGGCGTAAAGCGTGCGCAGGCGGTTTTG
TAAGACGGATGTGAAATCCCCGGGCTTAACCTGGGAACTGCATTCGTGACTGCAAGGCTA
>seq02756;size=2
TACGGAGGGTGCAAGCGTTAATCGGAATTACTGGGCGTAAAGCGCACGCAGGCGGTCTGT
CAAGTCGGATGTGAAATCCCCGGGCTCAACCTGGGAACTGTATTCGAAACTGGCAGGCTA
>seq02757;size=2
TACGGAGGGTGCAAGCGTTAATCGGAATTACTGGGCGTAAAGCGCACGCAGGCGGTATGT
CAAGTCGGATGTGAAATCCCCGGGCTCAACCTGGGAACTGCATTCGAAACTGGCAGGCTA
>seq02758;size=2
TACGGAGGGTGCAAGCGTTACTCGGAATCACTGGGCGTAAAGAGCGTGTAGGCGGATTTG
TAAGTTGGGAGTGAAAGCCTATGGCTCAACCATAGAACTGCTTCCACAACTGCATGTCTA
>seq02759;size=2
TACGCAGGGTGCAAGCGTTAATCGGAATTACTGGGCGTAAAGCGCACGCAGGCGGTCTGT
CAAGTCGGATGTGAAATCCCCGGGCTCAACCTGGGAACTGCATTCGAAACTGGCAGGCTA
>seq02760;size=2
TACGGAGGGTGCAAGTGTTATTCGGAATCATTGGGCGTAAAGAGCACGTAGGCGGATGGG
TAAGTCAGATGTGAAATCCCGGGGCTCAACTTCGGAACTGCATTTGATACTGCCCGTCTT
>seq02761;size=2
TACGGAGGTTGCGAGCGTTATCCGGATTTATTGGGTTTAAAGGGTGCGTAGGCGGTTTGA
TAAGTCAGTGGTGAAAGTTTGCAGCTTAACTGTAAAATTGCCATTGATACTGTCAGACTT
>seq02762;size=2
TACGTAGGGGGCGAGCGTTGTCCGGAATGACTGGGCGTAAAGGGCGTGTAGGCGGCTCTT
TAAGTATGGAGTGAAACCCCAGCTTTCAAGGTTGGGCGTGCTTTGTAGACTGGAGAGCTT
>seq02763;size=2
TACGTAGGGGGCGAGCGTTACCCGGAATCACTGGGCGTAAAGGGAGCGTAGGTGGCCTGA
CATGTCAACTGTGAAAACCCGGAGCTCAACTCCGGACTTGCAGTTGAAACTGCTAGGCTT
>seq02764;size=2
TACGTAGGGGGCAAGCGTTATCCGGAATTATTGGGCGTAAAGAGTGCGTAGGTGGTTATC
TAAGCGTAAGGTTTAAGCGTGCAGCTCAACTGCATCTCGCCTTGCGAACTGGACTACTTG
>seq02765;size=2
TACGAAGGGGGCTAGCGTTGTTCGGAATTACTGGGCGTAAAGCGCACGTAGGCGGGTTGT
TAAGTCAGGGGTGAAATCCCGGAGCTCAACTCCGGAACTGCCTTTGATACTGGCAATCTA
>seq02766;size=2
TACGTAGGGTGCGAGCGTTGTCCGGAATTATTGGGCGTAAAGAGCTTGTAGGCGGTCTGT
TGCGTCGGAAGTGAAAACTCAGGACTTAACCCTGAGCCTGCTTTCGATACGGGCAGACTT
>seq02767;size=2
CACCGGCGGCTCGAGTGGTAACCGTTATTATTGGGTCTAAAGGGTCTGTAGCCGGCCGGA
TAAGTCTCTTGAGAAATCTTGCAGCTTAACTGTCAGGCTTTCAGGAGATACTGTCTGGCT
>seq02768;size=2
TACGGAGGATGCGAGCGTTATCCGGATTTATTGGGTTTAAAGGGTGCGTAGGCGGATTGA
TAAGTCAGTGGTGAAAGGCTGCAGCTTAACTGTAGACTTGCCGTTGATACTGTCAGTCTT
>seq02769;size=2
TACGTAGGTTGCAAGCGTTACCCGGTTTTATTGGGCGTAAAGCGTCTGTAGGTGGTTTTT
CAAGTCCTATTTCAAAGCCCTCAGCTTAACTGAGGAAAGGGGTAGGAGACTGAAAGACTA
>seq02770;size=2
TACGTAGGTCCCGAGCATTATCCGGATTTATTGGGCGTAAAGCGTCCTTAGGTGGTCCGG
CCACTTTAGTGGACTTGCTTATCTATATTTTATAGTTAAGCAAGCAAGTTCTAAGCTAAA
>seq02771;size=2
TACGTAGGTGGCGAGCGTTGTCCGGAATTACTGGGTGTAAAGGGCGTGTAGACGGGTATG
CAAGTCAGATGTGAAATTCCAGGGCTCAACCCTGGCGCTGCATCTGAAACTGTATATCTT
>seq02772;size=2
TACGGAGGATGCGAGCGTTATCCGGATTCATTGGGTTTAAAGGGTACGTAGGTGGCCCTG
TAAGTCAGTGGTGAAAATCTGCCGCTTAACGGTAGGGGTGCCAATGATACTGCGGGGCTT
>seq02773;size=2
TACGGAGGGTGCAAGCGTTAATCGGAATTACTGGGCGTAAAGCGCACGCAGGCCGTCTGT
CAAGTCGGATGTGAAATCCCCGGGCTCAACCTGGGAACTGCATTCGAAACTGGCAGGCTA
>seq02774;size=2
TACGGAGGGTGCAAGTGTTATTCGGAATCACTGGGCGTAAAGAGCACGTAGGCGGATGGG
TAAGTCAGATGTGAAATCCCGTGGCTCAACTTCGGAACTGCATTTGATACTGCCCGTCTT
>seq02775;size=2
TACGTAGGTCCCGAGCGTTGTCCGGATTTATTGGGCGTAAAGCGAGCGCAGGCGGCTCTA
TAAGTCTGAAGTGAAAGGCTATGGCTCAACCATAGTATGCTTTGGAAACTGTAGGGCTTG
>seq02776;size=2
TACGGGGGGTGCGAGCGTTGTTCGGAATTATTGGGCGTAAAGAGCGCGTAGGCGGCTGGA
TCAGTCAGATGTGAAATCCCTGGGCTTAACCCAGGACGTGCATTTGAAACTGTCCAGCTT
>seq02777;size=2
TACGTAGGTGGCAAGCGTTGTCCGGATTTACTGGGCGTAAAGGGCGCGTAGGCGGGAATG
CAAGTCAGGTGTGAAATCCGGGGGCTCAACCCTCGAACTGCACTTGAAACTGCATTTCTT
>seq02778;size=2
TACAGAGGGTGCGAGCGTTAATCGGAATTACTGGGCGTAAAGCGCGCGTAGGCGGCTTTG
CAAGTCGGGTGTGAAATCCCCAGGCTTAACCTGGGAACTGCACTCGAGACTGCATTGCTA
>seq02779;size=2
TACGTAGGGGGCGAGCGTTGTCCGGAATTACTGGGCGTAAAGGGTGCGTAGGCGGTTCCT
TAAGTTGGATGTGAAATACCCGGGCTTAACCCGGGGGGTGCATTCAAAACTGGGGAACTA
>seq02780;size=2
TACGTAGGTGGCGAGCGTTGTCCGGATTCATTGGGTTTAAAGGGTGCGTAGGCGGCCATT
TAAGTCAGTGCTGAAATATCACAGCTTAACTGTGAGGGTGGCATTGATACTGGATGGCTT
>seq02781;size=2
TACGGAGGGTGCAAGCGTTAATCAGAATTACTGGGCGTAAAGCGCACGCAGGCGGTCTGT
CAAGTCAGATGTGAAATCCCCGGGCTCAACCTGGGAACTGCATTCGAAACTGGCAGGCTA
>seq02782;size=2
TACGTAGGGTGCGAGCGTTGTCCGGAATTATTGGGCGTAAAGAGCTTGTAGGCGGTTTGT
CGCGTCTGTCGTGAAAACCAGGGGCTTAACTCCTGGCGTGCGGTGGGTACGGGCAGGCTA
>seq02783;size=2
TACGTAGGGTGCAAGCGTTAATCGGAATTACTGGGCGTAAAGCGTGCGCAGGCGGTTTTG
TAAGACAGAGGTGAAATCCCCGGGCTCAACCTGGGAACTGCCTTTGTGACTGCAAGGCTA
>seq02784;size=2
CACGTAGGAGGCAAACGTTATCCGGATTTACTGGGCGTAAAGCGCGTGTAGGTGGTTTGG
TAAGTAGGGCGTGAAAGCTCCTGGCTCAACTGGGAGAGGACGTTCTCAACTGCCAAGCTT
>seq02785;size=2
TACGGAGGGTGCAAGCGTTAATCGGAATTACTGGGCGTAAAGCGCACGCAGGCGGCTTGT
TAAGTCAGATGTGAAAGCACCGGGCTCAACCTGGGAACTGCATTTGAAACTGACAAGCTA
>seq02786;size=2
TACGTAGGGGGCAAGCGTTGCTCGGAATTACTGGGCGTAAAGGGTGAGTAGGCGGTCGGG
CAAGTCAAGGATGAAATCCCGAGGCTCAACTTCGGAATTGCTCTTGAAACTGCTCGGCTT
>seq02787;size=2
TACGTAGGGGGCGAGCGTTGTCCGGAATTATTGGGCGTAAAGGGTTCGTAGGCGGCAATG
TATGTCAGGTGTGAAAGACGATGGCTCAACCAACGCAAGCATCTGAAACTGCATAGCTTG
>seq02788;size=2
GACGTAGGGGGCGAGCGTTGTCCGGAATTACTGGGCGTAAAGAGCACGTAGGCGGGACTT
TAAGTCAGGTGTGAAAGACCGTGGCTCAACCACGGGGCTGCACTTGAAACTGGAGTTCTT
>seq02789;size=2
CACGTAGGGTGCGAGCGTTGTCCGGAATTATTGGGCGTAAAGAGCTCGTAGGCGGTGTGT
CGCGTCGATCGTGAAAACCTGTGGCTTAACTGTGGGCGTGCGGTCGATACGGGCATCACT
>seq02790;size=2
TACGGAGGGAGCAAGCGTTGTTCGGAATTACTGGGCGTAAAGGGCGCGTAGGCGGTTTGG
TAAGTCAGATGTGAAATTCATCGGCTCAACCGATTGAACTGCATCTGATACTGCCAGACT
>seq02791;size=2
TACGTAGGGTGCGAGCGTTAATCGGAATTACTGGGCGTAAAGCGTGCGCAGGCGGTTTTG
TAAGACAGATGTGAAATCCCCGGGCTTAACCTGGGCACTGCGTTTGTGACTGCAAGGCTA
>seq02792;size=2
TACGGGGGGGGCTAGCGTTGTTCGGAGTCACTGGGCGTAAAGGGCGCGTAGGCGGCTAGG
CAGGTCTGGTGTGAAAGCCCTCGGCTCAACCGAGGAATTGCGCTGGAAACCGCTTGGCTA
>seq02793;size=2
TACGTAGGGTGCAAGCGTTAATCGGAATTACTGGGCGTAAAGCGTGCGCAGGCGGTTTTG
TAAGCCAGATGTGAAATCCCCGAGCTTAACTTGGGAACTGCGTTTGGAACTACAAGACTA
>seq02794;size=2
TACGTATGGGGCGAGCGTTGTTCGGAATTATTGGGCGTAAAGGGCGTCTAGGCGGGGGAC
TAAGTTAGGTGTGAAAGCCATAGGCTCAACCTGTGAACTGCATCTAAGACTGGTTCTCTT
>seq02795;size=2
TACGGAGGATTCGAGCGTTATCCGGATTTATTGGGTTTAAAGGGTGCGTAGGCGGATTTG
TAAGTCAGTGGTGAAAGTTTCCGGCTTAACCGGGAGAATGCCGCTGAGACTGCAGGTCTT
>seq02796;size=2
GACGTAGGGAGCAAGCGTTGTCCGGAATTACTGGGCGTAAAGAGCTCGTAGGCGGGATCG
TAAGTCTTAGAGTAAATCTCACGGCTCAACTGTGGGGCCTTCTGAGATACTGCGATTCTT
>seq02797;size=2
TACGAAGGGGGCTAGCGTTGCTCGGAATCACTGGGCGTAAAGCGCACGTAGGCGGACTCT
TAAGTCGGGGGTGAAATCCTGGAGCTCAACTCCAGAACTGCCTTCGATACTGGGAGTCTT
>seq02798;size=2
TACGGAGGTTGCAAGCGTTGTTCGGAATGACTGGGCGTAAAGGGAGCGCAGGCGGCTTGT
TAAGTCTGGAGTGAAAGCCCGGGGCTCAACCCCGGCGGGTCTTCGGATACTGGCAAGCTT
>seq02799;size=2
TACGGAGGATCCGAGCGTTATCCGGATTTATTGGGTTTAAAGGGTGCGTAGGTGGATCGT
TAAGTCAGTGGTGAAAGTTTTCAGCTCAACTGAAAAATTGCCGTTGAAACTGTCGATCTT
>seq02800;size=2
TACGTAGGGTGCAAGCATTACCCGGTCTTATTGGGCGTAAAGAGTTCTGTAGGCGGTTGA
ACAAGTTGGAAGTTAAATACCTCGGCTCAAACGAGGTAGGGCTTTCAATACTGTTTGGCT
>seq02801;size=2
GACGTAGGGGGCGAGCGTTGTCCGGAATTACTGGGCGTAAAGAGCACGTAGGTGGGTAAT
TAAGTCAGATGTGAAAGACCGGGGCCCAACCTCGGGGTTGCATCTGAAACTGGTTATCTT
>seq02802;size=2
TACGGAGGGTGCAAGCGTTAATCGGAATTACTGGGCGTAAAGCGCGTGTAGGCGGCTACT
TAAGTTGGGTGTGAAATCCCCGGGCTTAACCTGGGAACTGCATTCAATACTGGGTAGCTA
>seq02803;size=2
TACAGAGGTCCCAAGCGTTGTTCGGAATCACTGGGCGTAAAGGGTGCGTAGGCGGTATGG
TAAGACTTGGGTGAAATCTCCATGCTTAACGTGGAGGGAGCCTTGGAGACTGCCGTGCTA
>seq02804;size=2
TACGGAGGGTGCAAGCGTTAATCGGAATTACTGGGCGTAAAGCGCACGCAGGCGGTTTGT
TAAGTCAGATGCGAAATCCCCGGGCTCAACCTGGGAACTGCATCTGATACTGGCAAGCTT
>seq02805;size=2
TACGTAGGGGGCGAGCGTTGTTCGGATTTACTGGGCGTAAAGCGTGCGTAGGCGGTTTGG
CAAGTTTGGCGTGAAATCTGCACCGCTTAACGGGCAGAGGTCGCCGAAAACTGCCAGGCT
>seq02806;size=2
TACGGAGGGTGCAAGCGTTAATCGGAATTACTGGGCGTAAAGCGCACGCAGGCGGTCTGT
CAAGTCGGATGTGAAATCCCCGGGCTCAACCTGGGTACTGCATTCGAAACTGGCAGGCTA
>seq02807;size=2
TACAGAGGTCTCGAGCGTTGTTCGGATTTACTGGGCGTAAAGGGAGCGTAGGCGGTTCAG
TATGTCGAATGTGAAATCCCACGACTCAACCGTGGAATAGCATTCGAAACTGCTGGGCTA
>seq02808;size=2
TACGGAGGGTGCAAGTGTTATTCGGAATCACTGGGCGTAAAGAGCACGTAGGCGGATGGG
TAAGTCAGATGTGAAATCCCGGGGCTCAACTTCGGAACTGCATTTGATACTGCCCGGCTT
>seq02809;size=2
CACGTAGGGGGCGAGCGTTGTCCGGAATTACTGGGCGTAAAGGGCGCGCAGGCTGTTATG
CGAGTCTGCTGTGAAATGTACCGGCTCAACCGGTGAATTGCGTCGGATACTGCATAGCTG
>seq02810;size=2
TACGGAGGTTCCGAGCGTTGTTCGGATTTACTGGGCGTAAAGGGAGCGCAGGCGGACAGG
TCAGTCTGAAGTGGAATCCCGGGGCTCAACCTCGGACGTGCTTTGGATACTGCCTGTCTT
>seq02811;size=2
TACGGAGGGTGCAAGCGTTAATCAGAATTACTGGGCGTAAAGCGCACGCAGGCGGTCTGT
CAAGTCGGATGTGAAATCCCCGGGCTCAACCTGGGAACTGCATTCGAAACTGGCAGGCTT
>seq02812;size=2
TACGGAGGGTGCAAGCGTTAATCGGAAGTACTGGGCGTAAAGCGCACGCAGGCGGTCTGT
CAAGTCGGATGTGAAATCCCCGGGCTTAACCTGGGAACTGCATTCGAAACTGGCAGGCTA
>seq02813;size=2
TACGGAGGGTGCAAGCGTTAATCAGAATTACTGGGCGTAAAGCGCACGCAGGCGGTCTGT
CAAGTCGGATGTGAAATCCACGGGCTCAACCTGGGAACTGCATTCGAAACTGGCAGGCTA
>seq02814;size=2
TACGTAGGGTGCGAGCGTTGTCCGGAATTACTGGGCGTAAAGAGCTCGTAGGTGGTTTGT
TGCGTTGTTCGTGAAAACTCACAGCTTAACTGTGGGCGTGCGGGCGATACGGGCAGACTG
>seq02815;size=2
TACAGAGGGGGCAAGCGTTATTCGGAATTATTGGGCGTAAAGGGCGCGTAGGCGGTTCTT
TAAGTCGGATGTGCAATCCCCGAGCTCAACTTGGGAACTGCATCCGAGACTGGAGAGCTA
>seq02816;size=2
TACGGAGGATCCGAGCGTTATCCGGATTTATTGGGCTTAAAGGGAGCGTAGGTTGACGTA
TAAGTCAGCTGTGAAAGTTTACGGCTCAACCGTGAAATTGCAGTTGATACTGTATGTCTT
>seq02817;size=2
TACGAAGGGGGCTAGCGTTGCTCGGAATCACTGGGCGTAAAGCGCACGTAGGCGGATCGT
TAAGTCAGGGGTGAAATCCTGGAGCTCAACTCCAGAACTGCCCTTGATACTGGCGATCTC
>seq02818;size=2
GACAGAGGTGGCAAGCGTTGTTCGGTATCACTGGGCTTAAAGCGTGTGTAGGCGGGAGCG
TAAGCATTTTGTGAAATCCCCCGGCTTAACCGGGGAATCGCTTGATGTACTGCGTTTCTT
>seq02819;size=2
TACGTAGGGTACGAGCATTAATCGGAATTATTGGGCGTAAAGGGCGCGTAGGCGGAAGTG
TAAGTCAGGTGTGAAATACCAAAGCTCAACTTTGGTGCTGCATTTGAAACTGCATTTCTA
>seq02820;size=2
CACGTAGGGTGCGAGCGTTGTCCGGAATTATTGGGCGTAAAGAGCTCGTAGGCGGTGTGT
CGCGTCGGCCGTGAAAACCTGCAGCTTAACTGTGGGCGTGCGGTCGATACGGGCATCACT
>seq02821;size=2
TACGGAGGGTGCAAGCGTTAATCGGAATTACTGGCGTAAAGCGCACGCAGGCGGTCTGTC
AAGTCGGATGTGAAATCCCCGGGCTCAACCTGGGAACTGCATTCGAAACTGGCAGGCTAG
>seq02822;size=2
TACGGAGGATGCGAGCGTTATCCGGATTTATTGGGTTTAAAGGGTGCGTAGGCGGCTCTT
TAAGTCAGCGGTGAAATTTTGCAGCTTAACTGTAACAGTGCCGTTGATACTGGGGAGCTA
>seq02823;size=2
TACGGAAGGGGCTAGCGTTGTTCGGAATTACTGGGCGTAAAGCGCGCGTAGGTGGTTCGG
TCAGTGAGGCGTGAAAGTCCTGGGCTCAACCTGGGGACTGCGCTTCATACTGCCGAGCTA
>seq02824;size=2
TACGGGGGGGGCTAGCGTTGTTCGGAATCACTGGGCGTAAAGGGCGCGTAGGCGGCTAGG
CAGGTCTGGTGTGAAAGCCCTCGGCTCAACCGAGGAATTGCGCTGGAAACCGCATGGCTA
>seq02825;size=2
TACGTAGGGGGCTAGCGTTATCCGGAATTACTGGGCGTAAAGGGTGCGTAGGTGGTTTCT
TAAGTCAGAGGTGAAAGGCTACGGCTCAACCGTAGTAAGCCTTTGCAACTGGGAAACTTG
>seq02826;size=2
GACGAGGGGTCCTAGCGTTGTTCGGAATCATTGGGCGTAAAGCGTATGTAGGCGGCTTTT
CAAGTCAGATGTGAAAGCCCACGGCTCAACCGTGGAAATGCATTTGAAACTGTTAAGCTT
>seq02827;size=2
GACGTAGGGGGCGAGCGTTGTCCGGAATTACTGGGCGTAAAGAGCACGTAGGCGGGTAAT
TAAGTCAGATGTGAAAGACCGGGGCCCAACCTCGGGGATGCATCTGAAACTGGTTATCTT
>seq02828;size=2
GACGAACCGTACAAACGTTATTCGGAATCACTGGGCTTAAAGGGTGCGTAGGCTGTGCAG
AAAGTTGGGTGTGAAATCCCCTGGCTTAACCAGGGAACTGCGCCCAAAACTACTGTGCTA
>seq02829;size=2
TACGAACTGTGCAAACGTTATTCGGAATCACTGGGCTTAAAGGGTGCGTAGGCGGCTCAT
TAAGTAGGGTGTGAAAGCCCCCGGCTCAACCGGGGAATTGCGCTCTAAACTGATGGGCTG
>seq02830;size=2
TACGGAAGGTGCGAGCGTTAATCGGAATTACTGGGCGTAAAGCGCACGTAGGTGGCTTGG
TAAGTCGGATGTGAAAGCCCCGGGCTCAACCTGGGAACTGCATTCGATACTGCTGAGCTA
>seq02831;size=2
TACGGAGGGTGCAAGCGTTGTTCGGAATTACTGGGCGTAAAGGGCGCGCAGGCGGCCTGC
CAAGTCAGATGTGAAATCCCACGGCTTAACTGTGGACGTGCATTTGAAACTGGCGGGCTT
>seq02832;size=2
TACGAAGGGTGCAAGCGTTATTCGGAATCACTGGGCGTAAAGGGTGCGTAGACGGTATGT
TAAGTTTGTTGTTAAAGACTCTAGCCTAACTGGAGGGCTGCGATGAAAACTGGCGTACTA
>seq02833;size=2
TACGTAGGTCCCGAGCGTTGTCCGGATTTATTGGGCGTAAAGCGAGCGCAGGCGGTTTAA
TAAGTCTGAAGTTAAAGGCAGTGGCTTAACCATTGTTCGCTTTGGAAACTGTTAAACTTG
>seq02834;size=2
TACCGGCGGCTCGAGTGGTGGCCACTATTACTGGGCTTAAAGCGTCCGTAGCTTGGTTGT
TAAGTCTCCTTGGAAATCCATCGGCTCAACCGATGGGCGTTCAGGAGATACTGGCAACCT
>seq02835;size=2
CACCGGCGGCTCGAGTGGTAACCGGTATTATTGGGTCTAAAGGGTCTGTAGCCGGCCGGA
TAAGTCTCTTGAGAAATCTGGCAGCTTAACTGTCAGGCTTTCAGGAGATACTGTCTGGCT
>seq02836;size=2
TACGGAGGGTGCAAGCGTTAATCGGAATTACTGGGCGTAAAGCGCTCGCAGGCGGTTTGT
TAAGTCAGATGTGAAATCCCCGGGCTCAACCTGGGAACTGCATCTGATACTGGCAAGCTT
>seq02837;size=2
TACGTAGGGTGCGAGCGTTAATCGGAATTACTGGGCGTAAAGCGTGCGCAGGCGGTTTTG
TAAGACAGGCGTGAAATCCCCGGGCTCAACCTGGGAATGGCGCTTGTGACTGCAAGACTA
>seq02838;size=2
CACGTAGGAGGCAAACGTTATCCGGATTTACTGGGCGTAAAGCGCGTGTAGGTGGTTTGG
TAAGTAGGGCGTAAAAGCTCCTGGCTCAACTGGGAGAGGACGTTCTAAACTGCCAAGCTT
>seq02839;size=2
TACGTAGGGTGCAAGCGTTGCTCGGAATTACTGGGCGTAAAGGGAGCGCAGGCGGTTTTG
TATGTCGCAGGTGAAATACTCCGGCTTAACTGGAGAAACGCCTGCGCAACTGCAGGACTA
>seq02840;size=2
TACGGGGGGGGCTAGCGTTGTTCGGAATCACTGGGCGTAAAGGGCGCGTAGGCGGCTAGG
CAGGTCTGGTGTGAAAGTCCTCGGCTCAACCGAGGAATTGCGCTGGAAACCGCTTGGCTA
>seq02841;size=2
TACGGAGGGTGCAAGCGTTAATCGGAATTACTGGGCGTAAAGCGCACGCAGGCGGTCTGT
TAAGTCGGATGTGAAATCCCCGGGCTCAACCTGGGAACTGCATTCGATACTGGCAGGCTT
>seq02842;size=2
TACGGAGGGTGCAAGCGTTAATCGCAATTACTGGGCGTAAAGCGCACGCAGGCGGTCTGT
CAAGTCGGATGTGAAATCCCCGGGCTCAACCTGGGAACTGCATTCGAAACTGGCAGGCTA
>seq02843;size=2
TACGGAGGGTGCAAGCGTCAATCGGAATTACTGGGCGTAAAGCGCACGCAGGCGGTCTGT
CAAGTCGGATGTGAAATCCCCGGGCTTAACCTGGGAACTGCATTCGAAACTGGCAGGCTA
>seq02844;size=2
TACGTAGGGTGCGAGCGTTATCCGGATTTATTGGGCGTAAAGTGCTCGTAGGCGGTTCGT
CGCGTCCGGTGTGAAAGTCCATCGCCTAACGGTGGATCTGCGCCGGGTACGGGCGGGCTG
>seq02845;size=2
TACGGAGGTGGCAAGCGTTACTCGGAATTACTGGGTGTAAAGGGCAAGTAGGCGGTCTAA
TAAGCGAGGGGTGAAATCTTCCGACTCAATCGGAAAACTGCCTTTCGAACTGTTAGACTT
>seq02846;size=2
TACGGAGGGTGCAAGCGTTAATCGGAATTACTGGGCGTAAAGCGCACGCAGGCGGTCTGT
CAAGTCAGATGTGAAATCCCCGGGCTCAACCTGGGAACTGCATCCGATACTGGCAAGCTT
>seq02847;size=2
GACGTAGGGTGCAAGCGTTGTCCGGATTTATTGGGCGTAAAGCGTTCGTAGGCGGCTTGT
CAAGTCTGATGTTAAAGCCCGGAGCTCAACTCCGGCATGGCATTGGAAACTGGCTCGCTA
>seq02848;size=2
TACGTAGGGGGCTAGCGTTATCCGGAATTACTGGGCGTAAAGGGAGCGTAGGTGGTTTCT
TAAGTCAGAGGTGAAAGGCTACGGCTCAACCGTAGTAAGCCTTTGAAACTGGGAAACTTG
>seq02849;size=2
TACGGAGGGTGCAAGCGTTGTTCGGAATTACTGGGCGTAAAGGGCGCGTAGGCGGTATTG
TAAGTCAGATGTGAAATCCTCCGGCTCAACCGGAGAACTGCATCTGAAACTGCAGAACTA
>seq02850;size=2
TACGTAGGGAGCGAGCGTTGTCCGGAATCATTGGGCGTAAAGAGCATGTAGGTGGATCAA
TTAGTCTGCTGTGAAAGTCGAAGGCTCAACCTTCGAAAGCCGGTGGATACTGTTGATCTA
>seq02851;size=2
TACGGAGGGTGCAAGCGTTGTTCGGAATTATTGGGCGTAAAGCGCGTGTAGGCGGTAGGA
TAAGTCAGATGTGAAAGCCCTGGGCTCAACCCAGGAAGTGCATTTGCAACTGTCCTGCTA
>seq02852;size=2
TACGAAGGGGGCTAGCGTTGCTCGGAATCACTGGGCGTAAAGGGTGCGTAGGCGGGTTTT
TAAGTCAGGGGTGAAATCCTGGAGCTCAACTCCAGAACTGCCTTTGATACTGAAGATCTT
>seq02853;size=2
TACGAAGGGTGCGAGCGTTAATCGGAATTACTGGGCGTAAAGCGCGCGTAGGTGGTTTTG
TAAGCGGAATGTGAAATCCCCGGGCTCAACCTGGGAACTGCATGCCGAACTGCAAGGCTA
>seq02854;size=2
TACGGAGGGGGCTAGCGTTGTTCGGAATTACTGGGCGTAAAGCGCACGTAGGCGGACCAG
AAAGTTGGGGGTGAAATCCCGGGGCTCAACCTCGGAACTGCCTTCAAAACTCCTGGTCTT
>seq02855;size=2
TACGGAGGATCCAAGCGTTATCCGGATTTACTGGGCGTAAAGAGTTGCGTAGGTGGCTAA
ATAAGTGAATAGTGAAATCTGGTGGCTCAACCATCAACACATTATTCAAACTGTTTAGCT
>seq02856;size=2
TACAGAGGTGGCGAGCGTTGTTCGGATTTACTGGGCGTAAAGGGCGCGTAGGCGGCCGCG
TGTGTGGGGTGTGAAATCTCCGGGCTCAACCCGGAAAGTGCGCTCCAAACTGCGCAGCTC
>seq02857;size=2
TACGTAGGTGACAAGCGTTATCCGGAATTACTGGGCGTAAAGCGCACGCAGGCGGCTGCT
TAAGTCTGACGTGAAATCTCCTGGCTTAACTGGGAGGGGTCGTTGGAAACTGGGTGGCTT
>seq02858;size=2
TACGGAGGGTGCAAGTGTTATTCGGAATCACTGGGCGTAAAGAGCACGTAGGCGGATGGG
TAAGTCAGATGTGAAATCCCGAGGCTCAACTTCGGAACTGCATTTGATACTGCCCGTCTT
>seq02859;size=2
TACGGAGGGTGCAAGCGTTAATCGGAATTACTGGGCGTAAAGCGCACGCAGGCGGTCTGT
CAAGTCGGATGTGAAATCCCCGGGCTCAAGCTGGGAACTGCATTCGAAACTGGCAGGCTA
>seq02860;size=2
TACGTAGGGGGCTAGCGTTATCCGGAATTACTGGGCGTAAAGGGTGCGTAGGTGGTTTCT
TAAGTCAGAGGTGAAAGGCTACGGCTTAACCGTAGTAAGCCTTTGAAACTGGGAAACTTG
>seq02861;size=2
TACGTAGGTGGCGAGCGTTATTCGGATTCACTGGGCGTAAAGGGTCCGCAGGGGGTTTGC
CAAGTCTGATGTGAAATCTCACGGCTCAACTGTGAACCTGCATTGGATACTGGTGAACTG
>seq02862;size=2
TACGTAGGGGGCGAGCGTTGTCCGGAATTACTGGGCGTAAAGGGTGCGCAGGCGGCGCCT
TAAGTCAGATGTGAAATATCCATGCTTAACGTGGAGGGTGCATTTGAAACTGGGGTGCTT
>seq02863;size=2
TACGGAGGGTGCAAGCGTTAATCGGAATTACTGGGCGTAAAGCGCACGCAGGCGGTCTGT
CAAGTCGGATGTGAAATCCCCGGGCTCAACCTGGGAACGGCATTCGAAACTGGCAGGCTA
>seq02864;size=2
TACGGAGGGTGCGAGCGTTAATCGGAATTACTGGTCGTAAAGCGCGCGTAGGTGGCTTGA
TAAGCCGGTTGTGAAAGCCCCGGGCTCAACCTGGGAACGGCATCCGGAACTGTCAGGCTA
>seq02865;size=2
TACGGAGGGAGCTAGCGTTGTTCGGAATTACTGGGCGTAAAGCGCACGTAGGCGGCTATT
TAAGTCAGGGGTGAAATCCCGGGGCTCAACCCCGGAACTGCCCTTGAAACTGGATAGCTA
>seq02866;size=2
TACGGAGGGTGCAAGCGTTAATCGGAATTACTGGGAGTAAAGCGCACGCAGGCGGTCTGT
CAAGTCGGATGTGAAATCCCCGGGCTTAACCTGGGAACTGCATTCGAAACTGGCAGGCTA
>seq02867;size=2
CACGGAGGGTGCAAGTGTTATTCGGAATCACTGGGCGTAAAGAGCACGTAGGCGGATGGG
TAAGTCAGATGTGAAATCCCGGGGCTCAACTTCGGAACTGCATTTGATACTGCCCGTCTT
>seq02868;size=2
TACCGGCGGCTCGAGTGGTGGCCACTATTACTGGGCTTAAAGCGTCCGTAGCTTGGTTGT
TAAGTCTCCTGGGAAATCCATCGGCTCAACCGATGGGCGTTCACGAGATACTGGCAACCT
>seq02869;size=2
TACGTAGGGAGCAAGCGTTGTCCGGAATTACTGGGCGTAAAGGGTGCGTAGGCGGACTGT
CAAGTCAGATGTGAAATACCCAGGCTTAACCTGGGGGGTGCATTTGAAACTGGTGGTCTT
>seq02870;size=2
GACGGAGGGAGCAAGCGTTGTTCGGATTTACTGGGCGTAAAGGGCGTCTAGGCGGGCTGA
TAAGTCAGGTGTGAAATACCTCGGCTCAACCGGGGAACTGCATTTGATACTGTCGGTCTT
>seq02871;size=2
TACGAAGGGGGCTAGCGTTGCTCGGAATCACTGGGCGTAAAGCGCACGTAGGCGGGTCGT
[truncated: 848,240 more chars]
