# Supplementary material for: A Novel Analysis Method for Paired-Sample Microbial Ecology Experiments
Source: PLoS One. 2016 May 6;11(5):e0154804. doi: 10.1371/journal.pone.0154804 (PMC4859510; doi:10.1371/journal.pone.0154804)
Supplement: S2 Dataset — Table showing number of times each sequence appeared in each sample (three replicates, two timepoints each). (TXT) [file pone.0154804.s002.txt]

OTU_ID	replicate1_time0	replicate1_time7	replicate2_time0	replicate2_time7	replicate3_time0	replicate3_time7
seq00001	20	22915	11	4399	10	32555
seq00002	6647	11	3287	4	1763	11
seq00003	1	710	0	1405	0	6425
seq00004	7	3718	0	254	1	2941
seq00005	3881	0	1895	0	765	2
seq00006	3700	1	1746	0	688	3
seq00007	3584	8	1460	0	687	7
seq00008	3056	1	1303	0	810	1
seq00009	0	2595	0	27	0	1414
seq00010	8	857	4	41	4	2909
seq00011	1869	10	762	3	601	10
seq00012	1529	3	671	0	396	2
seq00013	1412	1	757	0	311	0
seq00014	1245	1	542	0	219	0
seq00015	975	0	582	0	351	4
seq00016	1016	0	481	0	233	0
seq00017	891	2	367	0	249	3
seq00018	770	2	366	1	207	4
seq00019	746	3	351	0	193	0
seq00020	746	0	305	0	210	0
seq00021	671	4	344	0	193	4
seq00022	736	1	313	1	151	2
seq00023	11	272	10	166	6	515
seq00024	562	0	247	0	170	1
seq00025	589	1	216	0	141	1
seq00026	561	0	218	0	105	2
seq00027	322	131	70	11	78	192
seq00028	464	3	253	0	74	0
seq00029	423	0	176	0	69	0
seq00030	360	1	154	1	95	1
seq00031	360	0	155	0	94	0
seq00032	337	1	115	1	123	2
seq00033	303	0	140	0	78	1
seq00034	305	0	127	0	84	0
seq00035	290	1	142	0	78	2
seq00036	315	1	122	0	73	0
seq00037	294	2	144	0	70	0
seq00038	285	0	148	0	68	0
seq00039	303	1	110	0	85	0
seq00040	281	0	109	0	57	0
seq00041	276	0	82	0	66	0
seq00042	186	41	75	10	75	29
seq00043	257	0	107	0	47	0
seq00044	233	0	118	0	55	0
seq00045	268	0	84	0	49	1
seq00046	236	2	105	0	58	0
seq00047	217	2	115	1	60	3
seq00048	227	1	106	1	44	4
seq00049	226	0	93	0	56	0
seq00050	211	0	94	0	64	2
seq00051	216	0	97	0	56	0
seq00052	231	0	93	0	42	2
seq00053	223	0	94	0	50	0
seq00054	191	0	127	0	44	0
seq00055	209	0	81	0	42	0
seq00056	199	0	68	0	59	0
seq00057	181	0	65	0	56	0
seq00058	200	0	65	0	37	0
seq00059	180	0	79	0	37	1
seq00060	161	0	77	0	45	1
seq00061	167	0	69	0	44	1
seq00062	113	45	28	5	29	59
seq00063	170	1	75	0	24	3
seq00064	132	1	85	0	49	0
seq00065	148	0	62	0	55	0
seq00066	158	0	67	0	36	0
seq00067	149	0	74	2	34	0
seq00068	143	0	65	0	47	0
seq00069	1	95	0	0	0	153
seq00070	135	0	68	0	46	0
seq00071	155	0	47	0	44	0
seq00072	146	0	61	0	38	0
seq00073	149	0	58	0	33	0
seq00074	151	1	58	0	30	0
seq00075	141	0	61	0	34	0
seq00076	148	0	55	0	32	0
seq00077	151	0	56	0	27	0
seq00078	147	0	61	0	25	0
seq00079	127	0	63	0	42	0
seq00080	136	1	61	0	29	1
seq00081	142	0	51	0	29	1
seq00082	152	0	45	0	20	0
seq00083	112	2	57	1	34	1
seq00084	121	0	59	0	21	0
seq00085	121	0	55	0	18	0
seq00086	114	0	44	0	34	0
seq00087	0	89	0	25	0	74
seq00088	110	0	51	1	24	0
seq00089	116	1	41	0	23	0
seq00090	124	0	25	0	31	0
seq00091	122	0	34	0	19	2
seq00092	124	0	37	0	15	1
seq00093	106	0	48	0	20	1
seq00094	104	1	53	0	17	0
seq00095	116	2	37	0	19	1
seq00096	107	0	51	0	15	0
seq00097	88	0	54	0	30	0
seq00098	122	1	30	0	16	0
seq00099	91	1	41	0	33	3
seq00100	103	0	47	0	15	0
seq00101	102	0	35	0	26	0
seq00102	97	0	37	0	28	0
seq00103	90	0	61	0	11	0
seq00104	93	0	44	0	25	0
seq00105	103	0	38	0	19	0
seq00106	90	0	31	0	26	0
seq00107	104	0	31	0	12	0
seq00108	79	0	38	0	30	0
seq00109	89	0	33	0	25	0
seq00110	78	1	44	0	24	0
seq00111	0	36	0	21	0	86
seq00112	96	1	13	0	30	0
seq00113	92	0	29	0	19	0
seq00114	58	6	40	1	24	11
seq00115	80	0	36	0	22	0
seq00116	93	0	25	0	20	0
seq00117	76	0	28	0	33	0
seq00118	81	0	30	0	25	0
seq00119	67	0	42	0	27	0
seq00120	74	0	30	0	27	3
seq00121	78	1	33	1	18	1
seq00122	63	18	14	2	10	24
seq00123	78	0	28	0	24	0
seq00124	82	1	25	0	20	0
seq00125	74	2	29	1	20	0
seq00126	74	0	37	0	14	0
seq00127	86	0	23	0	13	1
seq00128	73	0	34	0	15	0
seq00129	72	0	34	0	15	0
seq00130	75	0	34	0	12	0
seq00131	68	0	36	0	17	0
seq00132	70	0	35	0	16	0
seq00133	0	39	0	6	0	75
seq00134	68	0	35	0	16	0
seq00135	66	0	24	0	27	0
seq00136	75	0	20	0	21	0
seq00137	64	0	30	0	21	0
seq00138	63	0	37	0	13	0
seq00139	70	0	22	0	21	0
seq00140	63	0	24	0	24	0
seq00141	69	1	24	0	17	0
seq00142	64	0	33	0	13	0
seq00143	69	0	20	0	18	1
seq00144	66	0	19	0	23	0
seq00145	63	0	22	0	21	1
seq00146	72	0	16	0	19	0
seq00147	66	0	20	0	20	0
seq00148	68	0	25	0	10	0
seq00149	61	0	29	0	11	0
seq00150	0	39	1	4	0	56
seq00151	64	0	21	0	15	0
seq00152	56	0	26	0	17	0
seq00153	63	0	20	0	14	0
seq00154	67	0	12	0	17	0
seq00155	0	95	0	0	0	0
seq00156	61	0	26	0	8	0
seq00157	0	33	0	10	0	52
seq00158	56	0	24	0	14	0
seq00159	60	0	19	0	15	0
seq00160	64	0	26	0	3	0
seq00161	45	1	27	0	19	0
seq00162	55	0	22	0	15	0
seq00163	30	9	7	3	10	32
seq00164	56	0	20	0	14	0
seq00165	68	0	17	0	5	0
seq00166	44	0	35	0	9	1
seq00167	46	0	32	0	10	0
seq00168	56	0	17	0	15	0
seq00169	45	0	31	0	11	0
seq00170	46	0	29	0	11	1
seq00171	56	0	14	0	15	0
seq00172	0	30	0	5	2	48
seq00173	49	0	19	0	17	0
seq00174	54	2	18	0	10	0
seq00175	0	41	0	4	0	39
seq00176	51	0	17	0	14	0
seq00177	51	0	19	0	12	0
seq00178	55	0	19	0	8	0
seq00179	51	0	22	0	8	0
seq00180	47	1	16	1	15	0
seq00181	45	1	19	0	14	0
seq00182	49	0	21	0	8	0
seq00183	53	0	16	0	9	0
seq00184	42	0	22	0	13	0
seq00185	55	0	14	0	8	0
seq00186	54	0	10	0	12	0
seq00187	49	0	18	0	8	1
seq00188	44	0	20	0	11	0
seq00189	48	0	13	0	11	1
seq00190	32	1	29	0	11	0
seq00191	44	0	17	0	10	0
seq00192	38	0	22	0	8	0
seq00193	34	0	20	0	14	0
seq00194	48	0	15	0	4	1
seq00195	44	0	16	0	6	1
seq00196	46	0	13	0	8	0
seq00197	38	0	24	0	5	0
seq00198	36	1	17	0	12	0
seq00199	42	0	14	0	10	0
seq00200	43	0	15	0	7	0
seq00201	42	0	10	0	13	0
seq00202	36	0	17	0	11	0
seq00203	44	0	15	0	5	0
seq00204	41	2	12	0	9	0
seq00205	36	0	15	0	12	0
seq00206	30	0	20	0	13	0
seq00207	31	0	21	0	10	0
seq00208	39	0	13	0	10	0
seq00209	41	0	10	0	10	0
seq00210	35	0	14	0	11	0
seq00211	35	0	17	0	8	0
seq00212	0	18	0	14	0	28
seq00213	37	0	16	0	6	0
seq00214	38	0	12	0	7	1
seq00215	36	0	16	0	5	1
seq00216	39	1	8	0	10	0
seq00217	37	0	13	0	8	0
seq00218	40	0	8	0	10	0
seq00219	42	0	11	0	5	0
seq00220	2	20	0	8	1	26
seq00221	40	0	9	0	8	0
seq00222	34	0	9	0	14	0
seq00223	33	0	10	0	14	0
seq00224	32	0	14	0	10	0
seq00225	38	0	13	0	5	0
seq00226	32	0	16	0	8	0
seq00227	30	1	10	0	13	1
seq00228	28	0	15	0	12	0
seq00229	31	0	19	0	5	0
seq00230	32	0	11	0	12	0
seq00231	36	0	16	0	3	0
seq00232	31	0	13	0	11	0
seq00233	25	0	16	0	13	0
seq00234	28	0	19	0	7	0
seq00235	0	0	0	0	0	53
seq00236	32	0	14	0	6	0
seq00237	37	0	8	0	7	0
seq00238	24	0	19	0	8	0
seq00239	30	0	10	0	11	0
seq00240	35	0	11	0	4	0
seq00241	36	0	4	0	9	1
seq00242	26	0	15	0	9	0
seq00243	26	0	13	0	11	0
seq00244	32	0	6	0	12	0
seq00245	28	0	13	0	8	0
seq00246	26	3	12	1	7	0
seq00247	24	0	15	0	9	0
seq00248	32	0	5	0	11	0
seq00249	0	0	0	0	48	0
seq00250	22	0	20	0	6	0
seq00251	25	0	16	0	7	0
seq00252	33	0	4	0	9	1
seq00253	2	16	1	5	1	22
seq00254	29	0	11	0	7	0
seq00255	28	0	12	0	7	0
seq00256	22	0	15	0	10	0
seq00257	31	0	8	0	8	0
seq00258	32	0	10	0	4	0
seq00259	25	0	13	0	8	0
seq00260	22	0	17	0	6	0
seq00261	33	1	6	0	5	0
seq00262	28	0	11	0	6	0
seq00263	23	0	16	0	6	0
seq00264	0	17	0	2	0	26
seq00265	29	0	9	0	6	0
seq00266	27	0	8	0	9	0
seq00267	23	7	4	1	3	6
seq00268	23	0	15	0	6	0
seq00269	24	0	13	0	6	0
seq00270	28	0	8	0	7	0
seq00271	25	1	9	1	7	0
seq00272	26	0	14	0	3	0
seq00273	31	0	7	0	5	0
seq00274	18	0	18	0	7	0
seq00275	22	0	11	0	8	1
seq00276	24	0	13	0	5	0
seq00277	24	0	14	0	4	0
seq00278	23	0	13	0	6	0
seq00279	27	0	12	0	3	0
seq00280	18	12	3	1	2	6
seq00281	18	0	17	0	7	0
seq00282	25	0	11	0	6	0
seq00283	26	0	8	0	8	0
seq00284	0	26	0	0	0	16
seq00285	24	0	13	0	4	0
seq00286	5	11	3	4	3	15
seq00287	0	18	0	2	0	21
seq00288	18	0	10	1	11	1
seq00289	24	0	11	0	5	1
seq00290	24	0	10	0	6	0
seq00291	24	1	9	0	6	0
seq00292	21	0	9	0	10	0
seq00293	29	0	6	0	3	2
seq00294	20	0	14	0	6	0
seq00295	27	0	7	0	4	1
seq00296	8	4	7	4	1	15
seq00297	0	13	0	5	0	21
seq00298	29	0	8	0	2	0
seq00299	25	0	7	0	7	0
seq00300	0	0	0	0	38	0
seq00301	25	0	8	0	5	0
seq00302	20	1	7	0	10	0
seq00303	26	0	6	0	5	0
seq00304	20	0	8	0	9	0
seq00305	29	0	4	0	3	1
seq00306	28	0	6	0	3	0
seq00307	18	0	11	0	7	0
seq00308	18	0	11	0	7	0
seq00309	27	0	5	0	4	0
seq00310	0	12	0	2	0	22
seq00311	28	0	4	0	4	0
seq00312	30	0	3	0	3	0
seq00313	21	0	11	0	4	0
seq00314	19	0	15	0	2	0
seq00315	22	0	7	0	6	0
seq00316	23	0	7	0	5	0
seq00317	19	0	10	0	6	0
seq00318	15	0	13	0	6	0
seq00319	16	0	10	0	8	0
seq00320	14	0	10	0	10	0
seq00321	21	0	6	0	7	0
seq00322	22	0	8	0	2	2
seq00323	24	1	5	0	4	0
seq00324	19	0	10	0	5	0
seq00325	1	16	0	8	0	9
seq00326	21	0	9	0	3	0
seq00327	15	0	15	0	3	0
seq00328	0	16	0	5	0	12
seq00329	23	0	4	0	6	0
seq00330	24	0	5	0	4	0
seq00331	19	0	6	0	8	0
seq00332	18	0	9	0	6	0
seq00333	18	0	7	0	7	0
seq00334	21	0	8	0	3	0
seq00335	18	0	9	0	5	0
seq00336	21	0	8	0	3	0
seq00337	18	0	11	0	3	0
seq00338	20	0	8	0	4	0
seq00339	21	0	8	0	3	0
seq00340	19	0	5	0	8	0
seq00341	0	12	0	4	0	15
seq00342	19	0	8	0	4	0
seq00343	15	0	5	0	11	0
seq00344	19	0	6	0	6	0
seq00345	17	0	7	0	6	0
seq00346	20	0	7	0	3	0
seq00347	12	0	11	0	7	0
seq00348	19	0	8	0	3	0
seq00349	21	0	6	0	3	0
seq00350	22	0	6	0	2	0
seq00351	17	0	9	0	4	0
seq00352	12	0	10	0	8	0
seq00353	18	0	5	0	5	1
seq00354	16	0	8	0	4	0
seq00355	16	0	8	0	4	0
seq00356	16	0	8	0	4	0
seq00357	15	0	8	0	5	0
seq00358	14	0	11	0	3	0
seq00359	14	0	9	0	5	0
seq00360	15	0	8	0	5	0
seq00361	12	0	9	0	6	0
seq00362	20	0	2	0	5	0
seq00363	14	0	9	0	4	0
seq00364	22	0	3	0	2	0
seq00365	18	0	7	0	2	0
seq00366	0	11	0	3	0	13
seq00367	21	0	5	0	1	0
seq00368	17	1	5	0	4	0
seq00369	0	6	0	3	0	18
seq00370	12	0	9	0	6	0
seq00371	23	0	0	0	3	1
seq00372	25	0	2	0	0	0
seq00373	14	1	6	0	5	1
seq00374	12	0	3	0	12	0
seq00375	21	0	4	0	2	0
seq00376	17	0	5	0	4	0
seq00377	17	0	4	0	5	0
seq00378	16	0	7	0	3	0
seq00379	12	0	6	0	8	0
seq00380	14	0	8	0	4	0
seq00381	17	0	5	0	4	0
seq00382	18	0	7	0	1	0
seq00383	21	0	3	0	2	0
seq00384	0	0	0	0	26	0
seq00385	15	0	8	0	3	0
seq00386	15	0	8	0	3	0
seq00387	14	0	6	0	5	0
seq00388	15	0	7	0	3	0
seq00389	15	0	6	0	4	0
seq00390	16	0	4	0	5	0
seq00391	7	0	12	0	6	0
seq00392	0	10	0	1	0	14
seq00393	10	0	12	0	3	0
seq00394	10	0	7	0	7	1
seq00395	16	0	5	0	4	0
seq00396	18	0	3	0	4	0
seq00397	0	5	0	4	0	16
seq00398	14	0	7	0	4	0
seq00399	15	0	6	0	4	0
seq00400	0	25	0	0	0	0
seq00401	15	0	9	0	1	0
seq00402	12	0	10	0	2	0
seq00403	13	0	9	0	2	0
seq00404	14	0	6	0	4	0
seq00405	13	0	9	0	2	0
seq00406	19	0	5	0	0	0
seq00407	16	0	6	0	2	0
seq00408	16	0	5	0	2	1
seq00409	6	2	3	3	2	8
seq00410	6	0	12	0	6	0
seq00411	14	0	6	0	4	0
seq00412	0	9	0	3	0	12
seq00413	20	0	2	0	2	0
seq00414	12	0	10	0	2	0
seq00415	11	0	10	0	3	0
seq00416	0	3	0	1	0	20
seq00417	10	0	10	0	4	0
seq00418	15	0	5	0	4	0
seq00419	8	7	6	0	0	2
seq00420	13	0	7	0	3	0
seq00421	12	0	7	0	4	0
seq00422	12	0	9	0	2	0
seq00423	12	0	7	0	4	0
seq00424	7	3	3	1	3	6
seq00425	14	0	8	0	1	0
seq00426	17	0	4	0	2	0
seq00427	12	0	6	0	4	0
seq00428	13	0	7	0	2	0
seq00429	14	0	1	0	7	0
seq00430	16	0	4	0	2	0
seq00431	13	0	8	0	1	0
seq00432	17	0	4	0	1	0
seq00433	0	12	0	2	0	8
seq00434	14	0	3	0	5	0
seq00435	16	0	3	0	3	0
seq00436	9	0	11	0	2	0
seq00437	11	1	5	0	5	0
seq00438	9	0	7	0	6	0
seq00439	14	0	3	0	5	0
seq00440	20	0	1	0	1	0
seq00441	19	0	3	0	0	0
seq00442	10	0	7	0	4	0
seq00443	15	0	5	0	1	0
seq00444	15	0	5	0	1	0
seq00445	11	0	7	0	2	1
seq00446	14	0	3	0	4	0
seq00447	15	0	4	0	2	0
seq00448	14	0	4	0	3	0
seq00449	8	0	6	0	5	2
seq00450	15	0	3	0	3	0
seq00451	12	0	5	0	4	0
seq00452	10	0	7	0	4	0
seq00453	8	0	9	0	4	0
seq00454	17	0	3	0	1	0
seq00455	14	0	6	0	1	0
seq00456	11	0	5	0	4	0
seq00457	15	0	3	0	2	0
seq00458	11	0	9	0	0	0
seq00459	0	0	0	0	20	0
seq00460	10	0	7	0	3	0
seq00461	0	4	0	3	0	13
seq00462	15	0	4	0	1	0
seq00463	0	0	0	0	20	0
seq00464	16	1	1	0	2	0
seq00465	0	0	0	0	20	0
seq00466	9	0	6	0	5	0
seq00467	10	0	7	0	3	0
seq00468	12	0	7	0	1	0
seq00469	9	0	6	0	5	0
seq00470	0	7	0	1	0	12
seq00471	12	0	6	0	2	0
seq00472	10	0	4	0	6	0
seq00473	14	0	6	0	0	0
seq00474	0	8	0	2	0	10
seq00475	15	0	5	0	0	0
seq00476	14	1	1	0	3	0
seq00477	5	3	2	0	5	4
seq00478	10	0	7	0	2	0
seq00479	14	0	3	0	2	0
seq00480	14	0	3	0	2	0
seq00481	0	9	0	1	0	9
seq00482	0	3	0	0	1	15
seq00483	11	0	7	0	1	0
seq00484	18	0	1	0	0	0
seq00485	13	0	5	0	1	0
seq00486	13	0	3	0	3	0
seq00487	13	0	3	0	3	0
seq00488	13	0	2	0	3	0
seq00489	12	0	4	0	2	0
seq00490	10	0	7	0	1	0
seq00491	11	0	3	0	4	0
seq00492	13	0	4	0	1	0
seq00493	14	0	3	0	1	0
seq00494	14	0	2	0	2	0
seq00495	0	7	0	0	0	11
seq00496	10	0	6	0	2	0
seq00497	0	5	0	0	0	13
seq00498	11	0	4	0	3	0
seq00499	0	4	0	3	0	11
seq00500	11	0	4	0	3	0
seq00501	13	0	3	0	2	0
seq00502	10	0	6	0	2	0
seq00503	0	10	0	2	0	6
seq00504	14	0	2	0	2	0
seq00505	11	0	3	0	4	0
seq00506	10	0	5	0	3	0
seq00507	13	0	4	0	1	0
seq00508	11	0	5	0	1	0
seq00509	11	0	4	0	2	0
seq00510	10	0	4	0	3	0
seq00511	11	0	6	0	0	0
seq00512	14	0	1	0	2	0
seq00513	11	0	2	0	4	0
seq00514	6	0	3	0	8	0
seq00515	11	0	4	0	2	0
seq00516	12	0	3	0	2	0
seq00517	14	0	2	0	1	0
seq00518	10	0	6	0	1	0
seq00519	12	0	4	0	1	0
seq00520	10	0	1	0	6	0
seq00521	14	0	2	0	1	0
seq00522	10	0	2	0	5	0
seq00523	0	6	0	2	0	9
seq00524	7	0	8	0	2	0
seq00525	0	0	0	3	0	14
seq00526	10	0	5	0	2	0
seq00527	8	0	7	0	2	0
seq00528	10	0	4	0	2	0
seq00529	8	0	4	0	4	0
seq00530	10	0	6	0	0	0
seq00531	12	0	2	0	2	0
seq00532	10	0	3	0	3	0
seq00533	10	0	2	0	4	0
seq00534	11	0	2	0	3	0
seq00535	14	0	0	1	1	0
seq00536	9	0	3	0	4	0
seq00537	10	0	4	0	2	0
seq00538	10	0	3	0	3	0
seq00539	7	0	6	0	3	0
seq00540	14	0	0	0	2	0
seq00541	9	0	3	0	4	0
seq00542	12	0	3	0	1	0
seq00543	6	0	8	0	2	0
seq00544	8	0	5	0	3	0
seq00545	6	0	9	0	1	0
seq00546	10	0	4	0	1	1
seq00547	10	0	3	0	3	0
seq00548	10	0	4	0	2	0
seq00549	12	0	2	0	2	0
seq00550	11	0	5	0	0	0
seq00551	11	0	3	0	1	0
seq00552	0	0	15	0	0	0
seq00553	10	0	5	0	0	0
seq00554	3	0	7	0	5	0
seq00555	12	0	3	0	0	0
seq00556	6	0	6	0	3	0
seq00557	0	7	0	0	0	8
seq00558	11	0	1	0	3	0
seq00559	12	0	2	0	1	0
seq00560	11	0	2	0	2	0
seq00561	11	0	3	0	1	0
seq00562	13	0	1	0	1	0
seq00563	11	0	1	0	3	0
seq00564	11	0	1	0	3	0
seq00565	0	0	15	0	0	0
seq00566	10	0	2	0	3	0
seq00567	10	0	2	0	3	0
seq00568	9	0	6	0	0	0
seq00569	6	0	6	0	3	0
seq00570	6	0	6	0	3	0
seq00571	0	3	0	2	0	10
seq00572	7	0	4	0	4	0
seq00573	11	0	1	0	3	0
seq00574	10	0	4	0	1	0
seq00575	8	0	6	0	1	0
seq00576	6	0	3	0	6	0
seq00577	10	0	3	0	2	0
seq00578	8	0	4	0	3	0
seq00579	10	0	3	0	2	0
seq00580	9	0	4	0	1	0
seq00581	9	0	1	1	3	0
seq00582	8	1	4	0	1	0
seq00583	11	0	2	0	0	1
seq00584	0	6	0	2	0	6
seq00585	8	0	5	0	1	0
seq00586	0	5	0	4	0	5
seq00587	12	0	2	0	0	0
seq00588	0	3	0	3	0	8
seq00589	10	0	3	0	1	0
seq00590	10	0	3	0	1	0
seq00591	7	0	4	0	3	0
seq00592	0	0	0	0	14	0
seq00593	10	0	2	0	2	0
seq00594	9	0	2	0	3	0
seq00595	10	0	2	0	2	0
seq00596	10	0	2	0	2	0
seq00597	9	0	2	0	3	0
seq00598	9	0	2	0	3	0
seq00599	9	0	2	0	3	0
seq00600	4	0	6	0	4	0
seq00601	0	6	0	1	0	7
seq00602	12	0	2	0	0	0
seq00603	10	0	4	0	0	0
seq00604	10	0	3	0	1	0
seq00605	10	0	3	0	1	0
seq00606	0	2	0	1	0	11
seq00607	0	5	0	2	0	7
seq00608	9	0	2	0	3	0
seq00609	7	0	3	0	4	0
seq00610	0	4	0	0	0	9
seq00611	7	0	3	0	3	0
seq00612	0	7	0	0	0	6
seq00613	10	0	2	0	1	0
seq00614	9	0	3	0	1	0
seq00615	0	6	0	2	0	5
seq00616	9	0	4	0	0	0
seq00617	8	0	2	0	3	0
seq00618	6	0	0	0	7	0
seq00619	0	2	0	0	0	11
seq00620	8	0	2	0	3	0
seq00621	8	0	5	0	0	0
seq00622	8	0	2	0	3	0
seq00623	5	0	2	0	6	0
seq00624	7	0	3	0	3	0
seq00625	8	0	4	0	1	0
seq00626	8	0	2	0	3	0
seq00627	6	0	4	0	3	0
seq00628	0	7	0	1	0	5
seq00629	10	0	2	0	1	0
seq00630	0	7	0	0	0	6
seq00631	7	0	2	0	4	0
seq00632	4	0	3	0	6	0
seq00633	12	0	1	0	0	0
seq00634	9	0	2	0	2	0
seq00635	9	0	3	0	1	0
seq00636	0	0	0	0	13	0
seq00637	11	0	0	0	2	0
seq00638	9	0	3	0	1	0
seq00639	10	0	2	0	1	0
seq00640	8	0	4	0	1	0
seq00641	0	2	0	2	0	9
seq00642	5	0	7	0	1	0
seq00643	5	0	3	0	5	0
seq00644	9	0	3	0	1	0
seq00645	11	0	2	0	0	0
seq00646	0	4	0	1	0	8
seq00647	10	0	1	0	2	0
seq00648	8	0	3	0	2	0
seq00649	6	0	3	0	4	0
seq00650	7	0	3	0	3	0
seq00651	8	0	2	0	3	0
seq00652	10	0	3	0	0	0
seq00653	8	0	3	0	2	0
seq00654	7	0	4	0	2	0
seq00655	6	0	6	0	1	0
seq00656	6	0	6	0	1	0
seq00657	10	0	3	0	0	0
seq00658	4	0	5	0	4	0
seq00659	8	0	2	0	3	0
seq00660	7	0	3	0	3	0
seq00661	10	0	1	0	1	0
seq00662	0	4	0	2	0	6
seq00663	0	12	0	0	0	0
seq00664	8	0	1	0	3	0
seq00665	9	0	2	0	1	0
seq00666	10	0	2	0	0	0
seq00667	11	0	0	0	1	0
seq00668	6	0	4	0	2	0
seq00669	6	0	3	0	3	0
seq00670	9	0	1	0	2	0
seq00671	8	0	2	0	2	0
seq00672	7	0	3	0	2	0
seq00673	10	0	0	0	2	0
seq00674	6	0	4	0	2	0
seq00675	7	0	4	0	1	0
seq00676	7	0	5	0	0	0
seq00677	6	0	6	0	0	0
seq00678	9	0	1	0	2	0
seq00679	4	0	5	0	3	0
seq00680	7	0	2	0	3	0
seq00681	9	0	2	0	1	0
seq00682	5	0	4	0	3	0
seq00683	11	0	1	0	0	0
seq00684	8	0	4	0	0	0
seq00685	6	0	3	0	3	0
seq00686	10	0	1	0	1	0
seq00687	9	0	1	0	2	0
seq00688	7	0	3	0	2	0
seq00689	6	0	5	0	1	0
seq00690	9	1	1	0	1	0
seq00691	8	0	2	0	2	0
seq00692	0	3	0	2	0	7
seq00693	9	0	1	0	2	0
seq00694	0	0	12	0	0	0
seq00695	0	3	0	2	0	7
seq00696	5	0	6	0	1	0
seq00697	7	0	3	0	2	0
seq00698	10	0	0	0	2	0
seq00699	8	0	2	0	2	0
seq00700	9	0	1	0	2	0
seq00701	0	1	0	0	0	11
seq00702	4	0	4	0	4	0
seq00703	6	0	5	0	1	0
seq00704	8	0	2	0	2	0
seq00705	9	0	3	0	0	0
seq00706	11	0	0	0	1	0
seq00707	7	0	4	0	1	0
seq00708	8	0	2	0	2	0
seq00709	8	0	3	0	1	0
seq00710	7	0	2	0	3	0
seq00711	7	0	2	0	2	0
seq00712	6	0	3	0	2	0
seq00713	7	0	3	0	1	0
seq00714	9	0	2	0	0	0
seq00715	0	2	0	0	0	9
seq00716	6	0	4	0	1	0
seq00717	0	1	0	2	0	8
seq00718	5	0	2	0	4	0
seq00719	0	2	9	0	0	0
seq00720	8	0	3	0	0	0
seq00721	0	4	0	0	0	7
seq00722	2	0	2	0	7	0
seq00723	3	0	5	0	3	0
seq00724	5	0	3	0	3	0
seq00725	8	0	1	0	1	1
seq00726	6	0	3	0	2	0
seq00727	7	0	0	0	4	0
seq00728	0	1	0	2	0	8
seq00729	0	5	0	1	0	5
seq00730	7	0	4	0	0	0
seq00731	6	0	5	0	0	0
seq00732	8	0	1	0	2	0
seq00733	7	0	2	0	2	0
seq00734	10	0	0	0	1	0
seq00735	7	0	3	0	1	0
seq00736	5	0	2	0	4	0
seq00737	4	0	4	0	3	0
seq00738	5	0	3	0	3	0
seq00739	0	6	0	0	0	5
seq00740	8	0	2	0	1	0
seq00741	9	0	1	0	1	0
seq00742	0	6	0	0	0	5
seq00743	8	0	2	0	1	0
seq00744	7	0	1	0	3	0
seq00745	10	0	0	0	1	0
seq00746	5	0	5	0	1	0
seq00747	6	0	5	0	0	0
seq00748	0	5	0	1	0	5
seq00749	3	0	7	0	0	0
seq00750	7	0	2	0	1	0
seq00751	5	0	4	0	1	0
seq00752	6	1	1	0	2	0
seq00753	5	0	4	0	1	0
seq00754	7	0	1	0	2	0
seq00755	8	0	2	0	0	0
seq00756	5	0	3	0	2	0
seq00757	5	0	3	0	2	0
seq00758	6	0	4	0	0	0
seq00759	4	0	6	0	0	0
seq00760	4	0	5	0	1	0
seq00761	0	5	0	1	0	4
seq00762	6	0	3	0	1	0
seq00763	9	0	1	0	0	0
seq00764	7	0	2	0	1	0
seq00765	6	0	1	0	3	0
seq00766	5	0	2	0	3	0
seq00767	6	0	3	0	1	0
seq00768	7	0	2	0	1	0
seq00769	0	4	0	0	0	6
seq00770	9	0	0	0	1	0
seq00771	7	0	2	0	1	0
seq00772	5	1	3	0	1	0
seq00773	5	0	3	0	2	0
seq00774	4	0	2	0	4	0
seq00775	7	0	1	0	2	0
seq00776	0	3	0	0	0	7
seq00777	7	0	2	0	1	0
seq00778	4	0	5	0	1	0
seq00779	0	5	0	1	0	4
seq00780	7	0	1	0	2	0
seq00781	5	0	2	0	3	0
seq00782	0	5	0	1	0	4
seq00783	5	0	3	0	2	0
seq00784	4	0	3	0	3	0
seq00785	6	0	2	0	2	0
seq00786	4	0	5	0	1	0
seq00787	6	0	2	0	2	0
seq00788	5	0	3	0	2	0
seq00789	5	0	5	0	0	0
seq00790	7	0	2	0	0	1
seq00791	6	0	4	0	0	0
seq00792	0	6	0	1	0	3
seq00793	7	0	2	0	1	0
seq00794	0	4	0	0	0	6
seq00795	0	4	0	1	0	5
seq00796	4	0	2	0	3	1
seq00797	6	0	3	0	1	0
seq00798	8	0	1	0	1	0
seq00799	0	10	0	0	0	0
seq00800	6	0	2	0	2	0
seq00801	7	0	0	0	3	0
seq00802	6	0	3	0	1	0
seq00803	0	3	0	0	0	7
seq00804	4	0	1	0	5	0
seq00805	0	5	0	1	0	4
seq00806	7	0	2	0	1	0
seq00807	10	0	0	0	0	0
seq00808	9	0	0	0	1	0
seq00809	8	0	1	0	1	0
seq00810	9	0	1	0	0	0
seq00811	7	0	1	0	2	0
seq00812	3	0	6	0	1	0
seq00813	6	1	0	1	0	1
seq00814	0	1	0	2	0	6
seq00815	4	0	0	0	5	0
seq00816	0	0	0	0	9	0
seq00817	6	0	2	0	1	0
seq00818	0	1	0	0	0	8
seq00819	8	0	1	0	0	0
seq00820	4	0	3	0	2	0
seq00821	6	0	2	0	1	0
seq00822	9	0	0	0	0	0
seq00823	3	0	3	0	2	1
seq00824	2	0	6	0	1	0
seq00825	4	0	2	0	3	0
seq00826	0	4	0	1	0	4
seq00827	6	0	1	0	2	0
seq00828	5	0	3	0	1	0
seq00829	6	0	3	0	0	0
seq00830	3	0	2	0	4	0
seq00831	4	0	2	0	3	0
seq00832	0	6	0	0	0	3
seq00833	0	3	0	0	0	6
seq00834	7	0	0	0	2	0
seq00835	6	0	1	0	2	0
seq00836	0	6	0	0	0	3
seq00837	6	0	1	0	2	0
seq00838	6	0	3	0	0	0
seq00839	6	0	2	0	1	0
seq00840	0	6	0	0	0	3
seq00841	6	0	0	0	3	0
seq00842	0	2	0	1	0	6
seq00843	6	0	1	0	2	0
seq00844	0	4	0	0	0	5
seq00845	2	0	5	0	2	0
seq00846	6	0	3	0	0	0
seq00847	0	2	0	1	0	6
seq00848	5	0	2	0	2	0
seq00849	5	0	0	0	4	0
seq00850	3	0	5	0	1	0
seq00851	4	0	2	0	3	0
seq00852	6	0	2	0	1	0
seq00853	0	1	0	2	0	6
seq00854	4	0	3	0	2	0
seq00855	5	0	2	0	2	0
seq00856	6	0	3	0	0	0
seq00857	9	0	0	0	0	0
seq00858	0	2	0	0	0	7
seq00859	7	0	1	0	1	0
seq00860	0	6	0	0	0	3
seq00861	7	0	2	0	0	0
seq00862	3	0	6	0	0	0
seq00863	0	2	0	0	0	7
seq00864	0	3	0	1	0	5
seq00865	5	0	4	0	0	0
seq00866	5	0	1	0	3	0
seq00867	0	3	0	0	0	6
seq00868	0	2	0	0	0	7
seq00869	5	0	1	0	3	0
seq00870	6	0	1	0	2	0
seq00871	7	0	1	0	1	0
seq00872	6	0	2	0	1	0
seq00873	4	0	0	0	5	0
seq00874	5	0	3	0	1	0
seq00875	9	0	0	0	0	0
seq00876	8	0	0	0	1	0
seq00877	4	0	2	0	3	0
seq00878	2	1	1	0	1	4
seq00879	0	4	0	0	0	5
seq00880	5	0	3	0	1	0
seq00881	7	0	0	0	2	0
seq00882	7	0	2	0	0	0
seq00883	4	0	3	0	2	0
seq00884	0	5	0	0	0	4
seq00885	4	0	3	0	2	0
seq00886	4	0	4	0	1	0
seq00887	0	1	0	0	0	8
seq00888	4	0	4	0	0	0
seq00889	0	2	0	3	0	3
seq00890	3	0	5	0	0	0
seq00891	0	2	0	2	0	4
seq00892	3	0	2	0	3	0
seq00893	5	0	1	0	2	0
seq00894	0	1	0	0	0	7
seq00895	5	0	3	0	0	0
seq00896	1	0	5	0	2	0
seq00897	3	0	4	0	1	0
seq00898	4	0	2	0	2	0
seq00899	6	0	2	0	0	0
seq00900	0	3	0	1	0	4
seq00901	3	0	0	4	0	1
seq00902	6	0	1	0	1	0
seq00903	7	0	1	0	0	0
seq00904	7	0	1	0	0	0
seq00905	5	0	1	0	2	0
seq00906	0	3	0	1	0	4
seq00907	6	0	2	0	0	0
seq00908	4	0	2	0	2	0
seq00909	7	0	1	0	0	0
seq00910	6	0	1	0	1	0
seq00911	4	0	2	0	2	0
seq00912	4	0	1	0	3	0
seq00913	3	0	3	0	2	0
seq00914	3	1	3	0	0	1
seq00915	2	0	5	0	1	0
seq00916	6	0	1	0	1	0
seq00917	0	3	0	0	0	5
seq00918	3	0	1	0	4	0
seq00919	0	5	0	0	0	3
seq00920	0	0	0	0	8	0
seq00921	0	3	0	0	0	5
seq00922	0	4	0	0	0	4
seq00923	0	1	0	2	0	5
seq00924	7	0	1	0	0	0
seq00925	4	0	3	0	1	0
seq00926	4	0	2	0	2	0
seq00927	6	0	2	0	0	0
seq00928	7	0	0	0	1	0
seq00929	0	5	0	1	0	2
seq00930	0	3	0	2	0	3
seq00931	4	0	1	0	3	0
seq00932	4	0	1	0	3	0
seq00933	6	0	2	0	0	0
seq00934	6	0	1	0	1	0
seq00935	3	0	4	0	1	0
seq00936	4	0	2	0	2	0
seq00937	2	0	4	0	2	0
seq00938	3	0	1	0	4	0
seq00939	4	0	4	0	0	0
seq00940	6	0	1	0	1	0
seq00941	5	0	2	0	0	1
seq00942	4	0	2	0	2	0
seq00943	6	0	1	0	1	0
seq00944	3	0	4	0	1	0
seq00945	6	0	0	0	2	0
seq00946	3	0	3	0	2	0
seq00947	0	3	0	0	0	5
seq00948	6	0	2	0	0	0
seq00949	5	0	3	0	0	0
seq00950	7	0	1	0	0	0
seq00951	4	0	3	0	1	0
seq00952	4	0	4	0	0	0
seq00953	0	4	0	1	0	3
seq00954	7	0	0	0	1	0
seq00955	7	0	1	0	0	0
seq00956	7	0	1	0	0	0
seq00957	3	0	4	0	1	0
seq00958	4	0	3	0	1	0
seq00959	3	0	4	0	1	0
seq00960	6	0	1	0	1	0
seq00961	6	0	0	0	2	0
seq00962	5	0	2	0	1	0
seq00963	0	2	0	1	0	5
seq00964	6	0	1	0	1	0
seq00965	4	0	3	0	1	0
seq00966	8	0	0	0	0	0
seq00967	6	0	1	0	1	0
seq00968	7	0	1	0	0	0
seq00969	3	0	1	0	4	0
seq00970	6	0	2	0	0	0
seq00971	3	0	1	0	4	0
seq00972	7	0	1	0	0	0
seq00973	3	0	4	0	1	0
seq00974	5	0	1	0	2	0
seq00975	4	0	2	0	2	0
seq00976	7	0	0	0	1	0
seq00977	4	0	2	0	2	0
seq00978	0	2	0	2	0	4
seq00979	6	0	2	0	0	0
seq00980	6	0	1	0	1	0
seq00981	4	0	1	0	3	0
seq00982	5	0	0	0	3	0
seq00983	5	0	2	0	1	0
seq00984	2	1	1	1	2	0
seq00985	0	0	0	0	7	0
seq00986	4	0	2	0	1	0
seq00987	6	0	1	0	0	0
seq00988	5	0	2	0	0	0
seq00989	3	0	2	0	2	0
seq00990	4	0	2	0	1	0
seq00991	2	0	3	0	2	0
seq00992	3	0	1	0	3	0
seq00993	0	3	0	0	0	4
seq00994	3	0	3	0	1	0
seq00995	0	0	0	1	0	6
seq00996	0	3	0	2	0	2
seq00997	6	0	1	0	0	0
seq00998	4	0	2	0	1	0
seq00999	6	0	1	0	0	0
seq01000	3	0	3	0	1	0
seq01001	5	0	0	0	2	0
seq01002	0	0	0	0	7	0
seq01003	0	3	0	0	0	4
seq01004	6	0	1	0	0	0
seq01005	0	1	1	2	1	2
seq01006	7	0	0	0	0	0
seq01007	3	0	3	0	1	0
seq01008	3	0	2	0	2	0
seq01009	4	0	2	0	1	0
seq01010	3	0	2	0	2	0
seq01011	6	0	1	0	0	0
seq01012	7	0	0	0	0	0
seq01013	4	0	1	0	2	0
seq01014	5	0	0	0	2	0
seq01015	5	0	1	0	1	0
seq01016	5	0	2	0	0	0
seq01017	5	0	2	0	0	0
seq01018	4	0	2	0	1	0
seq01019	2	1	3	0	1	0
seq01020	0	1	0	0	0	6
seq01021	4	0	3	0	0	0
seq01022	6	0	0	0	1	0
seq01023	5	0	2	0	0	0
seq01024	2	0	4	0	1	0
seq01025	2	0	5	0	0	0
seq01026	6	0	1	0	0	0
seq01027	5	0	2	0	0	0
seq01028	6	0	0	0	1	0
seq01029	5	0	2	0	0	0
seq01030	0	3	0	1	0	3
seq01031	3	0	3	0	1	0
seq01032	5	0	2	0	0	0
seq01033	5	0	2	0	0	0
seq01034	6	0	0	0	1	0
seq01035	0	1	0	0	0	6
seq01036	3	0	3	0	1	0
seq01037	0	3	0	0	0	4
seq01038	0	5	0	0	0	2
seq01039	6	0	1	0	0	0
seq01040	0	2	0	0	0	5
seq01041	0	3	0	2	0	2
seq01042	4	0	1	0	2	0
seq01043	4	0	0	0	3	0
seq01044	3	0	1	0	3	0
seq01045	0	3	0	0	0	4
seq01046	4	0	2	0	1	0
seq01047	4	0	3	0	0	0
seq01048	3	0	2	0	2	0
seq01049	5	0	1	0	1	0
seq01050	3	0	3	0	1	0
seq01051	6	0	1	0	0	0
seq01052	0	7	0	0	0	0
seq01053	0	1	0	0	0	6
seq01054	2	0	2	0	3	0
seq01055	0	4	0	0	0	3
seq01056	4	0	2	0	1	0
seq01057	4	0	1	0	2	0
seq01058	0	4	0	2	0	1
seq01059	0	2	0	0	0	5
seq01060	6	0	1	0	0	0
seq01061	6	0	1	0	0	0
seq01062	0	3	0	1	0	3
seq01063	6	0	1	0	0	0
seq01064	6	0	1	0	0	0
seq01065	0	2	0	1	0	4
seq01066	0	3	0	1	0	3
seq01067	0	3	0	0	0	4
seq01068	0	2	0	2	0	3
seq01069	0	1	0	0	0	6
seq01070	0	0	0	0	7	0
seq01071	0	1	0	2	0	4
seq01072	0	3	0	0	0	4
seq01073	0	4	0	2	0	1
seq01074	3	0	3	0	0	1
seq01075	5	0	0	0	2	0
seq01076	6	0	1	0	0	0
seq01077	5	0	1	0	1	0
seq01078	5	0	1	0	1	0
seq01079	0	3	0	0	0	4
seq01080	0	3	1	2	0	1
seq01081	6	0	1	0	0	0
seq01082	4	0	2	0	1	0
seq01083	4	0	3	0	0	0
seq01084	4	0	2	0	1	0
seq01085	6	0	1	0	0	0
seq01086	4	0	1	0	2	0
seq01087	0	0	0	1	0	6
seq01088	5	0	2	0	0	0
seq01089	0	3	0	1	0	3
seq01090	4	0	1	0	2	0
seq01091	0	5	0	0	0	2
seq01092	6	0	1	0	0	0
seq01093	5	0	0	0	2	0
seq01094	0	3	0	0	0	4
seq01095	7	0	0	0	0	0
seq01096	0	4	0	0	0	3
seq01097	4	0	2	0	1	0
seq01098	5	0	1	0	1	0
seq01099	2	0	0	0	5	0
seq01100	7	0	0	0	0	0
seq01101	4	0	1	0	2	0
seq01102	3	0	4	0	0	0
seq01103	0	3	0	1	0	3
seq01104	6	0	0	0	1	0
seq01105	4	0	2	0	1	0
seq01106	5	0	1	0	1	0
seq01107	3	0	4	0	0	0
seq01108	6	0	1	0	0	0
seq01109	0	1	0	0	0	6
seq01110	5	0	2	0	0	0
seq01111	6	0	0	0	1	0
seq01112	5	0	2	0	0	0
seq01113	5	0	1	0	1	0
seq01114	4	0	2	0	1	0
seq01115	3	0	2	0	1	0
seq01116	2	0	3	0	1	0
seq01117	5	0	0	0	1	0
seq01118	0	0	0	1	0	5
seq01119	0	3	0	1	0	2
seq01120	4	0	2	0	0	0
seq01121	3	0	2	0	1	0
seq01122	3	0	1	0	2	0
seq01123	1	0	3	0	2	0
seq01124	4	0	1	0	0	1
seq01125	6	0	0	0	0	0
seq01126	4	0	2	0	0	0
seq01127	5	0	1	0	0	0
seq01128	5	0	0	0	1	0
seq01129	1	0	3	0	2	0
seq01130	5	0	1	0	0	0
seq01131	0	2	0	1	0	3
seq01132	3	0	2	0	1	0
seq01133	2	0	4	0	0	0
seq01134	3	0	2	0	1	0
seq01135	0	0	0	0	0	6
seq01136	5	0	0	0	1	0
seq01137	0	0	0	0	0	6
seq01138	4	0	1	0	1	0
seq01139	4	0	2	0	0	0
seq01140	3	0	1	0	2	0
seq01141	3	0	2	0	1	0
seq01142	1	1	0	0	0	4
seq01143	4	0	0	0	2	0
seq01144	0	0	0	0	6	0
seq01145	4	0	2	0	0	0
seq01146	6	0	0	0	0	0
seq01147	5	0	0	0	1	0
seq01148	5	0	0	0	1	0
seq01149	4	0	1	0	1	0
seq01150	2	0	2	0	2	0
seq01151	0	3	0	0	0	3
seq01152	3	0	3	0	0	0
seq01153	5	0	1	0	0	0
seq01154	0	2	0	1	0	3
seq01155	6	0	0	0	0	0
seq01156	0	0	0	1	0	5
seq01157	4	0	2	0	0	0
seq01158	3	0	2	0	1	0
seq01159	3	0	3	0	0	0
seq01160	3	0	1	0	2	0
seq01161	3	0	1	0	2	0
seq01162	2	0	3	0	1	0
seq01163	4	0	2	0	0	0
seq01164	0	3	0	1	0	2
seq01165	4	0	1	0	1	0
seq01166	4	0	2	0	0	0
seq01167	4	0	2	0	0	0
seq01168	3	0	3	0	0	0
seq01169	6	0	0	0	0	0
seq01170	4	0	0	0	2	0
seq01171	4	0	0	0	2	0
seq01172	5	0	1	0	0	0
seq01173	2	0	4	0	0	0
seq01174	5	0	1	0	0	0
seq01175	4	0	1	0	1	0
seq01176	6	0	0	0	0	0
seq01177	5	0	1	0	0	0
seq01178	0	2	0	0	0	4
seq01179	5	0	1	0	0	0
seq01180	3	0	2	0	1	0
seq01181	4	0	1	0	1	0
seq01182	5	0	1	0	0	0
seq01183	3	0	2	0	1	0
seq01184	3	0	2	0	1	0
seq01185	3	0	0	0	3	0
seq01186	0	3	0	1	0	2
seq01187	5	0	1	0	0	0
seq01188	1	0	3	0	2	0
seq01189	4	0	1	0	1	0
seq01190	0	3	0	1	0	2
seq01191	5	0	1	0	0	0
seq01192	3	0	0	0	3	0
seq01193	6	0	0	0	0	0
seq01194	0	6	0	0	0	0
seq01195	5	0	1	0	0	0
seq01196	5	0	1	0	0	0
seq01197	1	0	2	0	3	0
seq01198	3	0	3	0	0	0
seq01199	5	0	1	0	0	0
seq01200	3	0	2	0	1	0
seq01201	2	0	3	0	1	0
seq01202	0	0	0	0	6	0
seq01203	5	0	0	0	1	0
seq01204	3	0	1	0	2	0
seq01205	2	0	3	0	1	0
seq01206	4	0	0	0	2	0
seq01207	4	0	1	0	1	0
seq01208	0	3	0	0	0	3
seq01209	6	0	0	0	0	0
seq01210	2	0	2	0	2	0
seq01211	0	2	0	0	0	4
seq01212	2	0	0	0	4	0
seq01213	5	0	1	0	0	0
seq01214	4	0	0	0	2	0
seq01215	5	0	1	0	0	0
seq01216	4	0	2	0	0	0
seq01217	4	0	1	0	1	0
seq01218	0	3	0	1	0	2
seq01219	4	0	0	0	2	0
seq01220	0	3	0	0	0	3
seq01221	6	0	0	0	0	0
seq01222	1	0	3	0	2	0
seq01223	0	2	0	1	0	3
seq01224	2	0	2	0	2	0
seq01225	5	0	1	0	0	0
seq01226	6	0	0	0	0	0
seq01227	6	0	0	0	0	0
seq01228	4	0	2	0	0	0
seq01229	4	0	2	0	0	0
seq01230	3	0	1	0	2	0
seq01231	0	4	0	1	0	1
seq01232	4	0	2	0	0	0
seq01233	0	4	0	0	0	2
seq01234	2	0	1	0	3	0
seq01235	5	0	1	0	0	0
seq01236	2	0	3	0	1	0
seq01237	0	0	0	0	6	0
seq01238	4	0	1	0	1	0
seq01239	0	4	0	1	0	1
seq01240	5	0	1	0	0	0
seq01241	0	3	0	0	0	3
seq01242	0	1	0	0	0	5
seq01243	5	0	1	0	0	0
seq01244	1	0	3	0	2	0
seq01245	3	0	2	0	1	0
seq01246	4	0	1	0	1	0
seq01247	5	0	1	0	0	0
seq01248	0	2	0	1	0	3
seq01249	0	1	0	0	0	5
seq01250	0	4	0	0	0	2
seq01251	4	0	1	0	1	0
seq01252	4	0	0	0	2	0
seq01253	5	0	1	0	0	0
seq01254	6	0	0	0	0	0
seq01255	5	0	1	0	0	0
seq01256	0	2	0	0	0	4
seq01257	0	2	0	0	0	4
seq01258	4	0	1	0	1	0
seq01259	0	0	0	1	0	5
seq01260	0	1	0	0	0	5
seq01261	0	1	0	1	0	4
seq01262	4	0	2	0	0	0
seq01263	5	0	1	0	0	0
seq01264	4	0	2	0	0	0
seq01265	3	0	2	0	1	0
seq01266	1	0	4	0	1	0
seq01267	0	2	0	0	0	4
seq01268	4	0	2	0	0	0
seq01269	3	0	2	0	0	0
seq01270	3	0	1	0	1	0
seq01271	0	1	0	1	0	3
seq01272	2	0	3	0	0	0
seq01273	5	0	0	0	0	0
seq01274	4	0	1	0	0	0
seq01275	4	0	0	0	1	0
seq01276	4	0	1	0	0	0
seq01277	1	0	2	0	2	0
seq01278	3	0	1	0	1	0
seq01279	1	0	3	0	1	0
seq01280	3	0	1	0	1	0
seq01281	5	0	0	0	0	0
seq01282	4	0	0	0	1	0
seq01283	4	0	0	0	1	0
seq01284	4	0	0	0	1	0
seq01285	4	0	1	0	0	0
seq01286	3	0	1	0	0	1
seq01287	5	0	0	0	0	0
seq01288	3	0	1	0	1	0
seq01289	4	0	1	0	0	0
seq01290	0	2	0	1	0	2
seq01291	0	0	0	0	5	0
seq01292	0	3	0	0	0	2
seq01293	0	4	0	0	0	1
seq01294	2	0	1	0	2	0
seq01295	4	0	1	0	0	0
seq01296	3	0	2	0	0	0
seq01297	4	0	1	0	0	0
seq01298	3	0	2	0	0	0
seq01299	1	0	3	0	1	0
seq01300	4	0	1	0	0	0
seq01301	4	0	1	0	0	0
seq01302	1	0	3	0	1	0
seq01303	0	1	0	1	0	3
seq01304	2	0	3	0	0	0
seq01305	3	0	2	0	0	0
seq01306	0	3	0	0	0	2
seq01307	0	1	0	0	0	4
seq01308	4	0	0	0	1	0
seq01309	2	0	2	0	1	0
seq01310	5	0	0	0	0	0
seq01311	3	0	2	0	0	0
seq01312	0	1	0	1	0	3
seq01313	0	4	0	0	0	1
seq01314	4	0	1	0	0	0
seq01315	1	0	2	0	2	0
seq01316	4	0	0	0	1	0
seq01317	3	0	1	0	1	0
seq01318	5	0	0	0	0	0
seq01319	4	0	1	0	0	0
seq01320	4	0	0	0	1	0
seq01321	0	2	0	0	0	3
seq01322	0	2	0	1	0	2
seq01323	2	0	2	0	1	0
seq01324	0	0	0	5	0	0
seq01325	3	0	2	0	0	0
seq01326	4	0	0	0	1	0
seq01327	0	1	0	0	0	4
seq01328	3	0	2	0	0	0
seq01329	0	1	0	0	0	4
seq01330	1	0	1	0	3	0
seq01331	4	0	1	0	0	0
seq01332	3	0	2	0	0	0
seq01333	4	0	0	0	1	0
seq01334	3	0	2	0	0	0
seq01335	0	2	0	0	0	3
seq01336	3	0	0	0	2	0
seq01337	2	0	1	0	2	0
seq01338	3	0	0	0	2	0
seq01339	0	1	0	0	0	4
seq01340	0	3	0	1	0	1
seq01341	1	0	4	0	0	0
seq01342	1	0	3	0	1	0
seq01343	4	0	1	0	0	0
seq01344	3	0	1	0	1	0
seq01345	4	0	1	0	0	0
seq01346	2	0	2	0	1	0
seq01347	0	1	0	2	0	2
seq01348	5	0	0	0	0	0
seq01349	3	0	1	0	1	0
seq01350	4	0	0	0	1	0
seq01351	2	0	3	0	0	0
seq01352	2	0	2	0	1	0
seq01353	3	0	1	0	1	0
seq01354	3	0	2	0	0	0
seq01355	2	0	2	0	1	0
seq01356	4	0	1	0	0	0
seq01357	3	0	1	0	1	0
seq01358	4	0	1	0	0	0
seq01359	3	0	2	0	0	0
seq01360	0	0	0	0	0	5
seq01361	0	2	0	0	0	3
seq01362	3	0	1	0	1	0
seq01363	0	0	0	0	5	0
seq01364	3	0	1	0	1	0
seq01365	1	0	3	0	1	0
seq01366	0	0	0	0	0	5
seq01367	3	0	1	0	1	0
seq01368	3	0	0	0	2	0
seq01369	4	0	1	0	0	0
seq01370	3	0	1	0	1	0
seq01371	3	0	1	0	1	0
seq01372	2	0	1	0	2	0
seq01373	0	3	0	0	0	2
seq01374	2	0	2	0	1	0
seq01375	3	0	2	0	0	0
seq01376	1	0	2	0	2	0
seq01377	0	4	0	0	0	1
seq01378	4	1	0	0	0	0
seq01379	3	0	1	0	1	0
seq01380	1	0	3	0	1	0
seq01381	5	0	0	0	0	0
seq01382	0	1	0	1	0	3
seq01383	0	5	0	0	0	0
seq01384	4	0	1	0	0	0
seq01385	4	0	1	0	0	0
seq01386	2	0	2	0	1	0
seq01387	4	0	0	0	1	0
seq01388	2	0	3	0	0	0
seq01389	4	0	1	0	0	0
seq01390	3	0	1	0	1	0
seq01391	2	0	3	0	0	0
seq01392	2	0	1	0	2	0
seq01393	2	0	2	0	1	0
seq01394	4	0	1	0	0	0
seq01395	3	0	0	0	1	1
seq01396	3	0	2	0	0	0
seq01397	0	1	0	0	0	4
seq01398	2	0	1	0	2	0
seq01399	3	0	1	0	1	0
seq01400	3	0	1	0	1	0
seq01401	2	0	3	0	0	0
seq01402	4	0	1	0	0	0
seq01403	5	0	0	0	0	0
seq01404	4	0	0	0	1	0
seq01405	1	0	2	0	2	0
seq01406	0	1	0	0	0	4
seq01407	4	0	1	0	0	0
seq01408	3	0	1	0	1	0
seq01409	2	0	2	0	1	0
seq01410	0	4	0	0	0	1
seq01411	3	0	1	0	1	0
seq01412	4	0	1	0	0	0
seq01413	2	0	1	0	2	0
seq01414	5	0	0	0	0	0
seq01415	5	0	0	0	0	0
seq01416	5	0	0	0	0	0
seq01417	3	0	1	0	1	0
seq01418	0	1	0	1	0	3
seq01419	4	0	1	0	0	0
seq01420	4	0	0	0	1	0
seq01421	4	0	1	0	0	0
seq01422	1	0	3	0	1	0
seq01423	3	0	2	0	0	0
seq01424	0	2	0	0	0	3
seq01425	0	1	0	0	0	4
seq01426	4	0	1	0	0	0
seq01427	5	0	0	0	0	0
seq01428	0	4	0	0	0	1
seq01429	4	0	1	0	0	0
seq01430	0	2	0	1	0	2
seq01431	0	3	0	0	0	2
seq01432	0	1	0	0	0	4
seq01433	4	0	0	0	1	0
seq01434	4	0	0	0	1	0
seq01435	1	0	4	0	0	0
seq01436	4	0	0	0	1	0
seq01437	1	0	3	0	1	0
seq01438	0	2	0	0	0	3
seq01439	5	0	0	0	0	0
seq01440	5	0	0	0	0	0
seq01441	4	0	1	0	0	0
seq01442	3	0	1	0	1	0
seq01443	4	0	1	0	0	0
seq01444	1	0	2	0	1	0
seq01445	4	0	0	0	0	0
seq01446	2	0	2	0	0	0
seq01447	2	0	1	0	1	0
seq01448	3	0	0	0	1	0
seq01449	4	0	0	0	0	0
seq01450	3	0	0	0	1	0
seq01451	1	0	1	0	2	0
seq01452	3	0	0	0	1	0
seq01453	2	0	1	0	1	0
seq01454	0	2	0	0	0	2
seq01455	0	0	0	0	4	0
seq01456	3	0	1	0	0	0
seq01457	3	0	1	0	0	0
seq01458	3	0	0	0	1	0
seq01459	0	1	0	0	0	3
seq01460	1	0	2	0	1	0
seq01461	1	0	2	0	1	0
seq01462	3	0	0	0	1	0
seq01463	4	0	0	0	0	0
seq01464	0	1	0	0	0	3
seq01465	2	0	1	0	1	0
seq01466	3	0	0	0	1	0
seq01467	2	0	2	0	0	0
seq01468	1	0	3	0	0	0
seq01469	2	0	1	0	1	0
seq01470	3	0	1	0	0	0
seq01471	0	1	0	1	0	2
seq01472	4	0	0	0	0	0
seq01473	2	0	1	0	1	0
seq01474	1	0	2	0	1	0
seq01475	4	0	0	0	0	0
seq01476	2	0	1	0	1	0
seq01477	2	0	2	0	0	0
seq01478	0	1	0	0	0	3
seq01479	3	0	1	0	0	0
seq01480	3	0	1	0	0	0
seq01481	1	0	3	0	0	0
seq01482	3	0	0	0	1	0
seq01483	3	0	0	0	1	0
seq01484	0	1	0	0	0	3
seq01485	0	1	0	1	0	2
seq01486	2	0	2	0	0	0
seq01487	3	0	1	0	0	0
seq01488	1	0	0	0	3	0
seq01489	3	0	1	0	0	0
seq01490	2	0	2	0	0	0
seq01491	2	0	2	0	0	0
seq01492	3	0	1	0	0	0
seq01493	2	0	1	0	1	0
seq01494	3	0	1	0	0	0
seq01495	2	0	0	0	2	0
seq01496	0	1	0	0	0	3
seq01497	2	1	0	0	1	0
seq01498	0	3	0	0	0	1
seq01499	4	0	0	0	0	0
seq01500	0	4	0	0	0	0
seq01501	0	1	0	2	0	1
seq01502	3	0	0	0	1	0
seq01503	2	0	2	0	0	0
seq01504	0	0	3	0	1	0
seq01505	3	0	1	0	0	0
seq01506	4	0	0	0	0	0
seq01507	3	0	1	0	0	0
seq01508	2	0	1	0	1	0
seq01509	3	0	0	0	1	0
seq01510	4	0	0	0	0	0
seq01511	3	0	0	0	1	0
seq01512	1	0	2	0	1	0
seq01513	2	0	1	0	1	0
seq01514	3	0	1	0	0	0
seq01515	3	0	0	0	1	0
seq01516	2	0	1	0	1	0
seq01517	2	0	1	0	1	0
seq01518	2	0	1	0	1	0
seq01519	0	1	0	1	0	2
seq01520	3	0	1	0	0	0
seq01521	3	0	1	0	0	0
seq01522	4	0	0	0	0	0
seq01523	1	0	1	0	2	0
seq01524	3	0	0	0	1	0
seq01525	3	0	0	0	1	0
seq01526	1	0	0	0	3	0
seq01527	2	0	2	0	0	0
seq01528	1	0	2	0	1	0
seq01529	2	0	2	0	0	0
seq01530	3	0	0	0	1	0
seq01531	2	0	1	0	1	0
seq01532	3	0	1	0	0	0
seq01533	3	0	1	0	0	0
seq01534	0	1	0	0	0	3
seq01535	4	0	0	0	0	0
seq01536	3	0	1	0	0	0
seq01537	0	1	0	0	0	3
seq01538	2	0	1	0	1	0
seq01539	3	0	1	0	0	0
seq01540	2	0	2	0	0	0
seq01541	3	0	1	0	0	0
seq01542	0	0	0	0	0	4
seq01543	1	0	3	0	0	0
seq01544	1	1	1	0	0	1
seq01545	0	2	0	0	0	2
seq01546	3	0	1	0	0	0
seq01547	0	2	0	0	0	2
seq01548	0	2	0	0	0	2
seq01549	3	0	1	0	0	0
seq01550	1	0	2	0	1	0
seq01551	3	0	0	0	0	1
seq01552	2	0	2	0	0	0
seq01553	2	0	0	0	2	0
seq01554	0	1	0	0	0	3
seq01555	1	0	2	0	1	0
seq01556	1	0	2	0	1	0
seq01557	2	0	2	0	0	0
seq01558	3	0	1	0	0	0
seq01559	1	0	1	0	2	0
seq01560	3	0	1	0	0	0
seq01561	3	0	1	0	0	0
seq01562	4	0	0	0	0	0
seq01563	0	1	0	1	0	2
seq01564	1	0	2	0	1	0
seq01565	3	0	1	0	0	0
seq01566	2	0	2	0	0	0
seq01567	0	4	0	0	0	0
seq01568	0	1	0	1	0	2
seq01569	4	0	0	0	0	0
seq01570	2	0	1	0	1	0
seq01571	4	0	0	0	0	0
seq01572	2	0	2	0	0	0
seq01573	4	0	0	0	0	0
seq01574	2	0	2	0	0	0
seq01575	0	2	0	0	0	2
seq01576	0	2	0	0	0	2
seq01577	2	0	1	0	1	0
seq01578	0	1	0	0	0	3
seq01579	4	0	0	0	0	0
seq01580	0	2	0	0	0	2
seq01581	3	0	1	0	0	0
seq01582	2	0	2	0	0	0
seq01583	0	1	0	0	0	3
seq01584	4	0	0	0	0	0
seq01585	0	2	0	0	0	2
seq01586	0	1	0	0	0	3
seq01587	2	0	1	0	1	0
seq01588	3	0	0	0	1	0
seq01589	2	0	2	0	0	0
seq01590	1	0	3	0	0	0
seq01591	2	0	1	0	1	0
seq01592	1	0	1	0	2	0
seq01593	3	0	1	0	0	0
seq01594	1	0	0	0	3	0
seq01595	0	0	0	2	0	2
seq01596	1	0	0	0	3	0
seq01597	0	1	0	0	0	3
seq01598	3	0	1	0	0	0
seq01599	1	0	3	0	0	0
seq01600	3	0	0	0	1	0
seq01601	1	0	2	0	1	0
seq01602	2	0	2	0	0	0
seq01603	1	0	2	0	1	0
seq01604	4	0	0	0	0	0
seq01605	3	0	1	0	0	0
seq01606	4	0	0	0	0	0
seq01607	0	0	0	0	4	0
seq01608	3	0	1	0	0	0
seq01609	0	1	0	0	0	3
seq01610	3	0	1	0	0	0
seq01611	3	0	0	0	1	0
seq01612	2	0	1	0	1	0
seq01613	2	0	2	0	0	0
seq01614	2	0	2	0	0	0
seq01615	3	0	0	0	1	0
seq01616	2	0	0	0	2	0
seq01617	1	0	1	0	0	2
seq01618	3	0	0	0	1	0
seq01619	3	0	1	0	0	0
seq01620	3	0	0	0	1	0
seq01621	2	0	1	0	1	0
seq01622	2	0	0	0	2	0
seq01623	2	0	1	0	1	0
seq01624	0	4	0	0	0	0
seq01625	1	0	2	0	1	0
seq01626	2	0	1	0	1	0
seq01627	3	0	0	0	1	0
seq01628	3	0	1	0	0	0
seq01629	2	0	0	0	2	0
seq01630	0	1	0	1	0	2
seq01631	0	1	0	1	0	2
seq01632	0	3	0	0	0	1
seq01633	1	0	3	0	0	0
seq01634	2	0	2	0	0	0
seq01635	2	0	2	0	0	0
seq01636	0	2	0	0	0	2
seq01637	4	0	0	0	0	0
seq01638	3	0	1	0	0	0
seq01639	0	0	2	0	2	0
seq01640	3	0	0	0	1	0
seq01641	3	0	1	0	0	0
seq01642	4	0	0	0	0	0
seq01643	2	0	1	0	1	0
seq01644	3	0	0	0	1	0
seq01645	2	0	1	0	1	0
seq01646	3	0	1	0	0	0
seq01647	3	0	0	0	1	0
seq01648	3	0	0	0	1	0
seq01649	2	0	2	0	0	0
seq01650	2	0	0	0	2	0
seq01651	1	0	0	0	3	0
seq01652	3	0	1	0	0	0
seq01653	1	0	3	0	0	0
seq01654	2	0	0	0	2	0
seq01655	2	0	0	0	2	0
seq01656	3	0	0	0	1	0
seq01657	2	0	0	0	0	2
seq01658	3	0	0	0	1	0
seq01659	2	0	1	0	0	1
seq01660	1	0	3	0	0	0
seq01661	3	0	1	0	0	0
seq01662	3	0	1	0	0	0
seq01663	2	0	1	0	1	0
seq01664	0	4	0	0	0	0
seq01665	2	0	1	0	1	0
seq01666	2	0	2	0	0	0
seq01667	1	0	3	0	0	0
seq01668	3	0	0	0	1	0
seq01669	0	1	0	0	0	3
seq01670	0	1	0	0	0	3
seq01671	3	0	1	0	0	0
seq01672	3	0	1	0	0	0
seq01673	1	0	1	0	2	0
seq01674	1	0	3	0	0	0
seq01675	3	0	0	0	1	0
seq01676	4	0	0	0	0	0
seq01677	3	0	1	0	0	0
seq01678	1	1	0	0	1	1
seq01679	2	0	0	0	2	0
seq01680	4	0	0	0	0	0
seq01681	1	0	2	0	1	0
seq01682	3	0	0	0	1	0
seq01683	2	0	2	0	0	0
seq01684	0	4	0	0	0	0
seq01685	1	0	3	0	0	0
seq01686	3	0	0	0	1	0
seq01687	2	0	2	0	0	0
seq01688	0	2	0	0	0	2
seq01689	3	0	1	0	0	0
seq01690	2	0	0	0	2	0
seq01691	2	0	2	0	0	0
seq01692	2	0	1	0	1	0
seq01693	0	2	0	0	0	2
seq01694	2	0	1	0	1	0
seq01695	2	0	2	0	0	0
seq01696	3	0	0	0	1	0
seq01697	3	0	1	0	0	0
seq01698	4	0	0	0	0	0
seq01699	1	0	0	0	3	0
seq01700	1	0	2	0	1	0
seq01701	3	0	1	0	0	0
seq01702	4	0	0	0	0	0
seq01703	0	2	0	0	0	2
seq01704	4	0	0	0	0	0
seq01705	0	0	0	1	0	3
seq01706	3	0	1	0	0	0
seq01707	3	0	1	0	0	0
seq01708	0	2	0	0	0	2
seq01709	2	0	1	0	0	1
seq01710	4	0	0	0	0	0
seq01711	0	3	0	1	0	0
seq01712	3	0	0	0	1	0
seq01713	1	0	0	0	3	0
seq01714	2	0	2	0	0	0
seq01715	4	0	0	0	0	0
seq01716	4	0	0	0	0	0
seq01717	0	2	0	0	0	2
seq01718	0	0	3	0	1	0
seq01719	2	0	2	0	0	0
seq01720	4	0	0	0	0	0
seq01721	0	0	0	0	0	4
seq01722	1	0	1	0	2	0
seq01723	2	0	1	0	1	0
seq01724	2	0	0	0	2	0
seq01725	0	3	0	0	0	1
seq01726	3	0	1	0	0	0
seq01727	2	0	1	0	1	0
seq01728	3	0	1	0	0	0
seq01729	3	0	1	0	0	0
seq01730	2	0	1	0	0	0
seq01731	3	0	0	0	0	0
seq01732	1	0	0	0	2	0
seq01733	3	0	0	0	0	0
seq01734	2	0	0	0	1	0
seq01735	1	0	2	0	0	0
seq01736	3	0	0	0	0	0
seq01737	2	0	1	0	0	0
seq01738	0	0	0	2	0	1
seq01739	2	0	1	0	0	0
seq01740	3	0	0	0	0	0
seq01741	3	0	0	0	0	0
seq01742	1	0	0	0	2	0
seq01743	3	0	0	0	0	0
seq01744	0	1	0	0	0	2
seq01745	1	0	1	0	1	0
seq01746	1	0	2	0	0	0
seq01747	2	0	1	0	0	0
seq01748	2	0	1	0	0	0
seq01749	0	0	1	0	2	0
seq01750	0	0	0	0	0	3
seq01751	2	0	1	0	0	0
seq01752	3	0	0	0	0	0
seq01753	1	0	0	0	2	0
seq01754	2	0	1	0	0	0
seq01755	3	0	0	0	0	0
seq01756	0	0	0	0	0	3
seq01757	0	0	0	0	3	0
seq01758	2	0	1	0	0	0
seq01759	2	0	1	0	0	0
seq01760	0	2	0	0	0	1
seq01761	3	0	0	0	0	0
seq01762	2	0	1	0	0	0
seq01763	2	0	0	0	1	0
seq01764	2	0	0	0	1	0
seq01765	2	0	0	0	1	0
seq01766	1	0	1	0	1	0
seq01767	2	0	0	0	1	0
seq01768	0	2	0	0	0	1
seq01769	2	0	1	0	0	0
seq01770	3	0	0	0	0	0
seq01771	0	3	0	0	0	0
seq01772	2	0	1	0	0	0
seq01773	0	1	0	1	0	1
seq01774	2	0	1	0	0	0
seq01775	1	0	1	0	1	0
seq01776	2	0	1	0	0	0
seq01777	0	0	2	0	1	0
seq01778	0	0	0	0	0	3
seq01779	2	0	0	0	1	0
seq01780	3	0	0	0	0	0
seq01781	2	0	0	0	1	0
seq01782	3	0	0	0	0	0
seq01783	3	0	0	0	0	0
seq01784	2	0	1	0	0	0
seq01785	2	0	0	0	1	0
seq01786	0	0	0	1	0	2
seq01787	1	0	1	0	1	0
seq01788	2	0	1	0	0	0
seq01789	0	2	0	0	0	1
seq01790	1	0	1	0	1	0
seq01791	2	0	0	0	1	0
seq01792	2	0	0	0	1	0
seq01793	1	0	1	0	1	0
seq01794	1	0	1	0	1	0
seq01795	1	0	1	0	1	0
seq01796	1	0	0	0	2	0
seq01797	1	0	2	0	0	0
seq01798	0	0	0	0	3	0
seq01799	0	0	0	0	0	3
seq01800	0	2	0	0	0	1
seq01801	3	0	0	0	0	0
seq01802	0	0	0	2	0	1
seq01803	2	1	0	0	0	0
seq01804	2	0	1	0	0	0
seq01805	3	0	0	0	0	0
seq01806	3	0	0	0	0	0
seq01807	1	0	2	0	0	0
seq01808	3	0	0	0	0	0
seq01809	0	1	0	1	0	1
seq01810	0	0	0	1	0	2
seq01811	1	0	2	0	0	0
seq01812	0	0	3	0	0	0
seq01813	2	0	1	0	0	0
seq01814	2	0	1	0	0	0
seq01815	1	0	2	0	0	0
seq01816	0	0	2	0	1	0
seq01817	1	0	2	0	0	0
seq01818	3	0	0	0	0	0
seq01819	2	0	1	0	0	0
seq01820	3	0	0	0	0	0
seq01821	2	0	1	0	0	0
seq01822	3	0	0	0	0	0
seq01823	0	0	2	0	1	0
seq01824	0	0	3	0	0	0
seq01825	2	0	0	0	1	0
seq01826	3	0	0	0	0	0
seq01827	1	0	0	0	2	0
seq01828	2	0	1	0	0	0
seq01829	1	0	1	0	1	0
seq01830	1	0	2	0	0	0
seq01831	0	0	0	0	0	3
seq01832	3	0	0	0	0	0
seq01833	0	0	3	0	0	0
seq01834	0	0	0	0	0	3
seq01835	0	0	2	0	0	1
seq01836	1	1	1	0	0	0
seq01837	0	0	0	0	0	3
seq01838	3	0	0	0	0	0
seq01839	1	0	0	0	2	0
seq01840	2	0	1	0	0	0
seq01841	0	0	0	1	0	2
seq01842	3	0	0	0	0	0
seq01843	2	0	0	0	1	0
seq01844	2	0	1	0	0	0
seq01845	3	0	0	0	0	0
seq01846	3	0	0	0	0	0
seq01847	1	0	1	0	1	0
seq01848	2	0	0	0	1	0
seq01849	0	0	3	0	0	0
seq01850	2	0	0	0	1	0
seq01851	0	3	0	0	0	0
seq01852	1	0	1	0	1	0
seq01853	2	0	1	0	0	0
seq01854	0	2	0	0	0	1
seq01855	2	0	1	0	0	0
seq01856	2	0	1	0	0	0
seq01857	2	0	0	0	1	0
seq01858	0	0	1	0	2	0
seq01859	2	0	1	0	0	0
seq01860	0	2	0	0	0	1
seq01861	1	0	2	0	0	0
seq01862	3	0	0	0	0	0
seq01863	0	0	3	0	0	0
seq01864	2	0	1	0	0	0
seq01865	0	0	0	0	0	3
seq01866	2	0	0	0	1	0
seq01867	2	0	1	0	0	0
seq01868	2	0	1	0	0	0
seq01869	3	0	0	0	0	0
seq01870	3	0	0	0	0	0
seq01871	3	0	0	0	0	0
seq01872	0	0	0	0	0	3
seq01873	0	0	0	0	3	0
seq01874	0	1	0	0	0	2
seq01875	3	0	0	0	0	0
seq01876	1	0	2	0	0	0
seq01877	1	1	0	0	0	1
seq01878	1	0	1	0	1	0
seq01879	3	0	0	0	0	0
seq01880	2	0	0	0	1	0
seq01881	0	2	0	0	0	1
seq01882	3	0	0	0	0	0
seq01883	2	0	0	0	1	0
seq01884	2	0	1	0	0	0
seq01885	3	0	0	0	0	0
seq01886	0	2	0	0	0	1
seq01887	2	0	0	0	1	0
seq01888	2	0	1	0	0	0
seq01889	0	0	0	0	0	3
seq01890	1	0	1	0	1	0
seq01891	2	0	1	0	0	0
seq01892	3	0	0	0	0	0
seq01893	0	1	0	0	0	2
seq01894	3	0	0	0	0	0
seq01895	0	2	0	0	0	1
seq01896	2	0	1	0	0	0
seq01897	2	0	0	0	1	0
seq01898	1	0	2	0	0	0
seq01899	0	0	0	0	0	3
seq01900	2	0	1	0	0	0
seq01901	0	0	3	0	0	0
seq01902	3	0	0	0	0	0
seq01903	2	0	1	0	0	0
seq01904	1	0	0	0	2	0
seq01905	2	0	1	0	0	0
seq01906	1	0	2	0	0	0
seq01907	0	0	2	0	1	0
seq01908	1	0	1	0	1	0
seq01909	1	0	2	0	0	0
seq01910	0	0	2	0	1	0
seq01911	1	0	0	0	2	0
seq01912	1	0	1	0	1	0
seq01913	2	0	1	0	0	0
seq01914	1	0	0	0	2	0
seq01915	2	0	1	0	0	0
seq01916	0	0	0	1	0	2
seq01917	3	0	0	0	0	0
seq01918	2	0	0	0	1	0
seq01919	2	0	1	0	0	0
seq01920	0	2	0	0	0	1
seq01921	2	0	1	0	0	0
seq01922	3	0	0	0	0	0
seq01923	0	1	0	1	0	1
seq01924	2	0	1	0	0	0
seq01925	2	0	1	0	0	0
seq01926	0	1	1	0	0	1
seq01927	0	0	1	0	2	0
seq01928	1	0	0	0	2	0
seq01929	0	0	1	0	2	0
seq01930	2	0	1	0	0	0
seq01931	2	0	1	0	0	0
seq01932	0	0	0	1	0	2
seq01933	2	0	1	0	0	0
seq01934	3	0	0	0	0	0
seq01935	2	0	1	0	0	0
seq01936	0	0	0	0	0	3
seq01937	0	0	0	0	0	3
seq01938	2	0	1	0	0	0
seq01939	0	0	0	1	0	2
seq01940	2	0	1	0	0	0
seq01941	1	0	1	0	1	0
seq01942	0	0	0	0	0	3
seq01943	2	0	1	0	0	0
seq01944	0	0	3	0	0	0
seq01945	1	0	1	0	1	0
seq01946	3	0	0	0	0	0
seq01947	0	0	0	0	0	3
seq01948	2	0	0	0	1	0
seq01949	2	0	0	0	1	0
seq01950	0	2	0	0	0	1
seq01951	2	0	0	0	1	0
seq01952	2	0	1	0	0	0
seq01953	0	3	0	0	0	0
seq01954	0	0	2	0	1	0
seq01955	2	0	0	0	1	0
seq01956	2	0	0	0	1	0
seq01957	2	0	0	0	1	0
seq01958	1	0	0	0	2	0
seq01959	2	0	1	0	0	0
seq01960	2	0	0	0	1	0
seq01961	3	0	0	0	0	0
seq01962	0	1	0	0	0	2
seq01963	3	0	0	0	0	0
seq01964	2	0	1	0	0	0
seq01965	3	0	0	0	0	0
seq01966	1	0	2	0	0	0
seq01967	0	0	1	0	2	0
seq01968	0	3	0	0	0	0
seq01969	0	3	0	0	0	0
seq01970	2	0	1	0	0	0
seq01971	1	0	1	0	1	0
seq01972	0	1	0	0	0	2
seq01973	3	0	0	0	0	0
seq01974	3	0	0	0	0	0
seq01975	3	0	0	0	0	0
seq01976	1	0	1	0	1	0
seq01977	0	1	0	0	0	2
seq01978	0	3	0	0	0	0
seq01979	0	1	0	1	0	1
seq01980	2	0	0	0	1	0
seq01981	3	0	0	0	0	0
seq01982	0	2	0	0	0	1
seq01983	0	0	0	0	0	3
seq01984	2	0	1	0	0	0
seq01985	0	0	2	0	1	0
seq01986	1	0	1	0	1	0
seq01987	0	1	0	0	0	2
seq01988	0	0	0	0	0	3
seq01989	0	2	0	0	1	0
seq01990	3	0	0	0	0	0
seq01991	1	0	1	0	1	0
seq01992	2	0	1	0	0	0
seq01993	0	0	0	1	0	2
seq01994	0	2	0	0	0	1
seq01995	2	0	1	0	0	0
seq01996	3	0	0	0	0	0
seq01997	3	0	0	0	0	0
seq01998	0	0	0	0	3	0
seq01999	0	2	0	0	0	1
[truncated: 6,974 more rows]
