# Supplementary material for: A Novel Analysis Method for Paired-Sample Microbial Ecology Experiments
Source: PLoS One. 2016 May 6;11(5):e0154804. doi: 10.1371/journal.pone.0154804 (PMC4859510; doi:10.1371/journal.pone.0154804)
Supplement: S4 Dataset — Table showing number of times each sequence appeared in each sample (water from four depths, control and experimental “oil” microcosms, two timepoints each). (TXT) [file pone.0154804.s004.txt]

OTU_ID	depth1210.control.time0	depth1210.control.time1	depth1210.oil.time0	depth1210.oil.time1	depth0824.control.time0	depth0824.control.time1	depth0824.oil.time0	depth0824.oil.time1	depth0250.control.time0	depth0250.control.time1	depth0250.oil.time0	depth0250.oil.time1	depth0050.control.time0	depth0050.control.time1	depth0050.oil.time0	depth0050.oil.time1
seq00001	1	0	0	0	0	0	0	0	0	0	0	0	137	39604	207	376
seq00002	0	0	0	2	2	0	2	0	0	2	0	0	5437	17999	3999	7169
seq00003	15	0	0	2162	64	1262	231	23288	193	454	309	5162	0	4	0	1
seq00004	7	5	1	446	209	1948	453	419	488	13424	1464	822	0	326	1	47
seq00005	16	16	4	1016	1011	3597	1879	218	325	653	784	164	80	813	175	732
seq00006	68	11	6	9416	0	0	0	0	0	0	0	0	1	0	0	0
seq00007	0	0	0	0	51	1376	196	30	6	41	11	17	47	1639	97	3766
seq00008	10	0	0	4	798	1382	2165	149	406	494	1204	111	0	0	0	1
seq00009	29	11	5	490	34	765	115	32	18	157	47	42	22	790	95	2973
seq00010	0	0	0	0	0	0	0	0	0	1	1	0	352	425	1547	2934
seq00011	2	10	1	26	583	1422	557	2	66	534	291	16	0	0	0	0
seq00012	58	37	8	287	185	2042	358	131	3	0	0	0	0	1	0	1
seq00013	191	220	397	165	84	220	290	8	267	29	59	15	113	102	377	219
seq00014	0	1	0	0	13	146	53	2076	4	1	5	202	4	26	6	207
seq00015	868	349	81	1217	0	3	0	0	0	0	0	0	0	0	0	1
seq00016	1757	156	218	98	0	1	0	0	0	0	2	1	1	0	1	1
seq00017	2	1	0	59	43	1550	125	2	21	320	46	3	0	0	0	0
seq00018	166	110	14	1056	13	338	22	10	2	357	2	3	0	0	0	0
seq00019	35	25	3	64	8	1868	28	0	0	0	0	0	0	0	0	0
seq00020	0	0	0	3	0	82	0	0	13	1697	46	98	1	10	0	14
seq00021	2	0	2	1	28	706	67	2	1	203	7	3	0	687	23	49
seq00022	0	0	0	0	0	0	0	0	0	0	0	0	87	402	345	894
seq00023	715	189	45	732	0	2	0	0	0	1	0	0	0	1	1	0
seq00024	8	0	0	8	11	260	77	1	9	140	14	6	29	917	94	105
seq00025	14	6	2	2	222	734	530	8	8	3	2	0	0	0	0	0
seq00026	0	0	0	0	0	1477	0	6	0	11	0	2	0	3	0	3
seq00027	3	1	0	5	213	615	460	11	3	0	0	0	0	0	0	0
seq00028	151	18	6	108	118	272	248	59	54	96	131	38	0	0	0	0
seq00029	401	110	24	613	4	24	6	0	0	0	0	0	0	0	0	0
seq00030	0	0	0	0	0	0	0	0	0	1	0	0	32	771	64	260
seq00031	0	0	0	0	0	0	0	0	0	0	0	0	41	239	134	679
seq00032	0	0	1	0	0	0	1	0	0	1	0	0	155	171	355	389
seq00033	1	0	0	0	1	932	2	10	0	0	0	0	0	0	0	0
seq00034	26	1	1	15	39	117	141	4	13	13	28	1	34	68	153	193
seq00035	16	17	1	677	0	1	0	0	0	0	0	0	0	0	0	0
seq00036	0	0	0	1	1	42	7	0	0	0	0	0	1	541	17	22
seq00037	0	0	0	1	0	0	0	0	0	0	0	0	1	566	3	40
seq00038	0	0	0	0	0	0	0	0	0	0	0	0	8	212	33	324
seq00039	7	4	2	73	5	312	19	2	8	88	11	0	0	29	2	10
seq00040	0	0	0	2	30	66	68	9	4	7	9	0	6	199	28	113
seq00041	0	0	0	5	8	86	24	11	4	3	1	0	5	48	17	286
seq00042	0	0	0	0	0	0	0	434	0	1	0	50	0	0	0	0
seq00043	0	0	0	1	0	71	0	0	1	397	3	0	0	1	0	0
seq00044	22	2	2	9	32	39	85	3	10	12	30	3	33	43	71	58
seq00045	0	0	0	0	0	4	0	387	0	2	1	53	0	0	0	0
seq00046	85	5	6	348	0	0	0	0	0	0	0	0	0	0	0	0
seq00047	26	5	1	62	14	180	35	0	2	89	19	4	0	0	0	0
seq00048	0	0	0	0	0	0	0	0	0	0	0	0	1	432	1	1
seq00049	0	0	0	0	0	0	0	0	0	0	0	0	1	414	0	0
seq00050	6	0	1	4	7	14	9	0	10	20	24	4	13	28	186	83
seq00051	0	0	0	0	0	0	0	0	0	0	0	1	45	28	170	124
seq00052	10	1	1	7	24	46	63	3	4	11	23	2	28	32	62	49
seq00053	0	0	0	0	0	0	0	342	0	0	0	16	0	0	0	0
seq00054	15	3	1	321	0	0	0	0	0	0	0	0	0	0	0	0
seq00055	0	0	0	3	0	0	0	0	0	0	0	0	6	141	36	146
seq00056	0	0	0	0	46	140	134	2	1	0	0	0	0	0	1	7
seq00057	0	0	0	0	10	14	10	2	6	60	31	6	10	102	19	53
seq00058	0	0	0	0	37	129	140	9	0	0	0	0	0	0	0	0
seq00059	131	20	6	145	0	0	0	0	1	0	0	0	0	0	0	0
seq00060	8	0	0	1	30	40	50	5	5	7	15	6	17	25	41	43
seq00061	0	0	0	1	0	18	0	1	0	1	0	2	0	36	171	58
seq00062	0	0	0	0	0	0	0	0	0	0	0	0	37	18	146	85
seq00063	0	0	0	0	0	0	0	246	0	0	0	23	0	0	0	0
seq00064	0	0	0	0	0	0	3	0	11	0	0	0	63	18	115	54
seq00065	0	0	0	0	0	0	0	0	0	0	0	0	3	82	32	123
seq00066	0	0	0	1	0	0	0	0	4	210	13	5	0	0	0	0
seq00067	0	0	0	0	6	205	16	0	2	0	0	0	0	0	0	0
seq00068	23	3	6	9	9	3	16	0	1	0	10	2	78	13	40	14
seq00069	13	0	0	5	4	2	9	0	12	128	38	6	0	0	0	0
seq00070	0	0	0	0	21	103	38	8	6	8	18	1	0	3	2	5
seq00071	0	0	0	0	1	9	2	0	0	1	1	1	8	82	38	66
seq00072	0	0	0	0	0	0	0	0	0	0	0	0	24	24	87	73
seq00073	0	0	0	0	1	0	0	0	0	0	0	0	43	21	69	71
seq00074	0	0	0	0	2	1	3	0	0	0	1	0	66	21	74	36
seq00075	0	0	0	0	0	0	1	0	0	0	0	0	97	13	57	21
seq00076	0	0	0	0	0	0	0	0	0	0	0	0	29	12	89	53
seq00077	0	0	0	9	0	6	1	34	0	79	8	42	0	0	0	0
seq00078	0	0	0	0	0	0	0	0	0	0	0	0	5	12	19	143
seq00079	0	0	0	0	0	0	0	0	9	151	16	2	0	0	0	0
seq00080	11	4	0	154	2	1	0	0	0	0	1	1	0	0	1	0
seq00081	25	39	12	52	2	1	11	1	0	0	2	0	10	2	11	2
seq00082	0	0	0	0	0	0	1	0	0	0	1	0	59	20	62	24
seq00083	0	0	0	0	0	1	4	0	1	20	1	3	0	126	0	10
seq00084	0	0	0	0	0	0	0	0	0	0	0	0	0	44	1	118
seq00085	1	0	0	3	0	0	0	0	12	42	29	73	0	1	0	0
seq00086	13	11	30	8	4	19	11	0	21	0	1	1	5	3	17	14
seq00087	0	0	0	3	0	1	0	48	0	37	4	58	0	0	0	0
seq00088	0	0	0	0	0	0	0	139	0	0	0	3	0	0	0	0
seq00089	1	0	0	4	0	1	0	0	17	100	18	1	0	0	0	0
seq00090	0	0	0	30	0	3	0	71	0	17	3	17	0	1	0	0
seq00091	0	0	0	0	1	1	1	0	3	0	2	0	25	13	60	35
seq00092	28	22	15	26	2	3	2	0	1	1	2	1	8	3	19	5
seq00093	109	4	6	16	0	0	0	0	0	0	0	1	0	0	0	0
seq00094	0	1	0	3	0	0	1	0	0	3	0	0	0	117	1	10
seq00095	6	0	1	3	6	7	23	0	2	0	19	0	19	5	40	4
seq00096	13	4	2	9	30	16	39	2	3	4	7	0	0	0	0	0
seq00097	0	0	0	0	0	0	0	0	0	1	2	0	26	10	66	22
seq00098	0	0	0	0	0	0	0	0	0	0	0	1	17	22	55	29
seq00099	0	0	0	0	0	0	0	0	1	2	3	0	51	14	28	24
seq00100	0	0	0	0	0	0	0	0	0	117	0	1	0	0	0	0
seq00101	0	0	0	0	0	0	0	0	0	0	0	0	22	14	42	36
seq00102	2	0	1	1	7	18	20	1	3	6	5	0	3	6	20	19
seq00103	0	0	0	0	0	0	0	0	11	0	0	0	27	8	41	25
seq00104	0	0	0	11	2	1	0	23	0	37	16	13	0	7	0	1
seq00105	0	0	0	15	1	15	0	8	0	66	0	0	0	2	0	0
seq00106	2	0	0	2	7	21	16	0	2	6	1	2	9	2	10	25
seq00107	0	0	0	0	0	0	0	100	0	0	0	5	0	0	0	0
seq00108	0	0	0	0	0	0	1	45	0	23	9	24	0	0	0	0
seq00109	0	0	0	0	0	0	0	0	0	0	0	0	52	2	35	12
seq00110	0	0	0	100	0	1	0	0	0	0	0	0	0	0	0	0
seq00111	0	0	0	0	0	0	0	92	0	0	0	5	0	0	0	0
seq00112	0	0	0	1	0	7	0	8	0	65	1	11	0	0	0	0
seq00113	0	1	2	89	0	1	0	0	0	0	0	0	0	0	0	0
seq00114	0	0	0	0	0	1	0	0	1	86	2	2	0	0	0	0
seq00115	8	0	0	3	11	14	32	0	8	3	13	0	0	0	0	0
seq00116	0	0	0	0	1	0	0	0	0	0	1	0	0	87	0	0
seq00117	0	0	0	0	0	1	0	0	0	0	0	0	2	72	5	7
seq00118	19	1	1	66	0	0	0	0	0	0	0	0	0	0	0	0
seq00119	0	0	0	3	2	11	0	40	0	9	7	10	0	0	0	0
seq00120	0	0	0	0	0	0	0	77	0	0	0	4	0	0	0	0
seq00121	0	0	0	0	0	0	0	0	0	0	0	0	11	7	7	55
seq00122	6	4	0	38	3	10	4	0	1	3	3	7	0	0	0	0
seq00123	0	0	0	0	0	0	0	0	0	0	0	0	0	79	0	0
seq00124	0	1	0	0	0	0	0	0	0	75	3	0	0	0	0	0
seq00125	0	0	0	2	0	5	0	1	0	64	2	2	0	1	0	1
seq00126	1	0	0	76	0	0	0	0	0	0	0	0	0	0	0	0
seq00127	4	0	0	1	6	3	14	1	1	0	2	0	5	14	10	15
seq00128	0	0	0	0	1	10	5	0	0	4	0	1	0	19	7	29
seq00129	0	1	0	0	6	7	15	0	2	2	2	0	6	11	11	12
seq00130	1	0	0	0	0	0	0	0	7	46	19	2	0	0	0	0
seq00131	0	0	0	0	1	0	0	0	0	0	0	0	32	8	27	7
seq00132	2	0	0	1	2	57	12	0	0	0	0	0	0	0	0	0
seq00133	1	1	0	0	0	0	0	0	0	71	1	0	0	0	0	0
seq00134	0	0	0	13	0	6	0	0	0	54	0	0	0	0	0	0
seq00135	0	0	0	0	0	1	0	64	0	0	0	7	0	0	0	0
seq00136	0	0	0	0	0	4	0	1	0	61	2	2	0	1	0	0
seq00137	0	0	0	1	0	6	0	0	0	1	0	0	0	50	3	10
seq00138	0	0	0	0	0	21	0	0	0	0	0	0	0	49	0	0
seq00139	16	2	2	5	12	12	20	1	0	0	0	0	0	0	0	0
seq00140	11	0	1	0	1	1	14	0	0	1	5	0	6	5	12	13
seq00141	0	0	0	0	0	1	0	1	0	52	0	16	0	0	0	0
seq00142	0	0	0	0	0	1	1	0	0	0	0	0	4	32	19	12
seq00143	0	0	0	1	27	1	13	0	3	1	23	0	0	0	0	0
seq00144	0	0	0	5	1	39	1	0	0	10	1	0	0	12	0	0
seq00145	1	0	0	67	0	0	0	0	0	0	0	0	0	0	0	0
seq00146	0	0	0	0	0	0	0	0	7	38	12	1	1	2	2	5
seq00147	2	0	0	0	4	1	7	0	16	0	2	0	4	3	17	12
seq00148	0	0	0	0	0	0	0	0	0	0	1	0	24	2	22	18
seq00149	0	0	0	0	1	0	2	0	0	0	0	0	8	10	26	20
seq00150	7	0	0	56	0	1	1	0	0	0	0	1	0	0	0	0
seq00151	0	0	0	0	0	0	0	0	0	0	0	0	6	17	20	23
seq00152	0	0	0	5	0	26	2	17	0	12	0	1	0	1	0	0
seq00153	0	0	0	1	3	56	4	0	0	0	0	0	0	0	0	0
seq00154	20	1	0	41	0	0	0	0	0	0	0	0	0	0	0	0
seq00155	6	11	0	45	0	0	0	0	0	0	0	0	0	0	0	0
seq00156	0	0	0	0	0	0	0	0	0	0	0	0	10	7	26	18
seq00157	0	0	0	0	1	58	2	0	0	0	0	0	0	0	0	0
seq00158	22	2	1	35	0	0	0	0	0	0	0	0	0	0	0	0
seq00159	3	0	0	0	21	4	32	0	0	0	0	0	0	0	0	0
seq00160	0	0	0	0	0	0	0	0	15	20	24	1	0	0	0	0
seq00161	1	0	0	0	4	4	11	1	2	2	2	0	6	7	15	5
seq00162	0	0	0	1	0	2	0	1	0	41	14	1	0	0	0	0
seq00163	6	1	0	4	19	3	24	0	1	0	2	0	0	0	0	0
seq00164	0	0	0	59	0	0	0	0	0	0	0	0	0	0	0	0
seq00165	0	0	1	0	0	0	0	0	0	0	0	0	7	5	31	15
seq00166	0	0	0	0	0	0	0	0	0	0	0	0	10	10	17	22
seq00167	0	0	0	0	0	0	0	56	0	0	0	1	0	0	0	0
seq00168	0	0	0	0	0	0	0	0	0	0	0	0	6	14	17	20
seq00169	29	0	2	25	0	0	0	0	0	0	0	0	0	0	0	0
seq00170	0	0	0	54	0	2	0	0	0	0	0	0	0	0	0	0
seq00171	3	32	0	10	0	11	0	0	0	0	0	0	0	0	0	0
seq00172	0	0	0	0	0	0	0	0	0	0	0	0	9	1	26	19
seq00173	36	3	1	13	0	0	0	0	0	0	0	0	0	0	0	0
seq00174	0	0	0	0	0	0	0	49	0	0	0	4	0	0	0	0
seq00175	8	0	0	0	6	17	18	2	0	0	0	0	0	0	0	0
seq00176	0	0	0	1	23	3	22	0	0	0	2	0	0	0	0	0
seq00177	0	0	0	0	0	0	0	0	0	0	0	0	9	11	17	13
seq00178	2	0	0	5	9	9	15	1	1	2	4	1	0	0	0	0
seq00179	0	0	0	0	0	0	0	0	0	0	0	0	23	3	14	9
seq00180	0	0	0	0	0	0	0	0	0	0	0	0	0	48	0	0
seq00181	0	0	0	0	0	0	0	0	0	0	0	0	0	48	0	0
seq00182	0	0	0	0	6	13	5	0	0	15	9	0	0	0	0	0
seq00183	0	0	0	2	0	1	0	1	0	29	0	3	0	5	0	6
seq00184	0	1	0	14	0	11	1	0	0	8	0	1	0	4	0	7
seq00185	0	0	0	0	1	2	2	0	0	0	0	0	0	4	1	37
seq00186	0	1	1	2	2	5	9	0	1	0	3	0	2	6	5	9
seq00187	0	0	0	0	0	0	0	0	0	0	0	0	3	9	21	13
seq00188	0	0	0	0	0	0	0	0	0	0	0	0	12	4	17	12
seq00189	0	0	0	0	0	0	0	0	0	44	1	0	0	0	0	0
seq00190	1	1	0	3	1	10	17	1	4	1	6	0	0	0	0	0
seq00191	0	0	0	44	0	0	0	0	0	0	0	0	0	0	0	0
seq00192	4	32	0	8	0	0	0	0	0	0	0	0	0	0	0	0
seq00193	0	0	0	0	0	4	0	0	0	40	0	0	0	0	0	0
seq00194	0	0	0	0	0	0	0	0	5	0	3	0	9	2	19	4
seq00195	0	0	0	0	0	2	1	13	0	6	9	10	0	0	0	0
seq00196	0	0	0	0	0	5	0	0	0	36	0	0	0	0	0	0
seq00197	0	0	0	0	0	0	0	0	1	40	0	0	0	0	0	0
seq00198	0	0	0	41	0	0	0	0	0	0	0	0	0	0	0	0
seq00199	1	1	0	0	6	5	25	0	0	0	1	1	0	0	0	0
seq00200	0	0	0	40	0	0	0	0	0	0	0	0	0	0	0	0
seq00201	0	0	0	1	0	10	0	0	0	25	0	0	0	3	0	0
seq00202	0	0	0	0	0	0	0	0	0	0	0	0	12	3	12	12
seq00203	0	0	0	1	6	11	11	0	4	0	6	0	0	0	0	0
seq00204	0	0	0	0	0	31	8	0	0	0	0	0	0	0	0	0
seq00205	0	0	0	0	0	0	0	0	0	0	1	0	16	4	12	6
seq00206	0	0	0	0	1	2	0	12	0	0	0	2	0	15	0	7
seq00207	0	0	0	0	0	0	0	0	2	5	28	4	0	0	0	0
seq00208	0	0	0	0	9	12	17	0	0	0	0	0	0	0	0	0
seq00209	0	0	0	0	0	0	0	0	0	0	1	0	10	2	18	7
seq00210	0	0	0	8	0	0	0	18	0	5	0	7	0	0	0	0
seq00211	0	0	0	0	0	0	0	0	0	0	0	0	3	26	3	6
seq00212	0	0	0	0	0	15	0	0	0	1	0	0	0	17	0	5
seq00213	0	0	0	0	0	1	2	0	0	4	1	0	0	29	0	0
seq00214	0	0	0	0	0	0	0	0	0	0	0	0	0	10	5	22
seq00215	0	0	1	1	12	1	7	0	4	0	5	0	0	0	5	1
seq00216	0	0	0	1	2	5	0	0	0	25	1	0	0	2	0	1
seq00217	19	1	0	16	0	0	0	0	0	0	0	0	0	0	0	0
seq00218	0	0	0	0	0	0	0	0	0	0	0	0	3	4	19	10
seq00219	0	0	0	36	0	0	0	0	0	0	0	0	0	0	0	0
seq00220	0	0	0	0	0	0	0	0	0	0	0	0	4	6	14	12
seq00221	1	0	0	0	3	4	13	0	0	1	4	0	0	3	5	2
seq00222	0	0	0	0	0	0	0	0	0	0	0	0	17	4	10	4
seq00223	24	2	1	8	0	0	0	0	0	0	0	0	0	0	0	0
seq00224	0	0	0	0	0	1	0	0	0	28	4	2	0	0	0	0
seq00225	0	0	0	10	0	3	0	7	0	7	0	7	0	0	0	1
seq00226	0	0	0	0	1	1	0	2	0	19	12	0	0	0	0	0
seq00227	1	0	0	0	0	0	0	0	0	0	0	0	2	2	19	11
seq00228	1	0	0	0	0	0	0	0	1	1	0	1	9	3	16	3
seq00229	3	1	0	0	3	3	4	0	1	0	0	0	5	0	10	5
seq00230	0	0	0	0	0	7	0	0	0	28	0	0	0	0	0	0
seq00231	0	0	0	0	0	8	1	0	0	6	0	0	0	18	0	2
seq00232	0	0	0	0	0	0	0	0	0	0	0	0	8	4	13	10
seq00233	0	0	0	0	0	0	0	0	0	34	0	0	0	0	0	0
seq00234	0	0	0	0	0	0	0	0	0	0	0	0	10	11	4	9
seq00235	0	0	0	0	0	0	0	0	0	0	0	0	14	4	12	4
seq00236	0	0	0	0	0	0	0	0	0	0	0	0	10	3	20	0
seq00237	0	0	0	0	1	1	0	0	0	30	1	0	0	0	0	0
seq00238	0	0	0	0	0	7	2	19	0	2	1	2	0	0	0	0
seq00239	0	0	0	0	0	0	0	0	0	0	0	0	0	33	0	0
seq00240	0	0	0	0	0	5	0	10	0	3	0	6	0	9	0	0
seq00241	0	0	0	0	1	18	2	0	0	11	0	1	0	0	0	0
seq00242	0	0	0	0	0	0	0	0	0	0	0	0	5	5	17	5
seq00243	0	0	0	0	0	0	0	0	0	1	0	0	0	31	0	0
seq00244	2	0	0	2	10	1	10	0	0	1	6	0	0	0	0	0
seq00245	0	0	0	32	0	0	0	0	0	0	0	0	0	0	0	0
seq00246	0	0	0	3	0	1	1	3	0	12	3	9	0	0	0	0
seq00247	0	0	0	0	0	0	0	0	0	30	0	0	0	0	0	0
seq00248	0	0	0	0	0	2	0	0	0	0	0	0	0	26	0	2
seq00249	0	0	0	0	0	0	0	0	0	28	1	1	0	0	0	0
seq00250	0	0	0	30	0	0	0	0	0	0	0	0	0	0	0	0
seq00251	0	15	0	0	0	15	0	0	0	0	0	0	0	0	0	0
seq00252	0	0	0	30	0	0	0	0	0	0	0	0	0	0	0	0
seq00253	0	0	0	0	0	0	0	0	0	0	0	0	5	3	7	15
seq00254	0	0	0	0	0	0	0	0	0	0	0	0	6	5	11	8
seq00255	0	0	0	0	7	3	5	0	4	4	6	1	0	0	0	0
seq00256	0	0	0	4	1	1	0	7	0	10	1	5	0	0	0	0
seq00257	0	0	0	10	0	1	0	14	0	0	1	3	0	0	0	0
seq00258	0	0	0	29	0	0	0	0	0	0	0	0	0	0	0	0
seq00259	0	0	0	0	0	0	0	0	0	0	0	0	0	26	1	2
seq00260	0	0	0	0	0	0	0	0	11	0	17	0	0	0	0	1
seq00261	17	2	2	8	0	0	0	0	0	0	0	0	0	0	0	0
seq00262	0	0	0	3	1	2	0	14	0	2	0	7	0	0	0	0
seq00263	2	1	0	1	2	6	5	0	1	0	0	0	3	0	4	3
seq00264	0	0	0	0	0	0	0	0	0	0	0	0	1	2	14	11
seq00265	0	0	0	0	0	0	0	0	0	0	0	0	6	4	9	9
seq00266	0	0	0	0	0	0	0	0	0	0	0	0	7	2	3	16
seq00267	0	0	0	0	0	0	0	0	0	0	0	0	7	5	13	3
seq00268	1	0	0	0	1	1	5	0	0	0	2	0	4	0	13	1
seq00269	0	0	0	0	0	0	0	0	1	0	0	0	8	4	4	11
seq00270	0	0	0	0	4	3	2	3	0	6	10	0	0	0	0	0
seq00271	0	0	0	0	0	0	0	0	0	28	0	0	0	0	0	0
seq00272	0	0	0	0	0	1	0	0	0	0	0	0	0	7	11	9
seq00273	0	0	0	0	0	0	1	0	5	6	15	0	0	0	0	0
seq00274	0	0	0	11	2	3	2	0	2	1	2	1	0	1	2	0
seq00275	0	0	0	0	0	0	0	0	3	6	17	1	0	0	0	0
seq00276	5	0	1	4	5	3	9	0	0	0	0	0	0	0	0	0
seq00277	1	1	0	0	6	1	8	0	5	0	5	0	0	0	0	0
seq00278	0	0	0	0	0	0	0	0	0	0	0	0	5	7	8	7
seq00279	0	0	0	0	0	2	0	2	0	18	3	2	0	0	0	0
seq00280	0	0	0	0	0	0	2	0	11	0	2	0	1	0	9	2
seq00281	0	0	0	0	0	3	0	0	1	3	1	0	0	3	5	10
seq00282	0	0	1	1	0	0	4	0	1	0	2	0	3	0	11	3
seq00283	0	0	0	1	0	4	0	0	0	20	1	0	0	0	0	0
seq00284	0	0	0	26	0	0	0	0	0	0	0	0	0	0	0	0
seq00285	0	0	0	0	0	0	0	0	0	26	0	0	0	0	0	0
seq00286	0	0	0	1	4	4	10	0	1	0	6	0	0	0	0	0
seq00287	10	0	0	15	0	0	0	0	0	0	0	0	0	0	0	0
seq00288	0	0	0	3	0	0	0	1	0	21	0	0	0	0	0	0
seq00289	2	0	0	0	1	0	3	0	0	0	1	0	4	0	10	4
seq00290	0	0	0	0	0	0	0	0	7	6	12	0	0	0	0	0
seq00291	0	0	0	0	0	0	0	20	0	0	0	5	0	0	0	0
seq00292	0	0	0	0	0	10	1	0	4	10	0	0	0	0	0	0
seq00293	0	3	0	3	7	2	2	0	1	0	4	0	0	0	3	0
seq00294	0	0	0	0	5	1	12	0	0	1	5	1	0	0	0	0
seq00295	7	0	0	18	0	0	0	0	0	0	0	0	0	0	0	0
seq00296	0	0	0	20	1	2	0	0	0	1	0	0	0	0	0	0
seq00297	20	0	1	3	0	0	0	0	0	0	0	0	0	0	0	0
seq00298	6	0	0	18	0	0	0	0	0	0	0	0	0	0	0	0
seq00299	1	0	0	2	2	6	2	0	0	0	2	0	0	9	0	0
seq00300	0	0	0	0	0	0	0	0	0	0	0	0	2	14	1	7
seq00301	0	0	0	2	1	1	0	0	0	14	3	1	0	2	0	0
seq00302	0	0	0	0	0	2	0	0	0	0	0	0	3	1	14	4
seq00303	0	0	0	0	0	0	0	0	0	0	0	0	4	2	14	4
seq00304	0	0	0	0	1	4	1	0	1	9	2	1	0	5	0	0
seq00305	0	0	0	24	0	0	0	0	0	0	0	0	0	0	0	0
seq00306	0	0	0	1	0	3	0	0	0	17	0	3	0	0	0	0
seq00307	0	0	0	0	0	0	0	0	0	5	0	0	0	18	0	0
seq00308	0	0	0	1	0	2	0	3	0	17	0	0	0	0	0	0
seq00309	0	0	0	0	3	1	3	0	3	1	12	0	0	0	0	0
seq00310	0	0	0	0	0	1	0	0	0	0	0	0	0	10	0	12
seq00311	1	0	1	10	0	0	0	3	0	1	0	6	0	0	0	1
seq00312	0	0	0	0	0	0	0	0	1	17	5	0	0	0	0	0
seq00313	2	0	0	0	4	9	8	0	0	0	0	0	0	0	0	0
seq00314	0	0	0	0	8	1	5	0	0	0	1	0	1	7	0	0
seq00315	2	0	0	1	0	0	2	0	0	0	1	0	3	1	11	2
seq00316	0	0	0	0	1	0	0	0	1	12	4	0	0	5	0	0
seq00317	0	0	0	0	1	0	0	0	0	0	0	0	1	1	12	8
seq00318	0	0	0	0	0	1	0	0	0	17	0	0	0	4	0	0
seq00319	0	0	0	0	0	1	1	0	0	7	11	2	0	0	0	0
seq00320	0	0	0	0	0	2	2	0	0	1	1	0	0	2	2	12
seq00321	0	0	0	0	0	1	0	14	0	4	2	1	0	0	0	0
seq00322	0	0	0	0	0	0	0	0	0	0	0	0	3	9	4	6
seq00323	0	0	0	0	0	0	0	0	0	0	0	0	6	3	9	4
seq00324	0	0	0	0	0	21	0	0	0	0	0	0	0	0	0	0
seq00325	2	0	0	0	2	2	6	0	7	1	1	0	0	0	0	0
seq00326	0	0	0	0	0	0	0	0	1	0	0	0	9	0	8	3
seq00327	0	0	0	0	0	0	3	0	2	3	13	0	0	0	0	0
seq00328	0	0	0	0	0	0	0	0	0	21	0	0	0	0	0	0
seq00329	0	0	0	2	0	1	0	13	0	0	0	5	0	0	0	0
seq00330	0	0	0	0	0	0	0	0	0	18	3	0	0	0	0	0
seq00331	0	0	0	0	0	0	0	0	4	1	16	0	0	0	0	0
seq00332	4	0	0	17	0	0	0	0	0	0	0	0	0	0	0	0
seq00333	0	0	0	0	0	0	0	0	0	0	0	0	6	11	2	2
seq00334	0	0	0	0	3	4	10	0	1	1	2	0	0	0	0	0
seq00335	0	0	0	0	0	1	0	0	0	0	0	0	0	20	0	0
seq00336	0	0	0	0	0	0	0	0	0	0	0	0	2	2	10	7
seq00337	0	0	0	0	0	0	0	0	0	0	0	0	1	5	9	6
seq00338	6	2	1	3	0	0	0	0	1	0	0	0	6	0	2	0
seq00339	3	0	1	1	2	8	6	0	0	0	0	0	0	0	0	0
seq00340	0	0	0	0	0	5	0	0	0	8	0	0	0	6	0	2
seq00341	0	0	0	0	0	0	0	0	0	0	0	0	2	4	9	6
seq00342	0	0	0	0	0	1	0	0	0	19	0	0	0	0	0	0
seq00343	0	0	0	0	0	1	0	0	0	15	0	1	0	3	0	0
seq00344	0	0	0	0	0	0	0	0	0	0	0	0	0	19	0	1
seq00345	0	0	0	0	3	6	11	0	0	0	0	0	0	0	0	0
seq00346	0	0	0	0	0	0	0	0	0	0	0	0	0	4	10	6
seq00347	0	0	0	0	2	7	2	0	4	1	4	0	0	0	0	0
seq00348	0	0	0	0	0	0	0	0	0	19	1	0	0	0	0	0
seq00349	0	0	0	6	0	12	0	1	0	1	0	0	0	0	0	0
seq00350	0	0	0	20	0	0	0	0	0	0	0	0	0	0	0	0
seq00351	0	0	0	0	0	20	0	0	0	0	0	0	0	0	0	0
seq00352	0	0	0	0	0	0	0	0	0	0	0	0	10	3	4	3
seq00353	7	0	0	13	0	0	0	0	0	0	0	0	0	0	0	0
seq00354	0	0	0	0	0	0	0	0	2	2	13	2	0	0	0	0
seq00355	1	0	0	0	5	2	9	1	0	1	0	0	0	0	0	0
seq00356	0	0	0	0	0	3	2	0	0	13	1	0	0	0	0	0
seq00357	0	0	0	0	0	0	0	0	0	19	0	0	0	0	0	0
seq00358	0	0	0	2	1	7	1	8	0	0	0	0	0	0	0	0
seq00359	0	0	0	0	1	7	3	0	0	7	1	0	0	0	0	0
seq00360	2	0	0	17	0	0	0	0	0	0	0	0	0	0	0	0
seq00361	0	0	0	0	0	0	0	0	0	0	0	0	6	3	8	2
seq00362	0	0	0	0	0	0	0	0	0	0	0	0	0	17	1	1
seq00363	0	0	0	0	0	0	0	0	0	0	0	0	6	2	9	2
seq00364	0	0	0	2	0	2	0	0	0	10	0	0	0	5	0	0
seq00365	0	0	0	0	0	19	0	0	0	0	0	0	0	0	0	0
seq00366	0	0	0	5	3	0	3	2	0	0	2	4	0	0	0	0
seq00367	0	0	0	0	0	0	0	0	0	19	0	0	0	0	0	0
seq00368	9	0	0	4	0	0	6	0	0	0	0	0	0	0	0	0
seq00369	0	0	0	0	0	0	0	0	0	0	0	0	1	3	6	9
seq00370	0	0	0	0	0	0	0	0	0	0	0	0	0	19	0	0
seq00371	0	0	0	0	3	1	2	0	2	1	9	0	0	0	0	0
seq00372	0	0	0	0	0	1	0	0	0	17	0	0	0	0	0	0
seq00373	3	0	0	13	0	2	0	0	0	0	0	0	0	0	0	0
seq00374	6	7	1	3	0	0	1	0	0	0	0	0	0	0	0	0
seq00375	0	0	0	0	0	0	0	0	0	0	0	0	0	4	0	14
seq00376	0	0	0	17	0	0	0	0	0	0	0	0	1	0	0	0
seq00377	0	0	0	0	0	0	1	0	0	16	1	0	0	0	0	0
seq00378	0	0	0	0	0	0	0	0	0	0	0	0	0	18	0	0
seq00379	0	0	0	0	0	1	0	0	0	15	1	1	0	0	0	0
seq00380	0	0	0	0	0	0	0	0	0	18	0	0	0	0	0	0
seq00381	0	0	0	0	5	0	7	0	0	0	5	1	0	0	0	0
seq00382	0	0	0	3	6	4	4	0	0	0	0	0	0	0	0	0
seq00383	0	0	0	7	0	0	0	9	0	0	0	1	0	0	0	0
seq00384	0	0	0	0	0	0	0	0	0	0	0	0	5	2	3	7
seq00385	0	0	0	0	0	0	0	17	0	0	0	0	0	0	0	0
seq00386	2	1	0	0	1	6	6	1	0	0	0	0	0	0	0	0
seq00387	0	0	0	0	0	0	0	0	0	0	0	0	2	7	1	7
seq00388	0	0	0	0	0	1	0	12	0	0	0	4	0	0	0	0
seq00389	0	0	0	0	0	0	0	0	0	0	0	0	0	17	0	0
seq00390	0	0	0	0	0	0	0	0	0	1	0	0	3	0	9	4
seq00391	0	0	0	0	0	2	0	7	0	6	2	0	0	0	0	0
seq00392	0	0	0	0	6	5	6	0	0	0	0	0	0	0	0	0
seq00393	0	0	0	0	0	0	0	0	0	0	0	0	8	4	2	3
seq00394	5	1	0	2	0	0	1	0	0	0	0	0	0	0	4	4
seq00395	4	2	0	11	0	0	0	0	0	0	0	0	0	0	0	0
seq00396	0	0	0	0	0	0	0	0	0	0	1	0	4	2	5	5
seq00397	0	0	0	0	0	0	0	0	0	0	0	0	2	9	2	4
seq00398	0	0	0	17	0	0	0	0	0	0	0	0	0	0	0	0
seq00399	0	0	0	0	0	14	2	1	0	0	0	0	0	0	0	0
seq00400	0	0	0	1	0	2	0	7	1	1	0	5	0	0	0	0
seq00401	0	0	0	0	0	0	0	17	0	0	0	0	0	0	0	0
seq00402	0	0	1	0	0	0	0	0	0	0	0	0	0	1	10	5
seq00403	0	0	0	0	0	0	0	0	0	0	0	0	3	1	4	8
seq00404	0	0	0	0	0	0	0	0	0	0	0	0	4	1	6	5
seq00405	0	0	0	0	0	0	3	0	3	0	10	0	0	0	0	0
seq00406	0	0	0	0	1	3	0	0	0	4	0	0	0	8	0	0
seq00407	0	0	0	0	0	0	0	0	0	0	0	0	0	16	0	0
seq00408	0	0	0	0	0	0	0	0	0	0	0	0	0	16	0	0
seq00409	1	0	0	2	4	0	5	1	0	0	3	0	0	0	0	0
seq00410	0	0	0	0	0	0	0	0	0	16	0	0	0	0	0	0
seq00411	0	0	0	0	5	8	1	2	0	0	0	0	0	0	0	0
seq00412	0	0	0	16	0	0	0	0	0	0	0	0	0	0	0	0
seq00413	2	1	0	12	0	1	0	0	0	0	0	0	0	0	0	0
seq00414	0	0	0	0	1	1	0	1	1	9	3	0	0	0	0	0
seq00415	0	0	0	0	0	0	0	0	0	0	0	0	2	10	3	1
seq00416	0	0	0	0	0	1	0	10	0	1	2	2	0	0	0	0
seq00417	1	0	0	15	0	0	0	0	0	0	0	0	0	0	0	0
seq00418	1	0	0	0	3	5	7	0	0	0	0	0	0	0	0	0
seq00419	0	0	0	0	8	1	5	0	0	0	1	0	0	0	0	0
seq00420	0	0	0	0	0	3	0	1	0	9	1	0	0	1	0	0
seq00421	0	0	0	0	1	6	7	0	0	1	0	0	0	0	0	0
seq00422	0	0	0	0	0	0	0	15	0	0	0	0	0	0	0	0
seq00423	0	0	0	0	1	4	8	1	0	0	1	0	0	0	0	0
seq00424	0	0	0	0	0	0	0	0	0	0	0	0	6	3	3	3
seq00425	0	0	0	0	0	0	0	0	4	3	8	0	0	0	0	0
seq00426	9	4	1	1	0	0	0	0	0	0	0	0	0	0	0	0
seq00427	2	0	0	0	4	5	4	0	0	0	0	0	0	0	0	0
seq00428	0	0	0	0	0	0	0	0	0	15	0	0	0	0	0	0
seq00429	0	0	0	0	0	0	0	0	0	0	0	0	3	2	5	5
seq00430	0	0	0	0	0	0	0	0	0	3	11	1	0	0	0	0
seq00431	0	0	0	0	0	0	0	0	0	0	0	0	3	2	5	5
seq00432	0	0	0	0	0	0	0	0	0	0	0	0	2	2	8	3
seq00433	0	0	0	0	0	0	0	0	0	0	0	0	1	2	12	0
seq00434	0	0	0	0	0	0	0	0	0	0	0	1	2	0	9	3
seq00435	0	0	0	0	0	0	0	0	0	0	0	0	1	1	6	7
seq00436	0	0	0	0	0	0	0	15	0	0	0	0	0	0	0	0
seq00437	0	0	0	0	2	3	10	0	0	0	0	0	0	0	0	0
seq00438	0	0	0	15	0	0	0	0	0	0	0	0	0	0	0	0
seq00439	0	0	0	0	0	0	0	0	0	0	0	0	0	0	8	7
seq00440	0	0	0	0	0	0	0	0	0	0	0	0	4	5	3	3
seq00441	0	0	0	0	0	2	0	4	0	2	0	5	0	2	0	0
seq00442	0	4	0	0	0	0	0	0	0	10	0	0	0	0	0	0
seq00443	0	0	0	4	0	0	0	5	0	0	1	4	0	0	0	0
seq00444	0	0	0	0	0	0	0	0	0	0	0	0	1	12	0	1
seq00445	0	0	0	11	0	0	0	2	0	0	0	1	0	0	0	0
seq00446	0	0	0	4	0	2	0	3	0	3	1	1	0	0	0	0
seq00447	0	0	0	0	0	0	0	0	0	12	0	0	0	2	0	0
seq00448	0	0	0	2	0	8	0	4	0	0	0	0	0	0	0	0
seq00449	0	0	0	0	0	0	0	0	0	0	0	0	1	8	1	4
seq00450	0	0	0	0	0	0	0	0	0	0	0	0	0	14	0	0
seq00451	2	0	0	1	3	3	5	0	0	0	0	0	0	0	0	0
seq00452	4	1	0	0	3	0	4	0	1	0	1	0	0	0	0	0
seq00453	0	0	0	0	0	0	0	9	0	0	0	5	0	0	0	0
seq00454	0	0	0	0	0	12	2	0	0	0	0	0	0	0	0	0
seq00455	0	0	0	3	0	1	0	6	0	1	0	3	0	0	0	0
seq00456	0	0	0	0	0	0	0	0	0	0	0	0	4	0	3	7
seq00457	2	0	0	1	2	1	6	0	2	0	0	0	0	0	0	0
seq00458	0	0	0	0	0	0	0	0	0	0	0	0	0	13	0	1
seq00459	0	0	0	0	0	0	0	0	0	0	0	0	2	1	7	4
seq00460	0	0	0	0	0	1	1	11	0	0	0	1	0	0	0	0
seq00461	0	0	0	0	0	2	0	12	0	0	0	0	0	0	0	0
seq00462	0	0	0	0	0	0	0	0	0	0	1	0	1	3	7	2
seq00463	0	0	0	0	0	0	0	0	0	0	0	0	6	0	4	4
seq00464	0	0	0	0	0	0	0	0	0	0	0	0	7	6	0	1
seq00465	0	0	0	0	0	0	0	0	0	0	0	0	1	1	6	6
seq00466	0	0	0	14	0	0	0	0	0	0	0	0	0	0	0	0
seq00467	0	0	0	0	0	0	0	0	0	0	0	0	7	1	3	3
seq00468	0	0	0	0	0	0	0	0	6	2	5	0	0	0	0	0
seq00469	0	0	0	13	0	0	0	0	0	0	0	0	0	0	0	0
seq00470	0	0	0	0	3	5	4	1	0	0	0	0	0	0	0	0
seq00471	0	0	0	1	0	0	1	0	0	5	6	0	0	0	0	0
seq00472	0	0	0	0	0	2	0	2	0	0	0	2	0	5	0	2
seq00473	0	0	0	0	1	0	2	0	0	0	1	0	3	0	5	1
seq00474	1	1	0	0	3	2	4	0	2	0	0	0	0	0	0	0
seq00475	0	0	0	0	0	0	0	0	0	13	0	0	0	0	0	0
seq00476	0	0	0	0	0	0	0	0	0	0	0	0	0	13	0	0
seq00477	0	0	0	3	2	0	7	1	0	0	0	0	0	0	0	0
seq00478	0	0	0	0	0	0	0	0	0	0	0	0	0	13	0	0
seq00479	0	0	0	2	1	2	0	0	0	3	0	0	0	3	0	2
seq00480	0	0	0	0	0	0	0	0	0	0	0	0	0	2	7	4
seq00481	0	0	0	0	0	9	1	0	0	0	0	0	0	0	0	3
seq00482	0	0	0	0	0	0	0	0	0	13	0	0	0	0	0	0
seq00483	0	0	0	0	0	1	0	1	0	1	0	0	0	9	0	1
seq00484	0	0	0	0	0	0	0	0	0	0	0	0	1	3	7	2
seq00485	0	0	0	0	0	0	0	13	0	0	0	0	0	0	0	0
seq00486	0	0	0	0	0	2	0	0	0	11	0	0	0	0	0	0
seq00487	0	0	0	0	0	2	0	0	0	5	0	0	0	6	0	0
seq00488	0	0	0	0	0	0	0	0	0	0	0	0	0	12	0	0
seq00489	0	0	0	0	1	0	5	1	0	2	3	0	0	0	0	0
seq00490	0	0	0	0	0	9	0	0	0	3	0	0	0	0	0	0
seq00491	5	0	1	5	0	0	1	0	0	0	0	0	0	0	0	0
seq00492	0	0	0	1	0	1	3	0	0	0	0	0	2	0	4	1
seq00493	0	0	0	0	0	0	0	0	0	0	0	0	0	3	7	2
seq00494	0	0	0	0	0	0	0	0	0	10	0	0	0	2	0	0
seq00495	0	0	0	0	0	0	0	0	0	0	0	0	0	12	0	0
seq00496	0	0	0	0	0	0	0	0	0	0	0	0	3	4	2	3
seq00497	0	0	0	12	0	0	0	0	0	0	0	0	0	0	0	0
seq00498	0	0	0	0	0	0	0	0	0	0	0	0	3	4	2	3
seq00499	0	0	0	2	1	0	0	0	4	0	2	0	1	0	2	0
seq00500	0	0	0	0	0	0	0	0	0	0	0	0	6	2	0	4
seq00501	0	0	0	0	0	0	0	0	0	0	0	0	0	12	0	0
seq00502	0	0	0	0	0	0	0	0	0	0	0	0	0	11	1	0
seq00503	2	1	0	8	0	1	0	0	0	0	0	0	0	0	0	0
seq00504	0	0	0	2	0	1	1	8	0	0	0	0	0	0	0	0
seq00505	0	0	0	0	0	0	0	0	0	0	0	0	0	12	0	0
seq00506	0	0	0	0	1	1	5	0	1	1	3	0	0	0	0	0
seq00507	0	0	0	0	0	0	0	0	0	0	0	0	2	1	2	7
seq00508	2	0	0	1	0	1	1	0	2	0	5	0	0	0	0	0
seq00509	0	0	0	0	0	1	0	0	0	8	3	0	0	0	0	0
seq00510	0	0	0	1	0	1	1	0	0	6	1	0	0	2	0	0
seq00511	0	0	0	0	2	0	5	0	4	0	1	0	0	0	0	0
seq00512	0	0	0	0	0	0	0	0	0	12	0	0	0	0	0	0
seq00513	0	0	0	0	0	0	0	0	0	0	0	0	0	12	0	0
seq00514	0	0	0	1	0	0	0	0	0	9	1	1	0	0	0	0
seq00515	0	0	0	12	0	0	0	0	0	0	0	0	0	0	0	0
seq00516	0	0	0	1	0	0	1	7	0	0	1	2	0	0	0	0
seq00517	0	0	0	0	0	2	0	0	0	10	0	0	0	0	0	0
seq00518	0	0	0	1	5	0	3	2	0	0	0	1	0	0	0	0
seq00519	0	0	0	0	0	0	0	0	1	2	9	0	0	0	0	0
seq00520	0	0	0	0	0	0	0	0	0	0	0	0	0	3	5	4
seq00521	0	0	0	12	0	0	0	0	0	0	0	0	0	0	0	0
seq00522	0	0	1	0	2	4	4	1	0	0	0	0	0	0	0	0
seq00523	5	2	0	5	0	0	0	0	0	0	0	0	0	0	0	0
seq00524	0	0	0	0	0	0	0	0	0	0	0	0	0	11	0	0
seq00525	0	0	0	0	0	0	0	0	0	0	0	0	0	11	0	0
seq00526	0	0	0	0	0	0	0	0	0	0	0	0	0	11	0	0
seq00527	0	0	0	0	0	0	0	0	0	0	0	0	0	10	1	0
seq00528	0	0	2	0	0	0	0	0	4	2	3	0	0	0	0	0
seq00529	0	0	0	0	0	0	0	0	0	0	0	0	0	11	0	0
seq00530	1	0	0	10	0	0	0	0	0	0	0	0	0	0	0	0
seq00531	2	0	0	0	1	2	2	0	3	0	1	0	0	0	0	0
seq00532	0	0	0	0	0	0	0	0	0	0	0	0	0	11	0	0
seq00533	0	0	0	1	5	1	4	0	0	0	0	0	0	0	0	0
seq00534	0	0	0	0	0	0	0	0	0	0	0	0	5	3	2	1
seq00535	0	0	0	0	0	0	0	0	0	0	0	0	0	10	0	1
seq00536	1	0	0	0	4	0	2	0	3	0	1	0	0	0	0	0
seq00537	1	0	0	1	2	0	7	0	0	0	0	0	0	0	0	0
seq00538	0	0	0	0	0	0	0	0	0	0	0	0	2	1	5	3
seq00539	0	0	0	0	0	2	0	0	0	1	0	0	0	8	0	0
seq00540	0	0	0	0	0	0	0	0	0	0	0	0	4	5	1	1
seq00541	0	0	0	0	0	0	0	0	0	0	0	0	1	6	1	3
seq00542	0	0	0	0	0	0	0	0	0	0	0	0	1	10	0	0
seq00543	0	0	0	0	0	0	0	10	0	0	0	1	0	0	0	0
seq00544	0	0	0	0	0	0	0	0	0	11	0	0	0	0	0	0
seq00545	0	0	0	0	0	0	0	0	0	0	0	0	0	6	2	3
seq00546	0	0	0	0	0	0	0	0	1	0	0	0	4	1	5	0
seq00547	0	0	0	0	0	0	0	8	0	1	1	1	0	0	0	0
seq00548	0	0	0	0	0	0	0	0	1	0	10	0	0	0	0	0
seq00549	0	0	0	0	0	1	0	7	0	0	0	3	0	0	0	0
seq00550	0	0	0	2	1	0	4	0	0	0	1	0	0	3	0	0
seq00551	0	0	0	1	0	0	0	5	0	0	0	5	0	0	0	0
seq00552	0	0	0	0	0	0	0	0	0	0	1	0	1	1	4	4
seq00553	1	0	0	0	4	4	2	0	0	0	0	0	0	0	0	0
seq00554	1	0	0	0	2	0	3	0	0	0	5	0	0	0	0	0
seq00555	0	0	0	0	0	0	0	0	4	3	3	1	0	0	0	0
seq00556	1	0	0	0	0	1	3	0	3	0	3	0	0	0	0	0
seq00557	0	0	0	0	0	0	0	0	0	0	0	0	3	0	5	3
seq00558	3	2	0	3	0	0	0	0	1	0	0	0	0	0	0	2
seq00559	0	0	0	0	0	0	0	0	0	0	0	0	0	11	0	0
seq00560	0	0	0	0	0	0	0	0	0	2	1	0	0	8	0	0
seq00561	0	0	0	1	0	10	0	0	0	0	0	0	0	0	0	0
seq00562	0	0	0	0	0	0	1	0	7	0	3	0	0	0	0	0
seq00563	0	0	0	0	0	0	0	0	0	0	0	0	4	0	2	5
seq00564	0	0	0	0	0	0	0	0	0	0	0	0	4	2	1	4
seq00565	3	4	1	3	0	0	0	0	0	0	0	0	0	0	0	0
seq00566	0	0	0	0	0	1	0	0	0	0	0	0	1	3	2	4
seq00567	0	11	0	0	0	0	0	0	0	0	0	0	0	0	0	0
seq00568	0	0	0	0	0	0	0	0	0	0	0	0	0	10	1	0
seq00569	0	0	0	0	0	0	0	0	0	0	0	0	0	9	0	2
seq00570	0	0	0	0	0	0	0	0	0	0	0	0	0	10	0	0
seq00571	0	0	0	0	0	0	0	0	0	0	0	0	0	10	0	0
seq00572	1	0	0	0	2	3	3	0	0	0	1	0	0	0	0	0
seq00573	0	0	0	0	0	0	0	0	0	0	0	0	3	0	7	0
seq00574	0	0	0	0	0	0	0	10	0	0	0	0	0	0	0	0
seq00575	0	0	0	0	0	0	0	0	0	0	0	0	0	10	0	0
seq00576	0	0	0	0	0	0	0	0	0	0	0	0	0	10	0	0
seq00577	0	0	0	0	0	0	0	0	0	0	0	0	0	9	1	0
seq00578	0	0	0	0	0	0	0	1	0	4	0	5	0	0	0	0
seq00579	0	0	0	0	0	0	0	4	0	3	1	2	0	0	0	0
seq00580	8	0	0	2	0	0	0	0	0	0	0	0	0	0	0	0
seq00581	0	0	0	0	0	0	0	0	0	0	0	0	0	9	1	0
seq00582	0	0	0	0	0	0	0	0	0	10	0	0	0	0	0	0
seq00583	0	0	0	0	0	0	0	0	0	10	0	0	0	0	0	0
seq00584	0	0	0	0	0	0	0	0	0	0	0	0	0	6	0	4
seq00585	0	0	0	0	0	0	0	0	0	0	0	0	5	1	1	3
seq00586	0	0	0	0	0	0	0	0	0	0	0	0	1	6	0	3
seq00587	0	0	0	1	1	2	1	0	3	0	1	0	0	0	0	1
seq00588	0	0	0	10	0	0	0	0	0	0	0	0	0	0	0	0
seq00589	2	0	0	0	0	0	0	0	1	0	0	0	2	1	4	0
seq00590	0	0	0	0	0	0	0	0	0	10	0	0	0	0	0	0
seq00591	0	0	0	0	0	1	3	0	0	0	0	0	0	0	2	4
seq00592	0	0	0	0	0	0	0	0	0	0	0	0	1	3	2	4
seq00593	0	0	0	0	0	0	0	0	0	0	0	0	3	4	2	1
seq00594	0	0	0	0	0	0	0	0	0	0	0	0	0	1	5	4
seq00595	0	0	0	0	0	1	0	7	0	0	0	2	0	0	0	0
seq00596	0	0	0	0	0	0	0	0	0	0	0	0	3	0	5	2
seq00597	0	0	0	0	0	0	0	0	0	0	0	0	2	4	1	3
seq00598	1	0	0	0	1	1	2	0	0	0	1	0	0	1	1	2
seq00599	0	0	0	0	0	0	0	0	0	0	0	0	4	1	3	2
seq00600	0	0	0	0	0	0	0	0	0	10	0	0	0	0	0	0
seq00601	0	0	0	0	0	1	0	1	0	4	2	0	0	2	0	0
seq00602	0	0	0	3	0	0	0	0	0	4	0	0	0	3	0	0
seq00603	0	0	0	0	0	0	0	0	0	0	0	0	3	5	0	2
seq00604	0	0	0	10	0	0	0	0	0	0	0	0	0	0	0	0
seq00605	0	0	0	0	0	0	0	0	0	9	1	0	0	0	0	0
seq00606	0	0	0	0	0	0	0	0	0	0	0	0	0	10	0	0
seq00607	0	0	0	0	0	0	0	0	0	0	0	0	2	2	2	4
seq00608	0	0	0	0	0	0	0	0	0	0	0	0	3	1	2	4
seq00609	0	0	0	0	0	0	0	0	2	0	0	0	2	0	4	2
seq00610	0	0	0	0	0	0	0	0	0	0	0	0	0	2	6	1
seq00611	0	0	0	0	0	0	0	0	0	0	0	0	0	0	5	4
seq00612	0	0	0	0	0	0	0	0	0	0	0	0	0	9	0	0
seq00613	0	0	0	0	0	0	0	0	0	0	0	0	1	4	0	4
seq00614	0	0	0	9	0	0	0	0	0	0	0	0	0	0	0	0
seq00615	0	0	0	0	0	1	1	0	4	0	3	0	0	0	0	0
seq00616	0	0	0	0	0	0	0	0	0	0	0	0	0	9	0	0
seq00617	0	0	0	0	0	0	0	0	0	0	0	0	1	0	4	4
seq00618	0	0	0	0	0	0	0	0	2	0	0	0	4	0	1	2
seq00619	0	0	0	0	0	0	2	0	1	2	4	0	0	0	0	0
seq00620	0	0	0	0	5	1	2	0	0	0	1	0	0	0	0	0
seq00621	0	0	0	0	3	1	4	0	0	1	0	0	0	0	0	0
seq00622	0	0	0	0	0	3	1	4	0	1	0	0	0	0	0	0
seq00623	0	0	0	0	0	0	0	0	0	0	0	0	2	4	1	2
seq00624	0	0	0	0	0	1	0	2	0	2	1	3	0	0	0	0
seq00625	0	0	0	0	0	0	0	0	0	0	0	0	1	6	0	2
seq00626	0	0	0	1	0	0	0	7	1	0	0	0	0	0	0	0
seq00627	0	0	0	0	0	0	0	5	1	0	0	3	0	0	0	0
seq00628	0	0	0	0	0	0	0	0	0	0	0	0	0	0	8	1
seq00629	0	0	0	9	0	0	0	0	0	0	0	0	0	0	0	0
seq00630	0	0	0	1	0	0	1	3	1	0	1	2	0	0	0	0
seq00631	0	0	0	0	0	0	0	0	0	0	0	0	1	0	5	3
seq00632	2	0	0	7	0	0	0	0	0	0	0	0	0	0	0	0
seq00633	0	0	0	0	0	0	0	0	0	0	0	0	0	9	0	0
seq00634	0	0	0	0	0	0	0	0	0	0	0	0	3	0	4	2
seq00635	0	0	0	0	0	0	0	0	0	6	0	0	0	3	0	0
seq00636	0	0	0	0	0	0	0	0	0	0	0	0	0	9	0	0
seq00637	0	0	0	0	0	0	0	0	0	9	0	0	0	0	0	0
seq00638	0	0	0	0	0	4	0	0	0	1	0	0	0	3	0	1
seq00639	0	0	0	0	0	0	0	0	0	0	0	0	3	0	4	2
seq00640	0	0	0	0	0	0	0	0	3	0	6	0	0	0	0	0
seq00641	0	0	0	0	1	2	0	0	4	0	2	0	0	0	0	0
seq00642	0	0	0	9	0	0	0	0	0	0	0	0	0	0	0	0
seq00643	0	0	0	9	0	0	0	0	0	0	0	0	0	0	0	0
seq00644	0	0	0	0	0	0	0	0	0	0	0	0	1	6	0	2
seq00645	1	0	0	8	0	0	0	0	0	0	0	0	0	0	0	0
seq00646	0	0	0	9	0	0	0	0	0	0	0	0	0	0	0	0
seq00647	0	0	0	0	0	0	0	0	0	0	0	0	1	4	3	1
seq00648	0	0	0	0	0	0	0	0	0	0	0	0	0	9	0	0
seq00649	0	0	0	0	0	0	0	0	2	3	3	1	0	0	0	0
seq00650	0	0	0	0	0	1	1	1	0	4	0	1	0	1	0	0
seq00651	0	0	0	1	0	0	2	5	0	0	0	1	0	0	0	0
seq00652	0	0	0	0	0	0	0	0	0	0	0	0	2	6	0	1
seq00653	0	0	0	2	0	0	0	6	0	1	0	0	0	0	0	0
seq00654	0	0	0	0	0	0	0	0	0	0	0	0	0	2	2	5
seq00655	0	0	0	0	1	0	4	0	4	0	0	0	0	0	0	0
seq00656	0	0	0	0	0	0	0	9	0	0	0	0	0	0	0	0
seq00657	0	0	0	0	0	0	0	0	0	0	0	0	0	9	0	0
seq00658	0	0	0	0	0	0	0	0	0	0	0	0	1	1	6	1
seq00659	0	0	0	0	0	0	0	0	0	0	0	0	3	1	2	3
seq00660	0	0	1	2	1	2	3	0	0	0	0	0	0	0	0	0
seq00661	0	0	0	0	0	0	0	0	0	0	0	0	0	9	0	0
seq00662	0	0	0	0	1	4	0	4	0	0	0	0	0	0	0	0
seq00663	0	0	0	0	0	0	0	0	0	0	0	0	1	1	4	3
seq00664	0	0	0	1	0	1	1	6	0	0	0	0	0	0	0	0
seq00665	0	0	0	0	0	0	0	0	0	0	0	0	0	9	0	0
seq00666	0	0	0	0	0	0	0	0	0	0	0	0	3	4	0	2
seq00667	0	0	0	0	0	0	0	0	1	0	0	0	4	0	3	1
seq00668	0	0	0	0	0	0	0	0	0	0	0	0	1	1	2	5
seq00669	0	0	0	0	0	0	0	0	0	0	0	0	0	0	7	2
seq00670	0	0	0	0	0	0	0	0	0	0	0	0	3	1	1	4
seq00671	0	0	0	0	0	1	0	6	0	0	1	1	0	0	0	0
seq00672	0	0	0	0	0	0	0	0	0	0	0	0	3	0	3	3
seq00673	1	0	0	0	3	1	4	0	0	0	0	0	0	0	0	0
seq00674	0	0	0	0	0	0	0	0	0	0	0	0	2	0	0	7
seq00675	0	0	0	0	0	0	0	0	0	0	0	0	0	8	0	1
seq00676	9	0	0	0	0	0	0	0	0	0	0	0	0	0	0	0
seq00677	0	0	0	0	2	4	3	0	0	0	0	0	0	0	0	0
seq00678	0	0	0	0	0	0	0	0	0	1	0	8	0	0	0	0
seq00679	0	0	0	0	0	0	0	0	0	0	0	0	4	1	2	2
seq00680	0	0	0	0	0	0	0	0	0	0	0	0	1	1	1	6
seq00681	0	0	0	1	0	1	0	7	0	0	0	0	0	0	0	0
seq00682	0	0	0	9	0	0	0	0	0	0	0	0	0	0	0	0
seq00683	0	0	0	0	0	0	0	0	0	9	0	0	0	0	0	0
seq00684	0	0	0	0	0	0	0	0	0	0	0	0	0	1	7	1
seq00685	2	0	0	0	3	0	3	0	0	0	0	0	0	0	0	0
seq00686	0	0	0	0	0	0	2	0	2	1	3	0	0	0	0	0
seq00687	0	0	0	0	0	0	0	0	0	0	0	0	1	2	2	3
seq00688	0	0	0	0	0	0	0	0	0	0	0	0	0	8	0	0
seq00689	0	0	0	0	1	2	4	1	0	0	0	0	0	0	0	0
seq00690	0	0	0	0	2	3	3	0	0	0	0	0	0	0	0	0
seq00691	0	0	0	0	2	1	0	0	0	5	0	0	0	0	0	0
seq00692	0	0	0	0	0	0	0	0	0	0	0	0	0	8	0	0
seq00693	0	0	0	0	0	0	0	8	0	0	0	0	0	0	0	0
seq00694	0	0	0	0	0	0	0	0	0	8	0	0	0	0	0	0
seq00695	5	0	0	3	0	0	0	0	0	0	0	0	0	0	0	0
seq00696	0	0	0	0	1	2	0	2	0	0	0	0	0	3	0	0
seq00697	0	0	0	0	0	0	0	0	0	0	0	0	0	8	0	0
seq00698	0	0	0	0	0	0	0	0	0	0	0	0	0	8	0	0
seq00699	0	0	0	0	0	0	0	0	0	0	0	0	0	8	0	0
seq00700	0	0	0	0	0	0	0	0	0	0	0	0	0	2	0	6
seq00701	0	0	0	8	0	0	0	0	0	0	0	0	0	0	0	0
seq00702	0	0	0	0	0	0	0	0	0	0	0	0	0	8	0	0
seq00703	0	0	0	0	0	0	0	0	0	0	0	0	2	2	0	4
seq00704	0	0	0	0	0	0	0	0	0	0	0	0	0	8	0	0
seq00705	0	0	0	0	0	0	0	0	1	0	0	0	1	0	4	2
seq00706	0	0	0	0	0	0	0	0	0	0	0	0	0	3	1	4
seq00707	0	0	0	0	0	0	0	0	0	0	0	0	1	4	0	3
seq00708	0	0	0	0	3	0	2	0	1	0	2	0	0	0	0	0
seq00709	0	0	0	0	0	3	0	0	0	0	0	0	0	4	0	1
seq00710	0	0	0	0	0	0	0	0	0	0	0	0	0	8	0	0
seq00711	0	0	0	0	0	0	0	0	0	0	0	0	0	7	0	1
seq00712	0	0	0	0	0	0	0	0	0	8	0	0	0	0	0	0
seq00713	0	0	0	0	0	0	0	0	0	8	0	0	0	0	0	0
seq00714	0	0	0	0	0	0	0	0	0	0	0	0	0	8	0	0
seq00715	0	0	0	8	0	0	0	0	0	0	0	0	0	0	0	0
seq00716	0	0	0	0	0	0	0	0	0	0	0	0	0	8	0	0
seq00717	0	0	0	0	0	2	0	0	0	6	0	0	0	0	0	0
seq00718	0	2	0	4	0	0	0	0	0	1	1	0	0	0	0	0
seq00719	0	0	0	0	0	0	0	0	0	0	0	0	2	0	0	6
seq00720	8	0	0	0	0	0	0	0	0	0	0	0	0	0	0	0
seq00721	0	0	0	0	0	0	0	0	0	0	0	0	0	8	0	0
seq00722	0	0	0	0	0	0	0	0	1	2	5	0	0	0	0	0
seq00723	0	0	0	0	0	0	0	0	0	0	0	0	3	0	2	3
seq00724	0	0	0	8	0	0	0	0	0	0	0	0	0	0	0	0
seq00725	0	0	0	8	0	0	0	0	0	0	0	0	0	0	0	0
seq00726	0	0	0	0	0	3	0	3	0	0	0	2	0	0	0	0
seq00727	0	0	0	8	0	0	0	0	0	0	0	0	0	0	0	0
seq00728	0	0	0	1	0	7	0	0	0	0	0	0	0	0	0	0
seq00729	0	0	0	0	0	0	0	0	0	7	1	0	0	0	0	0
seq00730	0	0	0	0	0	0	0	0	0	0	0	0	2	2	1	3
seq00731	0	0	0	0	1	4	0	0	0	0	0	0	0	3	0	0
seq00732	0	0	0	0	0	0	0	0	0	0	0	0	6	2	0	0
seq00733	0	0	0	0	0	0	0	5	0	0	0	3	0	0	0	0
seq00734	0	0	0	1	0	1	2	0	1	0	0	0	0	1	2	0
seq00735	0	0	0	0	0	0	0	0	0	8	0	0	0	0	0	0
seq00736	0	0	0	0	0	0	0	0	0	7	1	0	0	0	0	0
seq00737	0	0	0	0	0	0	0	0	0	0	0	0	0	8	0	0
seq00738	0	0	0	0	1	0	1	0	1	0	5	0	0	0	0	0
seq00739	6	1	1	0	0	0	0	0	0	0	0	0	0	0	0	0
seq00740	0	0	0	0	0	0	0	0	0	0	0	0	1	2	1	4
seq00741	0	0	0	0	0	6	0	0	0	2	0	0	0	0	0	0
seq00742	0	0	0	0	0	0	0	0	0	0	0	0	0	8	0	0
seq00743	0	0	0	0	0	0	0	0	0	0	0	0	0	4	1	3
seq00744	0	0	0	0	1	3	3	0	0	0	0	0	0	0	0	1
seq00745	0	0	0	1	0	3	1	0	0	0	0	0	0	1	0	2
seq00746	0	0	0	0	0	0	0	0	0	0	0	0	0	0	8	0
seq00747	0	0	0	0	0	1	1	0	1	1	4	0	0	0	0	0
seq00748	1	0	0	1	2	2	2	0	0	0	0	0	0	0	0	0
seq00749	0	0	0	0	1	0	1	0	4	0	2	0	0	0	0	0
seq00750	0	0	0	0	0	0	0	0	0	7	0	1	0	0	0	0
seq00751	0	0	0	0	2	2	2	1	0	1	0	0	0	0	0	0
seq00752	0	0	0	0	0	0	0	0	0	0	0	0	2	0	5	1
seq00753	0	0	0	0	0	0	0	0	0	0	0	0	0	8	0	0
seq00754	0	0	0	0	0	1	0	0	0	0	0	0	0	7	0	0
seq00755	1	0	0	0	2	1	4	0	0	0	0	0	0	0	0	0
seq00756	0	0	0	0	0	6	0	0	0	2	0	0	0	0	0	0
seq00757	0	0	0	0	0	0	0	0	0	0	0	0	0	2	0	6
seq00758	0	0	0	0	1	0	0	0	0	0	0	0	1	1	1	4
seq00759	0	0	0	0	1	3	3	1	0	0	0	0	0	0	0	0
seq00760	0	0	0	0	0	0	0	0	0	0	0	0	0	1	3	4
seq00761	0	0	0	3	0	1	0	3	0	0	0	1	0	0	0	0
seq00762	0	0	0	0	0	0	0	0	0	0	0	0	0	4	0	4
seq00763	0	0	0	0	0	0	1	0	7	0	0	0	0	0	0	0
seq00764	0	0	0	0	0	0	0	8	0	0	0	0	0	0	0	0
seq00765	0	0	0	0	0	0	0	0	0	0	0	0	0	8	0	0
seq00766	3	0	1	4	0	0	0	0	0	0	0	0	0	0	0	0
seq00767	0	0	0	0	0	0	0	0	0	0	0	0	0	8	0	0
seq00768	0	0	0	1	0	0	0	6	0	0	0	1	0	0	0	0
seq00769	0	0	0	0	0	0	0	0	0	0	0	0	3	1	3	1
seq00770	0	0	0	0	0	0	0	0	2	1	5	0	0	0	0	0
seq00771	0	0	0	0	0	0	0	0	0	0	0	0	2	5	0	1
seq00772	0	0	0	0	0	0	0	0	0	0	0	0	0	8	0	0
seq00773	2	0	0	1	0	0	2	0	0	0	0	0	3	0	0	0
seq00774	0	0	0	0	0	7	0	1	0	0	0	0	0	0	0	0
seq00775	0	0	0	0	0	0	0	0	0	0	0	0	0	8	0	0
seq00776	0	0	0	0	0	0	0	0	0	0	0	0	2	4	2	0
seq00777	0	0	0	0	0	0	0	0	0	0	0	0	0	8	0	0
seq00778	0	0	0	0	0	0	0	0	0	0	0	0	3	0	4	1
seq00779	0	0	0	0	2	1	2	0	0	1	2	0	0	0	0	0
seq00780	0	1	1	1	1	0	4	0	0	0	0	0	0	0	0	0
seq00781	0	0	0	0	0	0	0	0	2	0	6	0	0	0	0	0
seq00782	0	0	0	0	0	1	0	0	3	1	3	0	0	0	0	0
seq00783	0	0	0	0	0	0	0	0	0	0	0	0	0	7	1	0
seq00784	0	0	0	0	0	0	0	0	2	0	0	0	1	1	1	3
seq00785	0	0	0	8	0	0	0	0	0	0	0	0	0	0	0	0
seq00786	0	0	0	0	0	0	0	0	0	0	0	0	5	1	2	0
seq00787	0	0	0	0	1	0	0	5	0	0	0	1	0	0	0	0
seq00788	0	0	0	0	1	0	1	0	0	1	4	0	0	0	0	0
seq00789	0	0	0	0	0	0	1	0	0	5	0	1	0	0	0	0
seq00790	0	0	0	0	0	0	0	0	0	0	0	0	3	1	1	2
seq00791	0	0	0	0	0	0	0	0	0	0	0	0	1	0	5	1
seq00792	0	0	0	1	2	2	2	0	0	0	0	0	0	0	0	0
seq00793	0	0	0	6	0	0	0	0	0	0	0	0	0	0	0	1
seq00794	0	0	0	0	0	0	0	0	0	0	0	0	0	7	0	0
seq00795	0	0	0	0	0	1	0	4	0	1	0	1	0	0	0	0
seq00796	0	0	0	1	2	0	1	1	1	0	1	0	0	0	0	0
seq00797	0	0	0	0	0	0	0	0	0	0	0	0	2	4	0	1
seq00798	0	0	0	0	1	0	1	0	0	0	5	0	0	0	0	0
seq00799	0	0	0	0	0	0	0	0	0	7	0	0	0	0	0	0
seq00800	0	0	0	0	0	1	0	0	0	5	0	1	0	0	0	0
seq00801	0	0	0	0	0	0	0	0	0	0	0	0	0	6	0	1
seq00802	0	0	0	0	0	0	0	7	0	0	0	0	0	0	0	0
seq00803	0	0	0	0	0	1	0	3	0	1	1	1	0	0	0	0
seq00804	0	0	0	0	0	0	0	6	0	0	0	1	0	0	0	0
seq00805	0	0	0	0	0	0	0	0	0	0	0	0	5	1	1	0
seq00806	0	0	0	0	0	0	0	0	0	0	0	0	0	7	0	0
seq00807	0	0	0	0	0	0	0	0	0	0	0	0	2	2	1	2
seq00808	0	0	0	0	0	0	0	0	0	7	0	0	0	0	0	0
seq00809	0	0	0	0	0	0	0	0	0	7	0	0	0	0	0	0
seq00810	0	0	0	0	1	0	0	3	0	0	0	3	0	0	0	0
seq00811	0	0	0	0	0	0	0	0	0	0	0	0	0	7	0	0
seq00812	0	0	0	0	0	0	0	0	0	0	0	0	0	7	0	0
seq00813	0	0	0	0	0	0	0	0	0	0	0	0	2	3	1	1
seq00814	0	0	0	0	0	0	0	0	0	0	0	0	0	4	0	3
seq00815	0	0	0	0	0	1	0	0	0	6	0	0	0	0	0	0
seq00816	0	0	0	0	0	0	0	0	0	0	0	0	0	7	0	0
seq00817	0	0	0	0	0	0	0	0	1	0	0	0	4	1	1	0
seq00818	0	0	0	1	0	1	0	0	0	3	0	1	0	1	0	0
seq00819	0	0	0	0	0	0	0	0	0	0	0	0	0	7	0	0
seq00820	0	0	0	0	0	0	0	0	0	0	0	0	0	4	0	3
seq00821	0	0	0	0	0	0	0	0	2	2	3	0	0	0	0	0
seq00822	0	0	0	0	0	0	0	0	0	0	0	0	1	6	0	0
seq00823	0	0	0	0	0	1	0	0	0	1	2	0	0	3	0	0
seq00824	0	0	0	0	0	0	0	0	0	0	0	0	0	3	3	1
seq00825	0	0	0	0	0	0	0	0	0	0	0	0	0	1	2	4
seq00826	0	0	0	0	2	1	0	2	1	1	0	0	0	0	0	0
seq00827	0	0	0	0	0	0	1	0	4	0	2	0	0	0	0	0
seq00828	0	0	0	7	0	0	0	0	0	0	0	0	0	0	0	0
seq00829	0	0	0	0	0	0	0	0	0	0	0	0	0	7	0	0
seq00830	0	0	0	0	0	0	0	0	0	0	0	0	0	7	0	0
seq00831	0	0	0	0	0	0	0	0	0	0	0	0	2	1	2	2
seq00832	0	0	0	0	0	0	0	1	0	5	1	0	0	0	0	0
seq00833	0	0	0	0	1	3	1	0	0	0	0	0	0	1	1	0
seq00834	0	0	0	7	0	0	0	0	0	0	0	0	0	0	0	0
seq00835	0	0	0	0	0	0	0	0	0	0	0	0	0	7	0	0
seq00836	0	0	0	0	0	0	0	1	0	6	0	0	0	0	0	0
seq00837	0	0	0	0	0	0	0	0	0	0	0	0	0	3	1	3
seq00838	0	0	0	0	0	0	0	0	1	3	3	0	0	0	0	0
seq00839	0	0	0	0	0	0	0	4	0	0	0	3	0	0	0	0
seq00840	0	0	0	0	0	0	0	1	0	3	1	2	0	0	0	0
seq00841	0	0	0	0	1	0	0	0	2	2	2	0	0	0	0	0
seq00842	0	0	0	0	1	1	3	0	0	0	1	1	0	0	0	0
seq00843	0	0	0	0	0	0	0	0	0	0	0	0	1	2	3	1
seq00844	0	0	0	2	0	0	1	3	0	0	0	1	0	0	0	0
seq00845	0	0	0	7	0	0	0	0	0	0	0	0	0	0	0	0
seq00846	0	0	0	0	0	0	0	6	0	0	0	1	0	0	0	0
seq00847	0	0	0	1	0	1	0	2	0	0	0	3	0	0	0	0
seq00848	0	0	0	0	0	0	0	0	3	3	1	0	0	0	0	0
seq00849	0	0	0	0	0	0	0	0	0	0	0	0	2	1	1	3
seq00850	0	0	0	0	0	3	0	0	0	0	0	0	0	4	0	0
seq00851	0	0	0	0	0	0	0	0	0	0	0	0	0	7	0	0
seq00852	0	0	0	0	2	0	5	0	0	0	0	0	0	0	0	0
seq00853	0	0	0	0	0	0	0	0	1	0	5	0	0	0	0	1
seq00854	0	0	0	0	0	1	0	5	0	0	0	1	0	0	0	0
seq00855	0	0	0	0	0	0	0	0	0	0	0	0	2	1	4	0
seq00856	0	0	0	0	0	0	0	2	0	1	0	2	0	2	0	0
seq00857	2	0	0	1	0	0	1	0	0	0	0	0	2	0	0	1
seq00858	0	0	0	0	0	0	0	0	0	0	0	0	1	4	1	1
seq00859	0	0	0	0	0	2	2	0	0	1	2	0	0	0	0	0
seq00860	0	0	0	0	0	0	0	0	0	0	0	0	0	4	0	3
seq00861	0	0	0	0	2	0	0	1	0	1	2	1	0	0	0	0
seq00862	0	0	0	0	0	0	0	0	0	0	0	0	0	5	1	1
seq00863	0	0	0	0	0	0	1	3	0	0	1	2	0	0	0	0
seq00864	2	0	0	1	0	1	3	0	0	0	0	0	0	0	0	0
seq00865	0	0	0	0	0	0	0	0	0	0	0	0	0	6	0	1
seq00866	0	0	0	0	0	0	0	0	0	0	0	0	0	6	1	0
seq00867	0	0	0	0	0	0	0	0	0	2	0	0	0	5	0	0
seq00868	0	0	0	0	0	0	0	0	0	0	0	0	0	6	0	1
seq00869	0	0	0	7	0	0	0	0	0	0	0	0	0	0	0	0
seq00870	0	0	0	1	0	1	0	2	0	1	0	2	0	0	0	0
seq00871	0	0	0	0	0	0	0	5	0	0	0	2	0	0	0	0
seq00872	0	0	0	0	0	0	0	0	0	0	0	0	0	7	0	0
seq00873	0	0	0	3	0	1	0	3	0	0	0	0	0	0	0	0
seq00874	0	0	0	1	0	1	0	2	0	0	1	2	0	0	0	0
seq00875	0	1	0	6	0	0	0	0	0	0	0	0	0	0	0	0
seq00876	0	0	0	0	0	0	0	0	0	0	0	0	0	7	0	0
seq00877	0	0	0	0	0	0	0	0	1	0	0	0	0	1	2	3
seq00878	0	0	0	0	0	1	0	0	0	5	0	1	0	0	0	0
seq00879	0	0	0	7	0	0	0	0	0	0	0	0	0	0	0	0
seq00880	0	0	0	0	0	1	0	0	0	5	0	1	0	0	0	0
seq00881	1	0	0	0	0	1	0	0	0	0	3	2	0	0	0	0
seq00882	0	0	0	0	0	1	0	2	0	2	1	1	0	0	0	0
seq00883	0	0	0	0	0	0	0	0	0	0	1	0	3	0	3	0
seq00884	0	0	0	0	0	1	0	0	0	3	0	0	0	3	0	0
seq00885	0	0	0	0	0	0	0	0	0	0	0	0	0	7	0	0
seq00886	0	0	0	0	0	0	0	0	0	0	0	0	2	2	0	3
seq00887	0	0	0	0	2	2	3	0	0	0	0	0	0	0	0	0
seq00888	0	0	0	0	0	0	0	0	0	0	0	0	1	0	0	6
seq00889	1	3	0	3	0	0	0	0	0	0	0	0	0	0	0	0
seq00890	0	0	0	0	0	0	0	0	0	0	0	0	1	5	1	0
seq00891	0	0	0	0	3	3	1	0	0	0	0	0	0	0	0	0
seq00892	0	0	0	0	0	0	0	0	0	0	0	0	1	2	2	2
seq00893	0	0	0	0	0	0	0	0	0	0	0	0	0	7	0	0
seq00894	0	0	0	0	0	0	0	0	0	0	0	0	1	3	2	1
seq00895	0	0	0	0	0	2	0	0	0	4	0	0	0	1	0	0
seq00896	0	0	0	0	0	0	0	0	0	0	0	0	0	7	0	0
seq00897	0	0	0	0	0	0	0	0	0	0	0	0	0	7	0	0
seq00898	0	0	0	0	1	0	2	1	1	0	2	0	0	0	0	0
seq00899	0	0	0	1	0	0	0	0	3	2	1	0	0	0	0	0
seq00900	0	0	0	0	0	0	0	0	0	0	0	0	2	1	2	2
seq00901	0	0	0	7	0	0	0	0	0	0	0	0	0	0	0	0
seq00902	0	0	0	0	1	3	3	0	0	0	0	0	0	0	0	0
seq00903	0	0	0	2	0	0	0	0	0	2	2	0	0	0	0	0
seq00904	0	0	0	0	0	0	0	0	5	0	0	0	1	0	0	0
seq00905	0	0	0	0	0	0	0	0	0	0	0	0	0	6	0	0
seq00906	0	0	0	0	1	1	0	2	0	1	1	0	0	0	0	0
seq00907	0	0	0	0	0	0	0	0	0	2	0	0	0	0	1	3
seq00908	0	0	0	0	0	0	0	0	0	0	0	0	0	6	0	0
seq00909	4	0	0	2	0	0	0	0	0	0	0	0	0	0	0	0
seq00910	0	0	0	0	0	0	0	0	0	0	0	0	0	4	1	1
seq00911	0	0	0	0	0	0	0	0	0	0	0	0	2	3	1	0
seq00912	6	0	0	0	0	0	0	0	0	0	0	0	0	0	0	0
seq00913	0	0	0	0	0	0	0	0	0	0	0	0	0	6	0	0
seq00914	2	0	0	1	1	1	1	0	0	0	0	0	0	0	0	0
seq00915	0	0	0	6	0	0	0	0	0	0	0	0	0	0	0	0
seq00916	0	0	0	0	0	2	0	3	0	0	0	1	0	0	0	0
seq00917	5	0	0	1	0	0	0	0	0	0	0	0	0	0	0	0
seq00918	0	0	0	0	0	0	0	0	0	0	0	0	0	6	0	0
seq00919	0	0	0	0	0	4	0	2	0	0	0	0	0	0	0	0
seq00920	0	0	0	0	0	0	0	0	0	0	0	0	0	6	0	0
seq00921	0	0	0	0	0	0	0	0	0	0	0	0	0	6	0	0
seq00922	0	0	0	2	0	1	1	0	1	0	1	0	0	0	0	0
seq00923	0	0	0	0	0	0	0	0	0	5	1	0	0	0	0	0
seq00924	0	0	0	0	0	0	1	0	0	3	0	0	0	2	0	0
seq00925	0	0	0	0	0	0	0	0	0	0	0	0	1	0	2	3
seq00926	0	0	0	0	0	0	0	0	0	6	0	0	0	0	0	0
seq00927	0	0	0	0	0	0	0	5	0	1	0	0	0	0	0	0
seq00928	0	0	0	0	0	1	0	5	0	0	0	0	0	0	0	0
seq00929	0	0	0	0	0	0	2	4	0	0	0	0	0	0	0	0
seq00930	0	0	0	0	0	0	0	0	0	1	0	0	2	3	0	0
seq00931	0	0	0	0	0	0	0	2	0	0	2	2	0	0	0	0
seq00932	0	0	0	0	0	0	0	0	0	0	0	0	0	6	0	0
seq00933	0	0	0	0	0	0	0	0	0	0	0	0	0	6	0	0
seq00934	0	0	0	0	0	0	0	5	0	0	0	1	0	0	0	0
seq00935	0	0	0	0	0	0	1	0	0	3	1	1	0	0	0	0
seq00936	1	0	0	0	2	1	1	0	0	0	1	0	0	0	0	0
seq00937	0	0	0	1	0	0	0	1	0	2	1	1	0	0	0	0
seq00938	0	0	0	0	0	0	0	0	0	6	0	0	0	0	0	0
seq00939	0	0	0	0	0	0	0	0	1	0	5	0	0	0	0	0
seq00940	0	0	0	5	0	1	0	0	0	0	0	0	0	0	0	0
seq00941	0	0	0	0	3	0	3	0	0	0	0	0	0	0	0	0
seq00942	5	0	0	0	1	0	0	0	0	0	0	0	0	0	0	0
seq00943	2	0	1	3	0	0	0	0	0	0	0	0	0	0	0	0
seq00944	0	0	0	0	1	0	0	0	0	3	2	0	0	0	0	0
seq00945	0	0	0	0	1	0	1	0	2	0	0	0	0	1	0	1
seq00946	0	0	0	0	0	0	0	0	0	0	0	0	0	2	2	2
seq00947	0	0	0	0	0	0	0	0	0	0	0	0	0	6	0	0
seq00948	0	0	0	0	0	0	0	0	0	0	0	0	2	4	0	0
seq00949	0	0	0	0	0	0	0	0	0	0	0	0	0	5	0	1
seq00950	0	0	0	0	0	0	0	0	0	0	0	0	0	6	0	0
seq00951	0	0	0	0	0	0	0	0	0	3	1	2	0	0	0	0
seq00952	1	0	0	0	1	2	0	0	0	0	0	2	0	0	0	0
seq00953	0	0	0	0	0	1	2	0	0	0	0	0	1	1	1	0
seq00954	0	0	0	1	0	0	0	0	0	5	0	0	0	0	0	0
seq00955	0	0	0	0	0	0	0	0	0	0	0	0	2	1	2	1
seq00956	0	0	0	0	0	0	0	0	0	0	0	0	0	4	0	2
seq00957	0	0	0	0	0	0	0	0	0	0	0	0	0	1	0	5
seq00958	0	0	0	0	0	0	0	0	0	0	0	0	0	6	0	0
seq00959	0	0	0	0	0	0	0	0	0	0	0	0	0	5	0	1
seq00960	0	0	0	0	0	0	0	0	0	0	0	0	1	5	0	0
seq00961	0	0	0	4	0	0	0	2	0	0	0	0	0	0	0	0
seq00962	0	0	0	0	0	0	0	0	0	0	0	0	0	6	0	0
seq00963	0	0	0	0	0	0	0	0	0	0	0	0	3	2	0	1
seq00964	0	0	0	0	2	1	0	0	0	1	2	0	0	0	0	0
seq00965	0	0	0	0	0	5	0	1	0	0	0	0	0	0	0	0
seq00966	0	0	0	0	0	0	1	4	0	0	0	1	0	0	0	0
seq00967	0	0	0	5	0	0	0	0	0	1	0	0	0	0	0	0
seq00968	1	0	0	0	1	1	1	0	2	0	0	0	0	0	0	0
seq00969	0	0	0	0	0	1	1	0	0	4	0	0	0	0	0	0
seq00970	0	0	0	0	0	0	0	0	0	0	0	0	2	3	0	1
seq00971	0	0	0	0	0	2	1	0	1	1	1	0	0	0	0	0
seq00972	0	0	0	0	2	1	1	0	0	2	0	0	0	0	0	0
seq00973	0	0	0	0	0	0	0	0	0	0	0	0	1	0	2	3
seq00974	0	0	0	0	0	1	0	2	0	1	0	2	0	0	0	0
seq00975	0	0	0	6	0	0	0	0	0	0	0	0	0	0	0	0
seq00976	0	0	0	0	0	0	0	0	0	0	0	0	1	0	2	3
seq00977	0	0	0	0	0	0	0	0	0	0	0	0	0	6	0	0
seq00978	0	0	0	0	0	0	0	0	0	0	0	0	0	1	3	2
seq00979	0	0	1	1	0	0	1	0	0	1	0	0	0	0	2	0
seq00980	0	0	0	0	0	0	0	0	0	0	0	0	1	4	0	1
seq00981	0	0	0	0	1	1	0	0	0	2	2	0	0	0	0	0
seq00982	0	0	0	0	0	0	0	0	0	3	2	1	0	0	0	0
seq00983	0	0	0	0	0	0	0	0	0	0	0	0	1	2	0	3
seq00984	0	0	0	0	0	0	0	0	0	5	1	0	0	0	0	0
seq00985	0	0	0	0	0	0	0	0	0	0	0	0	0	6	0	0
seq00986	0	0	0	0	0	0	1	0	0	0	5	0	0	0	0	0
seq00987	0	0	0	0	0	0	0	0	0	0	0	0	0	0	6	0
seq00988	0	0	0	6	0	0	0	0	0	0	0	0	0	0	0	0
seq00989	0	0	0	0	0	4	0	2	0	0	0	0	0	0	0	0
seq00990	0	0	0	0	0	0	0	0	3	0	0	0	1	0	1	1
seq00991	0	0	0	0	0	0	0	0	0	0	0	0	0	6	0	0
seq00992	0	0	0	0	0	0	0	0	0	0	0	0	1	5	0	0
seq00993	0	0	0	3	0	3	0	0	0	0	0	0	0	0	0	0
seq00994	0	0	0	0	0	0	0	6	0	0	0	0	0	0	0	0
seq00995	0	0	0	0	0	0	0	0	0	0	0	0	3	1	0	2
seq00996	0	0	0	6	0	0	0	0	0	0	0	0	0	0	0	0
seq00997	0	0	0	0	0	1	3	0	1	0	1	0	0	0	0	0
seq00998	1	0	0	5	0	0	0	0	0	0	0	0	0	0	0	0
seq00999	0	0	0	0	0	0	0	0	0	6	0	0	0	0	0	0
seq01000	6	0	0	0	0	0	0	0	0	0	0	0	0	0	0	0
seq01001	0	0	0	0	0	0	0	0	0	0	0	0	0	3	0	3
seq01002	0	0	0	0	0	2	0	0	0	3	0	1	0	0	0	0
seq01003	0	0	0	0	0	0	0	0	0	6	0	0	0	0	0	0
seq01004	0	0	0	1	0	0	0	0	0	0	0	0	0	1	3	1
seq01005	0	0	0	0	0	0	0	0	0	0	0	0	0	2	0	4
seq01006	0	0	0	0	0	0	0	0	0	0	0	0	0	6	0	0
seq01007	0	0	0	0	0	0	0	6	0	0	0	0	0	0	0	0
seq01008	0	2	0	4	0	0	0	0	0	0	0	0	0	0	0	0
seq01009	3	0	0	3	0	0	0	0	0	0	0	0	0	0	0	0
seq01010	0	0	0	0	0	2	0	4	0	0	0	0	0	0	0	0
seq01011	0	0	0	0	0	0	0	0	0	6	0	0	0	0	0	0
seq01012	2	0	0	4	0	0	0	0	0	0	0	0	0	0	0	0
seq01013	0	0	0	4	0	1	0	1	0	0	0	0	0	0	0	0
seq01014	0	0	0	0	0	0	0	3	0	0	0	3	0	0	0	0
seq01015	0	0	0	0	0	0	0	0	2	2	1	1	0	0	0	0
seq01016	0	0	0	0	0	0	0	0	0	0	0	0	0	6	0	0
seq01017	0	0	0	0	0	5	1	0	0	0	0	0	0	0	0	0
seq01018	0	0	0	0	0	0	0	0	0	0	0	0	1	4	0	1
seq01019	0	0	0	0	0	0	1	0	0	0	0	0	0	0	3	2
seq01020	0	0	0	0	0	0	0	0	0	0	0	0	1	5	0	0
seq01021	0	0	0	0	1	4	1	0	0	0	0	0	0	0	0	0
seq01022	0	0	0	0	0	0	0	5	0	0	1	0	0	0	0	0
seq01023	0	0	0	0	0	0	0	0	0	0	0	0	0	5	0	1
seq01024	0	0	0	0	0	0	0	0	0	0	0	0	0	6	0	0
seq01025	0	0	0	0	0	0	0	0	1	0	0	0	0	0	1	4
seq01026	0	0	0	0	0	0	0	0	0	0	0	0	0	6	0	0
seq01027	0	0	0	0	0	1	0	1	1	3	0	0	0	0	0	0
seq01028	0	0	0	0	0	0	0	5	0	0	0	1	0	0	0	0
seq01029	0	0	0	0	0	0	0	0	0	0	0	0	3	1	1	1
seq01030	0	0	0	0	0	0	0	0	0	0	0	0	1	1	4	0
seq01031	0	0	0	6	0	0	0	0	0	0	0	0	0	0	0	0
seq01032	0	0	0	0	0	0	0	0	0	0	0	1	0	5	0	0
seq01033	0	0	0	0	0	0	0	0	0	0	0	0	0	6	0	0
seq01034	0	0	0	0	0	0	0	0	0	0	0	0	0	6	0	0
seq01035	0	0	0	0	0	0	0	0	0	0	0	0	0	6	0	0
seq01036	0	0	0	0	0	0	0	0	0	0	0	0	2	0	4	0
seq01037	0	0	0	0	1	1	2	0	0	0	1	0	0	0	0	1
seq01038	1	0	0	0	0	1	1	0	1	0	0	0	0	1	0	1
seq01039	0	0	0	0	0	0	0	0	0	0	0	0	0	4	1	1
seq01040	0	0	0	0	0	0	0	4	1	0	0	1	0	0	0	0
seq01041	0	0	0	1	0	2	0	0	0	1	2	0	0	0	0	0
seq01042	0	0	0	0	0	0	0	0	1	3	1	1	0	0	0	0
seq01043	0	0	0	1	0	0	0	0	0	1	0	0	0	2	0	2
seq01044	0	0	0	0	0	0	0	0	0	0	0	0	0	6	0	0
seq01045	5	0	1	0	0	0	0	0	0	0	0	0	0	0	0	0
seq01046	0	0	0	0	0	0	0	0	0	0	0	0	2	0	1	3
seq01047	0	0	0	0	0	0	0	0	0	0	0	0	3	1	2	0
seq01048	0	0	0	0	0	0	0	0	0	0	0	0	0	3	0	3
seq01049	0	0	0	1	0	1	0	3	0	0	0	1	0	0	0	0
seq01050	0	0	0	0	0	0	0	0	0	0	0	0	3	0	2	1
seq01051	0	0	0	0	0	2	4	0	0	0	0	0	0	0	0	0
seq01052	0	0	0	0	0	0	0	0	0	0	0	0	0	0	1	5
seq01053	0	0	0	0	0	0	0	0	0	0	0	0	0	6	0	0
seq01054	0	0	0	0	0	0	0	0	0	0	0	0	1	1	0	4
seq01055	0	0	0	0	0	0	0	0	1	0	4	1	0	0	0	0
seq01056	0	0	0	0	0	0	0	6	0	0	0	0	0	0	0	0
seq01057	0	0	0	0	0	1	0	5	0	0	0	0	0	0	0	0
seq01058	0	0	0	0	0	0	0	0	0	0	0	0	0	5	0	1
seq01059	0	0	0	0	0	0	0	0	0	6	0	0	0	0	0	0
seq01060	0	0	0	0	0	0	0	0	0	0	0	0	0	6	0	0
seq01061	0	0	0	0	0	0	0	0	0	0	0	0	3	3	0	0
seq01062	0	0	0	0	0	0	0	0	0	0	0	0	0	6	0	0
seq01063	0	0	0	0	0	0	0	0	0	0	0	0	0	6	0	0
seq01064	0	0	0	1	2	0	2	0	1	0	0	0	0	0	0	0
seq01065	0	0	0	0	0	0	0	0	0	0	0	0	0	6	0	0
seq01066	0	0	0	2	0	1	2	0	0	0	0	0	0	0	0	0
seq01067	0	0	0	0	1	0	4	0	0	0	0	0	0	0	0	0
seq01068	0	0	0	0	0	0	0	0	0	0	0	0	0	5	0	0
seq01069	0	0	0	0	0	0	0	0	0	0	0	0	2	1	1	1
seq01070	0	0	0	0	0	0	0	0	0	4	1	0	0	0	0	0
seq01071	0	0	0	0	0	0	0	0	0	0	0	0	0	5	0	0
seq01072	0	0	0	0	0	0	0	0	0	1	0	0	0	4	0	0
seq01073	0	0	0	0	0	1	0	0	0	3	1	0	0	0	0	0
seq01074	0	0	0	0	0	1	0	0	0	4	0	0	0	0	0	0
seq01075	0	0	0	0	1	0	0	4	0	0	0	0	0	0	0	0
seq01076	1	0	0	1	1	0	2	0	0	0	0	0	0	0	0	0
seq01077	0	0	0	1	0	0	0	4	0	0	0	0	0	0	0	0
seq01078	0	0	0	0	0	0	0	0	0	0	0	0	0	5	0	0
seq01079	0	0	0	0	0	0	0	0	0	0	0	0	1	1	3	0
seq01080	0	0	0	0	1	1	1	0	1	0	1	0	0	0	0	0
seq01081	0	0	0	0	0	0	0	0	0	0	0	0	1	0	2	2
seq01082	0	0	0	0	0	0	0	3	0	0	0	2	0	0	0	0
seq01083	0	0	0	2	0	1	0	0	0	0	0	0	0	1	0	1
seq01084	0	0	0	0	0	0	0	0	0	1	1	1	0	2	0	0
seq01085	0	0	0	0	0	0	0	0	2	0	1	2	0	0	0	0
seq01086	0	0	0	0	0	0	0	0	0	0	0	0	1	4	0	0
seq01087	0	0	0	0	1	3	1	0	0	0	0	0	0	0	0	0
seq01088	2	1	0	2	0	0	0	0	0	0	0	0	0	0	0	0
seq01089	0	0	0	0	3	1	1	0	0	0	0	0	0	0	0	0
seq01090	0	0	0	1	0	3	1	0	0	0	0	0	0	0	0	0
seq01091	0	0	0	0	0	1	0	0	0	3	1	0	0	0	0	0
seq01092	0	0	0	0	0	0	0	0	0	0	0	0	0	5	0	0
seq01093	0	0	0	1	0	0	0	4	0	0	0	0	0	0	0	0
seq01094	0	0	0	0	0	0	0	0	0	0	0	0	0	5	0	0
seq01095	0	0	0	0	0	0	0	4	0	0	0	1	0	0	0	0
seq01096	0	0	0	0	0	0	0	4	0	0	0	1	0	0	0	0
seq01097	0	0	0	1	0	0	0	0	0	1	0	1	0	0	0	2
seq01098	0	0	0	0	0	0	0	0	0	0	0	0	0	0	4	1
seq01099	0	0	0	0	0	0	0	0	0	0	0	0	2	2	1	0
seq01100	0	0	0	0	0	0	0	0	0	0	0	0	2	1	0	2
seq01101	0	0	0	0	0	1	1	0	0	3	0	0	0	0	0	0
seq01102	0	0	0	0	0	0	0	0	0	0	0	0	0	5	0	0
seq01103	0	0	0	5	0	0	0	0	0	0	0	0	0	0	0	0
seq01104	0	0	0	0	0	0	0	4	0	0	0	1	0	0	0	0
seq01105	0	0	0	1	0	0	4	0	0	0	0	0	0	0	0	0
seq01106	0	0	0	0	0	0	0	0	2	0	2	0	0	0	0	1
seq01107	0	0	0	5	0	0	0	0	0	0	0	0	0	0	0	0
seq01108	2	0	1	2	0	0	0	0	0	0	0	0	0	0	0	0
seq01109	0	0	0	0	0	0	0	0	0	0	0	0	0	5	0	0
seq01110	0	0	0	0	0	0	0	0	0	0	0	0	1	1	2	1
seq01111	0	0	0	0	0	0	0	0	0	0	0	0	0	5	0	0
seq01112	0	0	0	0	2	0	1	0	0	0	2	0	0	0	0	0
seq01113	0	0	0	0	0	0	0	0	0	0	0	0	0	5	0	0
seq01114	0	0	0	0	0	0	0	0	0	0	0	0	0	5	0	0
seq01115	0	0	0	0	0	0	0	0	0	0	0	0	0	5	0	0
seq01116	0	0	0	5	0	0	0	0	0	0	0	0	0	0	0	0
seq01117	0	0	0	0	0	0	0	0	0	1	4	0	0	0	0	0
seq01118	0	0	0	0	0	1	0	3	0	0	0	1	0	0	0	0
seq01119	0	0	0	0	0	0	0	0	0	5	0	0	0	0	0	0
seq01120	0	0	0	0	0	4	0	0	0	0	0	0	0	1	0	0
seq01121	0	0	0	0	0	0	0	0	5	0	0	0	0	0	0	0
seq01122	0	0	0	0	0	0	0	3	0	0	0	2	0	0	0	0
seq01123	0	0	0	0	0	1	0	4	0	0	0	0	0	0	0	0
seq01124	0	0	0	0	1	2	2	0	0	0	0	0	0	0	0	0
seq01125	0	0	0	0	2	3	0	0	0	0	0	0	0	0	0	0
seq01126	0	0	0	0	0	0	0	0	0	0	0	0	1	2	1	1
seq01127	0	0	0	0	0	0	0	0	0	0	0	0	0	5	0	0
seq01128	0	0	0	0	0	0	0	0	0	0	0	0	0	5	0	0
seq01129	0	0	0	0	0	0	0	0	0	0	0	0	1	2	1	1
seq01130	0	0	0	0	0	0	0	0	1	0	0	0	0	0	4	0
seq01131	0	0	0	5	0	0	0	0	0	0	0	0	0	0	0	0
seq01132	0	0	0	0	0	2	0	0	2	0	0	1	0	0	0	0
seq01133	0	0	0	0	1	0	0	4	0	0	0	0	0	0	0	0
seq01134	0	0	0	0	0	0	5	0	0	0	0	0	0	0	0	0
seq01135	0	0	0	0	0	0	0	0	0	0	0	0	1	3	1	0
seq01136	0	0	0	0	0	0	0	0	0	0	0	0	0	5	0	0
seq01137	0	0	0	0	0	0	0	0	1	0	0	0	1	0	0	3
seq01138	0	0	0	0	0	0	0	0	0	0	0	0	0	5	0	0
seq01139	0	0	0	0	0	0	0	0	0	0	0	0	0	1	0	4
seq01140	0	0	0	0	0	0	1	0	0	0	0	0	0	2	0	2
seq01141	0	0	0	0	0	0	0	0	0	0	0	0	0	0	1	4
seq01142	0	0	0	2	0	0	0	0	0	2	0	0	0	1	0	0
seq01143	0	0	0	5	0	0	0	0	0	0	0	0	0	0	0	0
seq01144	0	0	0	5	0	0	0	0	0	0	0	0	0	0	0	0
seq01145	0	0	0	0	0	0	0	0	0	3	0	2	0	0	0	0
seq01146	0	0	0	0	0	0	0	0	0	0	0	0	0	3	1	1
seq01147	0	0	0	0	0	0	0	4	0	0	0	1	0	0	0	0
seq01148	0	0	0	0	0	0	0	0	0	0	0	0	0	5	0	0
seq01149	0	0	0	5	0	0	0	0	0	0	0	0	0	0	0	0
seq01150	0	0	0	0	0	0	0	3	0	1	0	1	0	0	0	0
seq01151	0	0	0	0	0	0	0	0	0	5	0	0	0	0	0	0
seq01152	0	0	0	0	0	0	0	0	0	0	0	0	1	4	0	0
seq01153	0	0	0	0	0	0	0	0	0	0	0	0	0	5	0	0
seq01154	0	0	0	0	0	0	0	0	0	0	0	0	0	5	0	0
seq01155	0	0	0	1	0	1	0	3	0	0	0	0	0	0	0	0
seq01156	0	0	0	1	1	0	0	0	0	3	0	0	0	0	0	0
seq01157	0	0	0	0	0	0	0	0	0	0	0	0	1	3	0	1
seq01158	0	0	0	0	0	0	0	0	0	0	0	0	2	0	2	1
seq01159	0	0	0	0	0	0	0	0	1	1	3	0	0	0	0	0
seq01160	0	0	0	0	0	0	0	0	0	0	0	0	0	3	0	2
seq01161	0	0	0	0	0	0	0	0	0	0	0	0	3	0	2	0
seq01162	0	0	0	0	0	0	0	0	0	5	0	0	0	0	0	0
seq01163	0	0	0	0	0	0	0	0	0	0	0	0	0	5	0	0
seq01164	0	0	0	5	0	0	0	0	0	0	0	0	0	0	0	0
seq01165	0	0	0	0	0	4	0	0	0	0	0	0	0	0	0	1
seq01166	0	0	0	0	1	1	3	0	0	0	0	0	0	0	0	0
seq01167	0	0	0	5	0	0	0	0	0	0	0	0	0	0	0	0
seq01168	0	0	0	0	0	5	0	0	0	0	0	0	0	0	0	0
seq01169	0	0	0	0	0	0	0	0	0	0	0	0	2	2	1	0
seq01170	0	0	0	5	0	0	0	0	0	0	0	0	0	0	0	0
seq01171	0	0	0	0	0	0	0	2	1	0	0	2	0	0	0	0
seq01172	0	0	0	5	0	0	0	0	0	0	0	0	0	0	0	0
seq01173	0	0	0	0	0	0	0	0	0	0	0	0	0	1	2	2
seq01174	0	0	0	0	0	0	0	0	0	0	0	0	2	3	0	0
seq01175	0	0	0	5	0	0	0	0	0	0	0	0	0	0	0	0
seq01176	0	0	0	0	2	0	0	0	2	0	1	0	0	0	0	0
seq01177	0	0	0	0	0	0	0	0	0	0	0	0	0	5	0	0
seq01178	0	0	0	1	0	2	1	0	1	0	0	0	0	0	0	0
seq01179	0	0	0	0	0	0	0	0	0	0	0	0	0	4	0	1
seq01180	0	0	0	0	0	0	0	0	0	0	0	0	0	5	0	0
seq01181	0	0	0	0	0	0	1	0	0	1	2	1	0	0	0	0
seq01182	0	0	0	5	0	0	0	0	0	0	0	0	0	0	0	0
seq01183	0	0	0	0	0	0	0	0	0	0	0	0	0	5	0	0
seq01184	0	0	0	0	0	2	0	0	0	3	0	0	0	0	0	0
seq01185	0	0	0	0	0	5	0	0	0	0	0	0	0	0	0	0
seq01186	0	0	0	0	0	0	0	0	0	0	0	0	0	5	0	0
seq01187	0	0	0	0	0	0	0	0	0	0	0	0	0	1	2	2
seq01188	0	0	0	0	0	0	0	0	0	0	0	0	1	4	0	0
seq01189	0	0	0	0	0	1	0	0	0	1	2	1	0	0	0	0
seq01190	0	0	0	0	0	0	0	0	1	4	0	0	0	0	0	0
seq01191	0	0	0	0	0	0	0	5	0	0	0	0	0	0	0	0
seq01192	0	0	0	0	0	0	0	0	0	0	0	0	0	5	0	0
seq01193	0	0	0	0	0	1	0	2	0	0	0	2	0	0	0	0
seq01194	0	0	0	0	0	0	0	0	0	0	0	0	0	2	1	2
seq01195	0	0	0	0	2	1	1	1	0	0	0	0	0	0	0	0
seq01196	0	0	0	0	0	0	0	0	0	0	0	0	2	3	0	0
seq01197	0	0	0	0	0	0	0	0	0	0	0	0	2	0	3	0
seq01198	0	0	0	0	0	1	0	4	0	0	0	0	0	0	0	0
seq01199	0	0	0	2	0	1	0	0	0	0	0	0	0	0	0	2
seq01200	0	0	0	0	0	1	0	0	0	4	0	0	0	0	0	0
seq01201	0	0	0	0	0	0	0	0	0	3	1	1	0	0	0	0
seq01202	0	0	0	0	0	0	0	4	0	0	1	0	0	0	0	0
seq01203	0	0	0	0	0	0	0	0	0	5	0	0	0	0	0	0
seq01204	0	0	0	0	0	0	0	0	0	0	0	0	0	5	0	0
seq01205	0	0	0	0	0	0	0	0	0	0	0	0	0	3	1	1
seq01206	0	0	0	0	0	0	0	0	0	0	0	0	0	5	0	0
seq01207	0	0	0	0	0	1	0	0	0	3	0	0	0	1	0	0
seq01208	0	0	0	0	0	0	0	0	0	2	3	0	0	0	0	0
seq01209	0	0	0	0	1	2	1	0	0	0	1	0	0	0	0	0
seq01210	0	0	0	0	0	2	1	0	0	0	0	0	0	2	0	0
seq01211	0	0	0	0	0	0	0	0	0	0	0	0	0	5	0	0
seq01212	0	1	0	1	1	0	1	0	0	0	1	0	0	0	0	0
seq01213	0	0	0	0	0	0	0	0	0	0	0	0	0	5	0	0
seq01214	0	0	0	5	0	0	0	0	0	0	0	0	0	0	0	0
seq01215	0	0	0	0	0	0	0	0	0	4	0	1	0	0	0	0
seq01216	0	0	0	0	0	0	0	0	0	0	0	0	1	0	1	3
seq01217	0	5	0	0	0	0	0	0	0	0	0	0	0	0	0	0
seq01218	0	0	1	0	0	2	0	1	0	0	1	0	0	0	0	0
seq01219	0	0	0	1	0	2	0	1	0	1	0	0	0	0	0	0
seq01220	0	0	0	0	0	0	0	0	0	5	0	0	0	0	0	0
seq01221	0	0	0	0	0	0	0	0	0	0	0	0	0	0	2	3
seq01222	0	0	0	0	1	0	0	0	0	1	1	0	1	0	0	1
seq01223	0	0	0	0	0	0	0	0	1	1	2	0	0	0	0	1
seq01224	0	0	0	0	0	0	0	0	0	0	0	0	0	5	0	0
seq01225	0	0	0	0	0	0	0	0	0	0	0	0	1	1	0	3
seq01226	0	0	0	2	0	0	1	0	0	0	0	0	1	0	1	0
seq01227	0	0	0	0	0	0	0	0	0	0	0	0	0	5	0	0
seq01228	0	0	0	0	0	0	0	0	0	0	0	0	0	5	0	0
seq01229	0	0	0	0	0	0	0	0	0	5	0	0	0	0	0	0
seq01230	0	0	0	0	0	0	0	0	0	0	0	0	0	4	0	1
seq01231	0	0	0	2	0	0	0	0	0	2	0	0	0	1	0	0
seq01232	0	0	0	0	0	1	0	4	0	0	0	0	0	0	0	0
seq01233	0	0	0	0	0	0	0	0	0	0	0	0	2	1	1	1
seq01234	0	0	0	0	0	0	0	0	0	0	0	0	1	4	0	0
seq01235	0	0	0	0	1	2	0	0	0	0	2	0	0	0	0	0
seq01236	0	0	0	0	1	1	3	0	0	0	0	0	0	0	0	0
seq01237	0	0	0	0	1	1	3	0	0	0	0	0	0	0	0	0
seq01238	0	0	0	0	0	2	0	0	0	2	0	1	0	0	0	0
seq01239	0	0	0	1	0	4	0	0	0	0	0	0	0	0	0	0
seq01240	0	0	0	0	0	0	0	0	0	2	2	1	0	0	0	0
seq01241	0	0	0	0	0	0	0	0	0	0	0	0	0	5	0	0
seq01242	0	0	0	0	0	0	0	0	0	0	0	0	1	4	0	0
seq01243	0	0	0	0	0	0	0	0	0	0	0	0	3	2	0	0
seq01244	0	0	0	0	0	0	0	2	0	0	2	1	0	0	0	0
seq01245	0	0	0	0	0	0	0	3	0	0	1	1	0	0	0	0
seq01246	1	0	2	1	0	0	0	0	1	0	0	0	0	0	0	0
seq01247	0	0	0	0	0	0	0	0	0	5	0	0	0	0	0	0
seq01248	0	0	0	0	0	0	0	0	0	2	0	3	0	0	0	0
seq01249	0	0	0	0	0	0	0	0	0	0	0	0	3	0	1	1
seq01250	0	0	0	0	0	4	0	0	0	1	0	0	0	0	0	0
seq01251	0	0	0	0	0	0	0	0	2	1	2	0	0	0	0	0
seq01252	0	0	0	0	0	1	0	0	0	3	1	0	0	0	0	0
seq01253	0	0	0	0	0	2	0	2	0	0	0	1	0	0	0	0
seq01254	1	0	0	1	0	1	2	0	0	0	0	0	0	0	0	0
seq01255	0	0	0	2	0	0	0	2	0	0	0	1	0	0	0	0
seq01256	0	0	0	0	1	0	4	0	0	0	0	0	0	0	0	0
seq01257	0	0	0	0	0	0	0	0	0	0	0	0	1	3	1	0
seq01258	0	0	0	0	0	0	0	0	0	5	0	0	0	0	0	0
seq01259	0	0	0	0	0	0	0	0	0	0	0	0	0	5	0	0
seq01260	0	0	0	2	0	3	0	0	0	0	0	0	0	0	0	0
seq01261	1	1	0	0	1	1	1	0	0	0	0	0	0	0	0	0
seq01262	0	0	0	0	0	0	0	0	0	0	0	0	0	0	3	2
seq01263	0	0	0	5	0	0	0	0	0	0	0	0	0	0	0	0
seq01264	0	0	0	0	0	1	0	3	0	0	0	1	0	0	0	0
seq01265	0	5	0	0	0	0	0	0	0	0	0	0	0	0	0	0
seq01266	0	0	0	1	0	1	1	0	0	0	0	0	1	0	0	1
seq01267	0	0	0	0	0	0	0	4	0	0	0	1	0	0	0	0
seq01268	1	0	0	0	0	1	3	0	0	0	0	0	0	0	0	0
seq01269	0	0	0	0	0	0	0	0	5	0	0	0	0	0	0	0
seq01270	0	0	0	0	0	0	0	0	0	0	0	0	1	3	0	1
seq01271	0	0	0	0	0	0	0	0	3	0	2	0	0	0	0	0
seq01272	0	0	0	0	0	0	0	3	0	0	0	2	0	0	0	0
seq01273	0	0	0	0	0	0	0	0	0	0	0	0	2	0	3	0
seq01274	1	0	0	0	1	1	1	1	0	0	0	0	0	0	0	0
seq01275	0	0	0	0	0	0	0	0	0	0	0	0	0	3	2	0
seq01276	0	0	0	0	0	0	0	0	0	0	0	0	0	2	1	2
seq01277	0	0	0	0	0	0	0	3	0	0	0	2	0	0	0	0
seq01278	0	0	0	3	1	0	0	0	0	0	0	0	0	0	1	0
seq01279	0	0	0	3	0	1	0	1	0	0	0	0	0	0	0	0
seq01280	0	0	0	1	0	0	0	3	0	0	0	1	0	0	0	0
seq01281	0	0	0	0	2	0	3	0	0	0	0	0	0	0	0	0
seq01282	1	0	0	0	2	0	2	0	0	0	0	0	0	0	0	0
seq01283	0	0	0	0	0	0	0	4	0	0	0	1	0	0	0	0
seq01284	0	0	0	0	0	0	0	0	0	2	3	0	0	0	0	0
seq01285	4	0	0	1	0	0	0	0	0	0	0	0	0	0	0	0
seq01286	0	0	0	0	0	0	0	0	0	0	0	0	0	5	0	0
seq01287	0	0	0	0	0	0	0	0	0	0	0	0	2	3	0	0
seq01288	0	0	0	0	0	0	0	0	0	5	0	0	0	0	0	0
seq01289	0	0	0	0	0	0	0	0	2	0	3	0	0	0	0	0
seq01290	0	0	0	0	0	0	0	0	0	0	0	0	0	5	0	0
seq01291	0	0	0	1	0	0	0	4	0	0	0	0	0	0	0	0
seq01292	0	0	0	0	0	0	0	0	0	0	0	0	0	5	0	0
seq01293	0	0	0	0	0	0	0	0	0	0	0	0	0	5	0	0
seq01294	0	0	0	0	0	0	0	0	0	0	0	0	0	5	0	0
seq01295	0	0	0	0	0	0	0	0	0	0	0	0	0	3	1	1
seq01296	0	0	0	0	0	0	0	0	0	0	0	0	0	1	4	0
seq01297	0	0	0	5	0	0	0	0	0	0	0	0	0	0	0	0
seq01298	0	0	0	0	0	0	0	0	0	0	0	0	0	0	1	4
seq01299	2	0	1	0	0	0	1	0	0	0	0	0	0	0	1	0
seq01300	0	0	0	0	0	0	0	0	0	0	0	0	2	0	1	2
seq01301	0	0	0	0	0	0	0	0	0	0	0	0	2	0	2	1
seq01302	0	0	0	0	0	1	0	0	0	1	0	0	0	3	0	0
seq01303	0	0	0	0	1	1	3	0	0	0	0	0	0	0	0	0
seq01304	0	0	0	0	0	0	0	0	0	0	0	0	0	5	0	0
seq01305	0	0	0	0	0	0	0	0	0	0	0	0	0	3	0	2
seq01306	0	0	0	0	0	0	0	0	0	0	0	0	0	5	0	0
seq01307	0	0	0	5	0	0	0	0	0	0	0	0	0	0	0	0
seq01308	0	0	0	0	0	0	0	0	0	4	1	0	0	0	0	0
seq01309	0	0	0	0	2	1	0	0	0	2	0	0	0	0	0	0
seq01310	0	0	0	0	0	0	0	0	0	0	0	0	0	5	0	0
seq01311	2	0	0	3	0	0	0	0	0	0	0	0	0	0	0	0
seq01312	0	0	0	0	0	1	1	0	0	3	0	0	0	0	0	0
seq01313	0	0	0	0	0	4	0	1	0	0	0	0	0	0	0	0
seq01314	0	0	0	0	0	0	0	0	0	0	0	0	2	3	0	0
seq01315	0	0	0	0	0	0	0	0	0	5	0	0	0	0	0	0
seq01316	0	0	0	0	0	0	0	0	0	0	0	0	0	2	1	2
seq01317	0	0	0	0	0	0	0	0	0	0	0	0	2	1	0	2
seq01318	0	0	0	0	0	0	0	0	0	0	0	0	0	1	2	2
seq01319	0	0	0	0	0	0	0	0	0	0	0	0	0	5	0	0
seq01320	0	0	0	2	0	0	0	2	0	0	0	1	0	0	0	0
seq01321	0	0	0	0	0	0	0	0	0	0	0	0	2	2	0	1
seq01322	0	0	0	0	0	0	0	0	0	0	0	0	0	5	0	0
seq01323	0	0	0	0	0	0	0	0	0	0	0	0	2	0	2	1
seq01324	0	0	0	0	0	0	0	0	0	0	0	0	1	1	1	2
seq01325	0	0	0	0	0	1	0	4	0	0	0	0	0	0	0	0
seq01326	0	0	0	0	0	0	0	0	0	0	0	0	0	4	0	0
seq01327	0	0	0	0	0	1	0	0	0	0	0	0	0	2	0	1
seq01328	0	0	0	0	0	0	0	0	0	0	0	0	0	4	0	0
seq01329	0	0	0	0	0	4	0	0	0	0	0	0	0	0	0	0
seq01330	0	0	0	0	0	2	0	2	0	0	0	0	0	0	0	0
seq01331	0	0	0	0	0	0	0	0	0	0	0	0	0	4	0	0
seq01332	0	0	0	0	0	0	0	0	0	0	0	0	0	3	0	1
seq01333	0	0	0	0	0	0	2	0	2	0	0	0	0	0	0	0
seq01334	0	0	0	0	0	0	0	0	0	0	0	0	1	3	0	0
seq01335	0	0	0	0	0	0	1	0	1	0	2	0	0	0	0	0
seq01336	0	0	0	0	0	0	0	0	0	0	0	0	0	3	0	1
seq01337	0	0	0	0	1	2	1	0	0	0	0	0	0	0	0	0
seq01338	0	0	0	0	0	0	2	0	0	0	0	0	0	0	2	0
seq01339	0	0	0	0	0	0	0	0	0	4	0	0	0	0	0	0
seq01340	0	0	0	4	0	0	0	0	0	0	0	0	0	0	0	0
seq01341	0	0	0	0	0	0	0	0	0	4	0	0	0	0	0	0
seq01342	0	0	0	0	0	1	3	0	0	0	0	0	0	0	0	0
seq01343	0	0	0	0	0	0	0	0	0	0	0	0	0	1	2	1
seq01344	0	0	0	0	0	0	0	0	0	0	0	0	1	2	0	1
seq01345	0	0	0	0	0	0	0	4	0	0	0	0	0	0	0	0
seq01346	0	0	0	4	0	0	0	0	0	0	0	0	0	0	0	0
seq01347	0	0	0	0	0	1	0	0	0	0	1	0	0	2	0	0
seq01348	0	0	0	4	0	0	0	0	0	0	0	0	0	0	0	0
seq01349	0	0	0	0	0	1	0	0	0	0	0	0	0	1	0	2
seq01350	0	0	0	0	0	0	0	0	0	2	0	0	1	1	0	0
seq01351	0	0	0	1	0	0	0	1	0	0	0	2	0	0	0	0
seq01352	0	0	0	0	0	0	0	0	0	0	0	0	0	4	0	0
seq01353	0	0	0	0	0	0	0	2	0	0	0	2	0	0	0	0
seq01354	0	0	0	4	0	0	0	0	0	0	0	0	0	0	0	0
seq01355	0	0	0	0	0	2	0	0	0	2	0	0	0	0	0	0
seq01356	0	0	0	0	1	0	2	0	1	0	0	0	0	0	0	0
seq01357	0	0	0	2	0	2	0	0	0	0	0	0	0	0	0	0
seq01358	0	0	0	0	0	0	0	0	1	0	3	0	0	0	0	0
seq01359	0	0	0	0	0	0	0	0	0	0	0	0	0	1	2	1
seq01360	0	0	0	0	0	1	1	0	1	1	0	0	0	0	0	0
seq01361	0	0	0	0	2	1	1	0	0	0	0	0	0	0	0	0
seq01362	0	0	0	0	0	0	0	0	0	0	0	0	0	4	0	0
seq01363	0	0	0	0	0	0	0	0	0	0	0	0	0	0	3	1
seq01364	0	0	0	0	0	0	0	0	0	0	0	0	0	3	0	1
seq01365	0	0	0	0	0	0	0	0	0	0	0	0	0	4	0	0
seq01366	0	0	0	0	0	0	0	0	0	0	0	0	1	0	0	3
seq01367	0	0	0	1	0	0	0	2	0	0	0	1	0	0	0	0
seq01368	0	0	0	0	0	1	0	3	0	0	0	0	0	0	0	0
seq01369	0	0	0	0	0	0	0	4	0	0	0	0	0	0	0	0
seq01370	0	0	0	0	0	0	2	0	0	0	0	0	0	1	1	0
seq01371	0	0	0	0	0	0	0	0	0	3	0	1	0	0	0	0
seq01372	0	0	0	0	0	1	0	1	0	0	0	2	0	0	0	0
seq01373	0	0	0	0	0	0	0	4	0	0	0	0	0	0	0	0
seq01374	0	0	0	2	0	0	0	1	0	1	0	0	0	0	0	0
seq01375	0	0	0	0	0	1	0	0	0	0	0	0	0	2	0	1
seq01376	0	0	0	0	0	0	0	0	0	0	0	0	0	4	0	0
seq01377	0	0	0	0	0	0	0	0	0	0	0	0	0	0	3	1
seq01378	0	0	0	0	1	0	0	0	0	1	2	0	0	0	0	0
seq01379	0	0	0	0	0	0	1	0	0	3	0	0	0	0	0	0
seq01380	0	0	0	4	0	0	0	0	0	0	0	0	0	0	0	0
seq01381	0	0	0	0	0	0	0	0	0	2	1	1	0	0	0	0
seq01382	0	0	0	0	0	0	0	4	0	0	0	0	0	0	0	0
seq01383	0	0	0	0	3	0	1	0	0	0	0	0	0	0	0	0
seq01384	0	0	0	0	0	0	0	0	0	4	0	0	0	0	0	0
seq01385	0	0	0	0	0	0	0	0	0	3	0	1	0	0	0	0
seq01386	0	0	0	0	0	0	0	0	0	0	0	0	0	3	1	0
seq01387	0	0	0	0	0	0	0	0	0	4	0	0	0	0	0	0
seq01388	0	0	0	0	0	2	0	0	0	1	1	0	0	0	0	0
seq01389	0	0	0	0	0	0	0	0	0	4	0	0	0	0	0	0
seq01390	0	0	0	0	0	0	1	0	2	0	0	1	0	0	0	0
seq01391	0	0	0	0	0	0	0	3	0	0	0	1	0	0	0	0
seq01392	0	0	0	0	0	4	0	0	0	0	0	0	0	0	0	0
seq01393	0	0	0	1	0	1	0	0	0	2	0	0	0	0	0	0
seq01394	0	0	0	0	0	0	0	0	0	0	0	0	1	3	0	0
seq01395	0	0	0	0	0	0	3	0	0	0	1	0	0	0	0	0
seq01396	0	0	0	0	0	1	0	3	0	0	0	0	0	0	0	0
seq01397	0	0	0	1	0	1	0	0	0	1	1	0	0	0	0	0
seq01398	0	0	0	4	0	0	0	0	0	0	0	0	0	0	0	0
seq01399	0	0	0	0	0	0	0	0	0	2	1	1	0	0	0	0
seq01400	0	0	0	0	0	0	0	1	0	0	0	3	0	0	0	0
seq01401	2	0	0	2	0	0	0	0	0	0	0	0	0	0	0	0
seq01402	0	0	0	0	0	0	0	3	0	0	0	1	0	0	0	0
seq01403	0	0	0	0	0	0	0	0	0	0	0	0	2	2	0	0
seq01404	0	0	0	0	0	0	0	0	0	4	0	0	0	0	0	0
seq01405	0	0	0	0	0	0	0	0	0	0	0	0	1	2	1	0
seq01406	0	0	0	0	0	1	0	0	0	0	0	0	0	1	0	2
seq01407	0	0	0	0	0	0	0	0	0	0	0	0	0	4	0	0
seq01408	0	0	0	0	0	0	0	0	0	0	0	0	0	0	3	1
seq01409	0	0	0	0	0	0	0	0	0	0	0	0	0	4	0	0
seq01410	0	0	0	0	0	1	1	1	0	1	0	0	0	0	0	0
seq01411	0	0	0	0	0	1	0	3	0	0	0	0	0	0	0	0
seq01412	0	0	0	0	2	0	2	0	0	0	0	0	0	0	0	0
seq01413	0	0	0	0	0	0	0	0	0	0	0	0	0	3	0	1
seq01414	0	0	0	0	0	0	0	0	0	0	0	0	1	3	0	0
seq01415	0	0	0	4	0	0	0	0	0	0	0	0	0	0	0	0
seq01416	0	0	0	4	0	0	0	0	0	0	0	0	0	0	0	0
seq01417	0	0	0	0	0	0	0	1	0	2	1	0	0	0	0	0
seq01418	0	0	0	0	0	0	0	0	0	0	0	0	0	2	1	1
seq01419	0	0	0	0	0	0	0	0	0	0	0	0	1	2	1	0
seq01420	0	0	0	0	0	0	0	0	0	4	0	0	0	0	0	0
seq01421	0	0	0	0	0	0	0	0	0	0	0	0	0	0	2	2
seq01422	0	0	0	0	0	0	0	0	1	1	0	1	0	0	1	0
seq01423	0	0	0	0	0	0	0	0	0	0	0	0	2	0	2	0
seq01424	1	0	0	0	0	1	2	0	0	0	0	0	0	0	0	0
seq01425	0	0	0	0	1	1	2	0	0	0	0	0	0	0	0	0
seq01426	0	0	0	0	0	0	0	0	0	0	0	0	0	4	0	0
seq01427	0	0	0	0	0	0	0	0	0	0	0	0	2	2	0	0
seq01428	0	0	0	0	0	0	0	0	0	0	0	0	0	4	0	0
seq01429	0	0	0	0	0	0	0	4	0	0	0	0	0	0	0	0
seq01430	0	0	0	0	0	0	0	0	3	0	1	0	0	0	0	0
seq01431	0	0	0	0	0	0	0	0	0	0	0	0	0	2	0	2
seq01432	0	0	0	0	0	1	0	3	0	0	0	0	0	0	0	0
seq01433	0	0	0	0	0	0	0	0	3	1	0	0	0	0	0	0
seq01434	0	0	0	0	0	0	0	0	0	4	0	0	0	0	0	0
seq01435	1	0	0	0	1	1	0	0	0	0	0	0	0	0	1	0
seq01436	0	0	0	0	0	0	0	0	0	0	0	0	2	1	0	1
seq01437	0	0	0	0	0	1	2	1	0	0	0	0	0	0	0	0
seq01438	0	0	0	0	0	0	0	0	0	4	0	0	0	0	0	0
seq01439	0	0	0	0	0	0	0	0	0	0	0	0	1	1	1	1
seq01440	0	0	0	0	1	0	1	0	0	2	0	0	0	0	0	0
seq01441	0	0	0	0	0	0	0	0	0	0	0	0	0	0	1	3
seq01442	0	0	0	0	0	0	0	0	0	0	0	0	2	0	1	1
seq01443	0	0	0	0	0	0	0	0	0	0	0	0	0	4	0	0
seq01444	0	0	0	0	0	0	0	0	0	0	0	0	0	4	0	0
seq01445	0	0	0	1	0	1	0	0	1	0	0	0	0	1	0	0
seq01446	0	0	0	0	0	0	0	4	0	0	0	0	0	0	0	0
seq01447	0	0	0	0	0	0	0	4	0	0	0	0	0	0	0	0
seq01448	0	0	0	0	0	0	0	0	0	0	0	0	0	2	1	1
seq01449	0	0	0	0	0	0	0	0	0	0	0	0	2	1	1	0
seq01450	0	0	0	0	0	0	0	0	0	0	0	0	0	1	0	3
seq01451	0	0	0	0	0	0	0	0	0	0	0	1	0	0	0	3
seq01452	0	0	0	0	0	0	0	0	2	0	2	0	0	0	0	0
seq01453	0	0	0	0	0	1	2	0	0	1	0	0	0	0	0	0
seq01454	0	0	0	0	0	0	0	3	0	0	0	1	0	0	0	0
seq01455	0	0	0	0	0	0	0	0	0	4	0	0	0	0	0	0
seq01456	0	0	0	0	0	0	0	0	0	1	2	1	0	0	0	0
seq01457	0	0	0	4	0	0	0	0	0	0	0	0	0	0	0	0
seq01458	0	0	0	0	0	0	0	2	0	0	0	2	0	0	0	0
seq01459	0	0	0	0	0	0	0	0	1	0	3	0	0	0	0	0
seq01460	1	0	0	3	0	0	0	0	0	0	0	0	0	0	0	0
seq01461	1	0	0	0	0	0	0	0	0	2	1	0	0	0	0	0
seq01462	0	0	0	0	0	0	0	0	0	0	0	0	0	0	3	1
seq01463	0	0	0	1	0	0	0	0	0	2	0	0	0	1	0	0
seq01464	0	0	0	1	1	1	1	0	0	0	0	0	0	0	0	0
seq01465	0	0	0	0	0	0	0	0	0	2	2	0	0	0	0	0
seq01466	0	0	0	0	0	0	0	0	0	3	0	1	0	0	0	0
seq01467	0	0	0	0	0	0	0	4	0	0	0	0	0	0	0	0
seq01468	0	0	0	0	0	1	0	1	0	0	0	0	0	1	0	1
seq01469	0	0	0	0	1	2	1	0	0	0	0	0	0	0	0	0
seq01470	0	0	0	0	0	1	2	0	0	1	0	0	0	0	0	0
seq01471	0	0	0	4	0	0	0	0	0	0	0	0	0	0	0	0
seq01472	0	0	0	0	0	4	0	0	0	0	0	0	0	0	0	0
seq01473	0	0	0	0	0	0	0	0	0	0	0	0	1	0	3	0
seq01474	0	0	0	0	0	0	0	0	1	1	1	1	0	0	0	0
seq01475	0	0	0	0	0	0	0	0	0	4	0	0	0	0	0	0
seq01476	0	0	0	0	0	0	0	0	0	0	0	0	0	4	0	0
seq01477	0	0	0	0	0	0	0	0	0	0	0	0	1	0	2	1
seq01478	0	0	0	4	0	0	0	0	0	0	0	0	0	0	0	0
seq01479	0	0	0	0	1	2	1	0	0	0	0	0	0	0	0	0
seq01480	0	0	0	0	0	1	0	0	0	0	0	0	0	0	0	3
seq01481	0	0	0	0	0	0	0	0	0	0	0	0	0	3	0	1
seq01482	0	0	0	1	0	1	1	0	0	1	0	0	0	0	0	0
seq01483	0	0	0	0	0	3	0	0	0	1	0	0	0	0	0	0
seq01484	0	0	0	0	0	0	0	0	0	4	0	0	0	0	0	0
seq01485	0	0	0	0	0	0	0	0	0	0	0	0	0	0	3	1
seq01486	0	0	0	0	0	0	0	0	2	0	2	0	0	0	0	0
seq01487	0	0	0	0	0	0	4	0	0	0	0	0	0	0	0	0
seq01488	0	0	0	0	0	0	0	0	0	4	0	0	0	0	0	0
seq01489	0	0	0	0	0	0	0	0	0	0	0	0	0	2	1	1
seq01490	0	0	0	0	0	0	0	4	0	0	0	0	0	0	0	0
seq01491	0	0	0	0	0	1	0	0	0	0	0	0	0	0	0	3
seq01492	0	0	0	0	0	0	0	0	0	0	0	0	0	4	0	0
seq01493	0	0	0	0	0	0	0	0	0	0	0	0	0	4	0	0
seq01494	0	0	0	0	0	1	0	0	0	0	0	0	0	0	0	3
seq01495	0	0	0	0	0	0	0	4	0	0	0	0	0	0	0	0
seq01496	0	0	0	0	0	0	0	0	0	0	0	0	3	1	0	0
seq01497	0	0	0	0	0	0	0	0	0	0	0	0	0	1	1	2
seq01498	0	0	0	0	0	0	0	0	0	1	3	0	0	0	0	0
seq01499	0	0	0	0	0	0	0	0	0	0	0	0	0	4	0	0
seq01500	0	0	0	0	0	0	0	0	1	1	2	0	0	0	0	0
seq01501	0	0	0	0	0	0	0	0	0	0	0	0	0	4	0	0
seq01502	1	0	0	3	0	0	0	0	0	0	0	0	0	0	0	0
seq01503	0	0	0	0	0	0	0	0	0	4	0	0	0	0	0	0
seq01504	0	0	0	0	0	0	0	0	0	4	0	0	0	0	0	0
seq01505	0	0	0	0	0	0	0	3	0	0	0	1	0	0	0	0
seq01506	0	0	0	0	0	0	0	0	0	0	0	0	0	4	0	0
seq01507	0	0	0	0	0	0	0	0	0	0	0	0	1	0	1	2
seq01508	0	0	0	0	0	0	0	0	0	0	0	0	0	4	0	0
seq01509	0	0	0	1	0	0	0	1	0	0	0	2	0	0	0	0
seq01510	0	0	0	0	0	0	0	0	0	0	0	0	2	1	1	0
seq01511	2	0	0	2	0	0	0	0	0	0	0	0	0	0	0	0
seq01512	0	0	1	0	1	0	2	0	0	0	0	0	0	0	0	0
seq01513	2	1	0	1	0	0	0	0	0	0	0	0	0	0	0	0
seq01514	0	0	0	0	0	0	0	0	0	0	0	0	0	1	2	1
seq01515	0	0	0	0	0	0	0	0	0	0	0	0	2	1	0	1
seq01516	0	0	0	0	0	0	0	0	1	0	3	0	0	0	0	0
seq01517	0	0	0	0	0	0	0	0	0	0	0	0	0	3	0	1
seq01518	0	0	0	0	0	0	0	0	0	0	0	0	0	4	0	0
seq01519	0	0	0	0	0	0	0	0	0	0	0	0	0	0	0	4
seq01520	0	0	0	0	0	0	0	0	0	0	0	0	0	2	2	0
seq01521	0	0	0	0	0	0	0	0	0	0	0	0	0	0	0	4
seq01522	0	0	0	0	1	1	0	0	0	0	2	0	0	0	0	0
seq01523	0	0	0	0	3	0	1	0	0	0	0	0	0	0	0	0
seq01524	0	0	0	0	0	0	0	0	0	0	0	0	1	2	0	1
seq01525	0	0	0	0	0	0	0	0	0	4	0	0	0	0	0	0
seq01526	0	0	0	0	2	0	1	0	0	1	0	0	0	0	0	0
seq01527	0	0	0	0	0	0	0	0	0	0	0	0	0	1	0	3
seq01528	0	0	0	0	0	0	0	0	0	0	0	0	0	4	0	0
seq01529	0	0	0	0	0	0	2	0	1	0	0	0	0	1	0	0
seq01530	0	0	0	0	0	0	0	0	0	0	0	0	0	4	0	0
seq01531	0	0	0	1	1	0	0	0	2	0	0	0	0	0	0	0
seq01532	0	0	0	0	0	0	0	0	0	0	0	0	0	2	1	1
seq01533	0	0	0	0	0	0	0	0	0	4	0	0	0	0	0	0
seq01534	0	0	0	0	0	0	0	0	0	0	0	0	0	2	1	1
seq01535	0	0	0	0	0	0	0	3	0	1	0	0	0	0	0	0
seq01536	0	0	0	0	0	0	0	2	0	0	0	2	0	0	0	0
seq01537	0	0	0	0	2	1	1	0	0	0	0	0	0	0	0	0
seq01538	0	0	0	0	0	1	1	0	0	1	1	0	0	0	0	0
seq01539	0	0	0	0	0	0	0	0	0	0	0	0	1	3	0	0
seq01540	0	0	0	0	0	0	0	3	0	0	0	1	0	0	0	0
seq01541	0	0	0	0	0	0	0	0	1	2	0	1	0	0	0	0
seq01542	0	0	0	0	0	0	0	0	0	0	0	0	0	0	3	1
seq01543	0	0	0	0	0	0	0	0	0	0	0	0	1	1	0	2
seq01544	0	0	0	0	0	0	0	0	0	0	0	0	1	1	0	2
seq01545	0	0	0	1	1	1	0	0	0	0	0	0	1	0	0	0
seq01546	0	0	0	0	0	1	0	0	0	2	1	0	0	0	0	0
seq01547	0	0	0	0	0	0	0	0	0	0	0	0	0	0	3	1
seq01548	0	0	0	0	0	0	0	0	0	0	0	0	0	2	0	2
seq01549	0	0	0	0	0	0	0	0	2	0	2	0	0	0	0	0
seq01550	0	0	0	1	0	0	1	0	0	2	0	0	0	0	0	0
seq01551	0	0	0	0	0	0	0	0	0	0	0	0	1	2	1	0
seq01552	0	0	0	0	0	0	0	0	0	0	0	0	0	4	0	0
seq01553	0	0	0	0	0	0	0	0	0	0	0	0	1	2	1	0
seq01554	0	0	0	0	0	0	0	0	2	0	2	0	0	0	0	0
seq01555	0	0	0	0	0	0	0	0	0	0	0	0	0	4	0	0
seq01556	0	0	0	0	0	0	0	1	0	0	0	3	0	0	0	0
seq01557	0	0	0	0	2	0	2	0	0	0	0	0	0	0	0	0
seq01558	0	0	0	0	0	0	0	0	0	0	0	0	0	2	2	0
seq01559	0	0	0	0	0	0	0	0	0	0	0	0	2	1	0	1
seq01560	0	0	2	0	0	1	0	0	1	0	0	0	0	0	0	0
seq01561	0	0	0	0	0	1	0	0	0	2	1	0	0	0	0	0
seq01562	0	0	0	0	0	1	0	1	0	2	0	0	0	0	0	0
seq01563	0	0	0	0	1	1	0	0	0	0	1	0	0	0	0	1
seq01564	0	0	0	0	0	0	0	0	0	0	0	0	0	4	0	0
seq01565	0	0	0	0	0	0	0	0	0	0	0	0	0	1	2	1
seq01566	0	0	0	1	0	1	2	0	0	0	0	0	0	0	0	0
seq01567	0	0	0	1	1	2	0	0	0	0	0	0	0	0	0	0
seq01568	0	0	0	0	0	0	0	0	0	0	0	0	0	4	0	0
seq01569	0	0	0	0	0	0	0	0	0	0	0	0	0	4	0	0
seq01570	0	0	0	0	1	0	3	0	0	0	0	0	0	0	0	0
seq01571	0	0	0	0	0	0	0	0	0	0	0	0	0	3	0	1
seq01572	0	0	0	0	0	0	0	0	0	0	0	0	0	4	0	0
seq01573	0	0	0	0	0	0	0	0	0	0	0	0	0	4	0	0
seq01574	0	0	0	1	0	1	0	0	0	2	0	0	0	0	0	0
seq01575	0	0	0	0	0	0	0	0	0	0	0	0	0	3	0	1
seq01576	0	0	0	0	0	0	0	0	0	0	0	0	1	3	0	0
seq01577	0	0	0	0	0	0	0	0	0	0	0	0	0	2	1	1
seq01578	0	0	0	0	0	0	0	0	0	0	0	0	0	2	0	2
seq01579	0	0	0	0	0	0	0	0	0	0	0	0	0	4	0	0
seq01580	0	0	0	0	0	0	0	0	0	4	0	0	0	0	0	0
seq01581	0	0	0	2	0	1	0	1	0	0	0	0	0	0	0	0
seq01582	0	0	0	0	0	0	0	0	0	0	0	0	0	4	0	0
seq01583	0	0	0	0	0	0	0	0	0	0	0	0	1	0	1	2
seq01584	0	0	0	0	0	0	0	0	0	0	0	0	0	3	0	1
seq01585	0	0	0	0	0	0	0	0	0	0	0	0	1	1	1	1
seq01586	0	0	0	0	0	0	0	0	0	0	0	0	0	4	0	0
seq01587	0	0	0	0	0	0	0	0	0	4	0	0	0	0	0	0
seq01588	0	1	0	0	2	1	0	0	0	0	0	0	0	0	0	0
seq01589	0	0	0	1	0	1	0	0	0	2	0	0	0	0	0	0
seq01590	0	0	0	0	0	0	0	0	0	4	0	0	0	0	0	0
seq01591	0	0	0	0	0	0	0	0	0	0	0	0	0	4	0	0
seq01592	0	0	0	0	0	0	0	0	0	0	0	0	3	1	0	0
seq01593	0	0	0	0	0	0	0	0	0	0	0	0	0	3	1	0
seq01594	0	0	0	4	0	0	0	0	0	0	0	0	0	0	0	0
seq01595	0	0	0	0	0	0	0	0	0	0	0	0	0	4	0	0
seq01596	0	0	0	0	0	0	2	0	0	0	2	0	0	0	0	0
seq01597	0	0	0	0	0	0	0	0	0	0	0	0	0	0	4	0
seq01598	0	0	0	0	0	0	0	0	0	0	0	0	2	2	0	0
seq01599	0	0	0	0	0	0	0	0	0	0	0	0	2	0	2	0
seq01600	0	0	0	0	1	0	3	0	0	0	0	0	0	0	0	0
seq01601	0	0	0	0	0	1	0	2	0	0	0	1	0	0	0	0
seq01602	0	0	0	0	0	0	0	0	0	0	0	0	0	0	0	4
seq01603	0	0	0	0	0	0	0	0	0	0	0	0	3	0	0	1
seq01604	0	0	0	0	1	1	1	0	0	0	1	0	0	0	0	0
seq01605	0	0	0	0	0	0	0	0	0	3	0	0	0	1	0	0
seq01606	0	0	0	0	0	0	0	0	0	0	0	0	0	4	0	0
seq01607	0	0	0	0	0	0	0	0	0	4	0	0	0	0	0	0
seq01608	0	0	0	0	0	0	1	0	0	2	0	1	0	0	0	0
seq01609	0	0	0	1	0	1	1	0	0	0	1	0	0	0	0	0
seq01610	0	0	0	0	0	0	1	0	0	3	0	0	0	0	0	0
seq01611	0	0	0	0	0	1	1	0	0	1	0	1	0	0	0	0
seq01612	0	0	0	0	0	1	0	0	0	0	2	1	0	0	0	0
seq01613	0	0	0	0	0	0	0	0	0	0	0	0	0	3	1	0
seq01614	0	0	0	0	1	0	0	0	1	0	0	0	1	0	1	0
seq01615	0	0	0	1	0	0	2	0	0	0	1	0	0	0	0	0
seq01616	0	0	0	1	1	1	0	1	0	0	0	0	0	0	0	0
seq01617	0	0	0	0	0	0	0	0	0	0	0	0	1	2	0	1
seq01618	0	0	0	0	0	0	1	0	0	0	0	0	0	3	0	0
seq01619	0	0	0	0	0	4	0	0	0	0	0	0	0	0	0	0
seq01620	0	0	0	4	0	0	0	0	0	0	0	0	0	0	0	0
seq01621	0	0	0	0	0	0	0	0	0	0	0	0	0	4	0	0
seq01622	0	0	0	0	0	0	0	0	0	3	0	1	0	0	0	0
seq01623	0	0	0	0	2	0	1	0	0	0	1	0	0	0	0	0
seq01624	0	0	0	0	0	0	0	0	0	0	0	0	0	4	0	0
seq01625	0	0	0	0	0	0	0	0	0	2	0	2	0	0	0	0
seq01626	0	0	0	4	0	0	0	0	0	0	0	0	0	0	0	0
seq01627	0	0	0	0	0	0	0	4	0	0	0	0	0	0	0	0
seq01628	0	0	0	0	0	0	0	0	0	0	0	0	1	2	1	0
seq01629	0	1	1	0	0	0	0	0	1	0	0	0	0	0	1	0
seq01630	0	0	0	0	0	0	0	0	0	0	0	0	0	0	2	2
seq01631	0	0	0	0	0	0	0	3	0	0	0	1	0	0	0	0
seq01632	0	1	0	0	0	0	0	0	0	0	0	0	1	0	2	0
seq01633	0	0	0	0	0	2	1	0	0	1	0	0	0	0	0	0
seq01634	0	0	0	1	1	0	1	0	0	0	1	0	0	0	0	0
seq01635	0	0	0	4	0	0	0	0	0	0	0	0	0	0	0	0
seq01636	0	0	0	0	0	0	0	0	0	0	0	0	0	1	2	1
seq01637	0	0	0	0	0	0	0	0	0	0	0	0	4	0	0	0
seq01638	0	0	0	0	0	0	0	0	0	0	0	0	0	2	1	1
seq01639	0	0	0	0	0	0	0	0	0	0	0	0	0	4	0	0
seq01640	0	0	0	0	0	1	0	3	0	0	0	0	0	0	0	0
seq01641	0	0	0	0	0	0	0	0	0	0	0	0	3	0	0	1
seq01642	0	0	0	0	1	0	0	0	0	0	3	0	0	0	0	0
seq01643	0	0	0	0	0	0	0	0	0	0	0	0	0	4	0	0
seq01644	0	0	0	0	0	0	0	3	0	0	0	1	0	0	0	0
seq01645	0	1	0	1	0	0	1	0	0	0	0	0	0	0	1	0
seq01646	0	0	0	0	0	0	0	0	0	0	0	0	1	3	0	0
seq01647	0	0	0	0	0	0	0	0	0	4	0	0	0	0	0	0
seq01648	0	1	0	1	1	0	0	0	0	0	0	0	0	0	1	0
seq01649	0	0	0	0	0	0	0	0	0	0	0	0	0	4	0	0
seq01650	0	0	0	0	1	1	1	0	0	0	0	1	0	0	0	0
seq01651	0	0	0	0	0	0	0	0	0	0	0	0	1	2	0	1
seq01652	0	0	0	0	0	0	0	0	0	0	0	0	2	1	0	1
seq01653	0	0	0	0	0	0	0	0	0	0	0	0	0	1	0	3
seq01654	0	0	0	0	0	0	0	0	0	0	0	0	1	0	0	3
seq01655	0	0	0	0	0	0	0	0	0	0	0	0	0	1	1	2
seq01656	0	0	0	0	0	0	0	0	0	0	0	0	0	4	0	0
seq01657	0	0	0	0	0	0	0	0	0	0	0	0	0	4	0	0
seq01658	0	0	0	0	0	0	0	0	0	4	0	0	0	0	0	0
seq01659	0	0	0	4	0	0	0	0	0	0	0	0	0	0	0	0
seq01660	0	0	0	0	0	0	0	0	0	0	0	0	0	4	0	0
seq01661	0	0	0	0	0	0	0	0	0	2	1	1	0	0	0	0
seq01662	0	0	0	1	1	1	1	0	0	0	0	0	0	0	0	0
seq01663	0	0	0	2	0	0	0	1	0	0	0	1	0	0	0	0
seq01664	0	0	0	0	0	1	0	0	0	1	0	0	0	2	0	0
seq01665	0	0	0	0	0	0	0	0	0	0	0	0	0	4	0	0
seq01666	0	0	0	0	0	0	0	0	0	4	0	0	0	0	0	0
seq01667	0	0	0	2	1	0	0	0	1	0	0	0	0	0	0	0
seq01668	0	0	0	0	0	1	0	1	0	1	1	0	0	0	0	0
seq01669	0	0	0	0	0	0	0	0	0	0	0	0	0	0	2	2
seq01670	0	0	0	0	0	0	0	0	0	0	0	0	0	4	0	0
seq01671	1	0	0	0	1	2	0	0	0	0	0	0	0	0	0	0
seq01672	0	0	0	0	0	0	0	0	0	0	0	0	0	4	0	0
seq01673	0	0	0	0	0	0	0	0	0	0	0	0	0	4	0	0
seq01674	0	0	0	0	0	0	0	0	0	0	0	0	2	1	0	1
seq01675	0	0	0	0	0	1	0	1	0	0	0	0	0	0	0	2
seq01676	0	0	0	0	0	0	0	0	0	0	0	0	0	4	0	0
seq01677	0	0	0	1	0	1	0	0	0	1	0	0	0	0	0	1
seq01678	0	1	0	0	0	0	0	0	0	0	3	0	0	0	0	0
seq01679	0	0	0	0	0	0	0	0	0	0	0	0	0	4	0	0
seq01680	0	0	0	0	0	0	2	0	1	0	1	0	0	0	0	0
seq01681	0	0	0	0	0	0	0	0	0	0	0	0	1	3	0	0
seq01682	0	0	0	0	0	0	0	4	0	0	0	0	0	0	0	0
seq01683	0	0	0	0	0	0	0	0	0	0	0	0	3	0	1	0
seq01684	0	0	0	0	0	0	1	0	1	0	2	0	0	0	0	0
seq01685	0	0	0	0	0	0	0	0	0	0	0	0	0	4	0	0
seq01686	0	0	0	0	0	0	0	0	0	0	0	0	0	4	0	0
seq01687	0	0	0	0	0	0	1	2	0	0	1	0	0	0	0	0
seq01688	0	0	0	0	0	0	0	0	0	0	0	0	1	3	0	0
seq01689	0	0	0	0	0	4	0	0	0	0	0	0	0	0	0	0
seq01690	0	0	0	0	0	0	0	0	0	0	0	0	0	3	0	1
seq01691	0	0	0	0	0	4	0	0	0	0	0	0	0	0	0	0
seq01692	0	0	0	0	0	0	0	0	0	0	0	0	1	2	1	0
seq01693	0	0	0	0	0	0	0	3	0	0	0	1	0	0	0	0
seq01694	0	0	0	0	1	1	0	1	0	0	1	0	0	0	0	0
seq01695	0	0	0	0	1	2	1	0	0	0	0	0	0	0	0	0
seq01696	0	0	0	0	0	0	0	0	0	4	0	0	0	0	0	0
seq01697	0	0	0	0	0	0	0	0	0	0	0	0	0	4	0	0
seq01698	0	0	0	0	0	0	0	0	0	0	0	0	0	4	0	0
seq01699	0	0	0	0	0	0	0	0	0	0	0	0	0	4	0	0
seq01700	0	0	0	0	0	3	0	0	0	1	0	0	0	0	0	0
seq01701	0	0	0	0	0	1	0	0	0	0	0	0	0	3	0	0
seq01702	0	0	0	4	0	0	0	0	0	0	0	0	0	0	0	0
seq01703	0	0	0	0	0	0	0	2	0	1	0	1	0	0	0	0
seq01704	0	0	0	0	0	0	0	0	0	0	0	0	0	0	4	0
seq01705	0	0	0	0	0	0	0	0	0	3	1	0	0	0	0	0
seq01706	0	0	0	0	0	0	0	0	0	0	0	0	0	4	0	0
seq01707	0	0	0	1	0	0	1	0	0	0	2	0	0	0	0	0
seq01708	0	0	0	0	0	1	0	0	0	2	1	0	0	0	0	0
seq01709	0	0	0	0	0	0	0	0	0	0	0	0	0	2	0	2
seq01710	0	0	0	0	0	0	0	0	0	0	0	0	0	1	2	1
seq01711	0	0	0	0	0	0	0	0	0	0	0	0	0	4	0	0
seq01712	0	0	0	0	0	0	0	0	0	0	0	0	3	1	0	0
seq01713	0	0	0	0	0	0	0	0	0	0	0	0	0	4	0	0
seq01714	0	0	0	0	0	0	0	0	0	0	0	0	1	0	2	1
seq01715	0	0	0	0	1	0	3	0	0	0	0	0	0	0	0	0
seq01716	0	0	0	0	0	0	0	0	0	0	0	0	0	4	0	0
seq01717	0	0	0	0	0	1	0	0	0	2	1	0	0	0	0	0
seq01718	0	0	0	1	0	0	0	2	0	0	0	1	0	0	0	0
seq01719	0	0	0	0	0	0	0	0	0	0	0	0	0	4	0	0
seq01720	0	0	0	1	1	0	0	0	0	1	0	0	0	1	0	0
seq01721	0	0	0	1	0	0	0	0	0	2	0	1	0	0	0	0
seq01722	0	0	0	0	0	2	0	2	0	0	0	0	0	0	0	0
seq01723	0	0	0	0	1	0	1	0	0	0	0	0	1	1	0	0
seq01724	0	0	0	0	0	0	0	0	0	4	0	0	0	0	0	0
seq01725	0	0	0	0	1	0	1	0	0	0	1	1	0	0	0	0
seq01726	0	0	0	0	0	0	0	0	0	0	0	0	0	4	0	0
seq01727	0	0	0	4	0	0	0	0	0	0	0	0	0	0	0	0
seq01728	0	0	0	0	0	0	0	0	0	0	0	0	0	3	1	0
seq01729	0	0	0	0	0	0	0	0	0	0	0	0	0	4	0	0
seq01730	0	0	0	0	0	0	0	0	0	0	0	0	0	4	0	0
seq01731	0	0	0	0	0	0	0	0	0	0	0	0	1	2	0	1
seq01732	0	0	0	0	0	0	0	0	0	0	0	0	0	4	0	0
seq01733	0	0	0	0	0	0	0	0	0	0	0	0	0	4	0	0
seq01734	0	0	0	0	0	0	0	0	0	0	0	0	1	1	2	0
seq01735	0	1	0	0	0	0	2	0	0	0	0	0	1	0	0	0
seq01736	0	0	0	0	1	0	1	1	0	0	1	0	0	0	0	0
seq01737	0	0	0	0	0	0	0	0	0	0	0	0	0	3	0	0
seq01738	0	0	0	0	0	0	0	0	1	0	0	0	2	0	0	0
seq01739	0	0	0	0	2	0	0	0	1	0	0	0	0	0	0	0
seq01740	0	0	0	0	0	1	0	2	0	0	0	0	0	0	0	0
seq01741	0	0	0	0	0	0	0	0	0	1	2	0	0	0	0	0
seq01742	0	0	0	0	0	1	1	0	0	0	1	0	0	0	0	0
seq01743	0	0	0	0	0	1	0	0	0	0	0	0	0	0	2	0
seq01744	0	0	0	0	0	0	0	0	0	0	0	0	0	2	0	1
seq01745	0	0	0	0	0	1	0	0	0	1	0	0	0	0	0	1
seq01746	0	0	0	1	0	0	0	0	0	0	0	0	0	2	0	0
seq01747	0	0	0	0	0	1	0	0	0	0	0	0	0	1	0	1
seq01748	0	0	0	0	0	0	0	0	0	1	1	1	0	0	0	0
seq01749	0	0	0	0	0	0	0	0	2	0	1	0	0	0	0	0
seq01750	0	0	0	3	0	0	0	0	0	0	0	0	0	0	0	0
seq01751	0	0	0	0	0	0	0	3	0	0	0	0	0	0	0	0
seq01752	0	0	0	0	0	0	0	0	0	2	1	0	0	0	0	0
seq01753	0	0	0	0	0	0	1	0	0	1	1	0	0	0	0	0
seq01754	0	0	0	0	0	3	0	0	0	0	0	0	0	0	0	0
seq01755	0	0	0	1	0	2	0	0	0	0	0	0	0	0	0	0
seq01756	0	0	0	0	0	0	0	0	0	0	0	0	0	0	1	2
seq01757	0	0	0	0	0	0	0	0	0	0	1	0	0	0	0	2
seq01758	0	0	0	0	1	0	0	0	0	2	0	0	0	0	0	0
seq01759	0	0	0	0	0	0	0	0	0	3	0	0	0	0	0	0
seq01760	0	0	0	1	1	0	1	0	0	0	0	0	0	0	0	0
seq01761	0	0	0	0	0	0	0	0	0	0	0	0	1	0	0	2
seq01762	0	0	0	0	0	0	0	0	0	0	0	0	0	2	0	1
seq01763	0	0	0	3	0	0	0	0	0	0	0	0	0	0	0	0
seq01764	0	0	0	0	0	0	0	0	0	0	0	0	1	1	0	1
seq01765	0	0	0	0	0	0	0	0	2	0	1	0	0	0	0	0
seq01766	0	0	0	0	0	0	0	1	0	0	0	0	0	0	0	2
seq01767	0	0	0	0	0	0	0	0	0	0	0	0	1	0	1	1
seq01768	0	0	0	0	1	0	2	0	0	0	0	0	0	0	0	0
seq01769	0	0	0	0	0	0	0	0	0	0	0	0	0	1	0	2
seq01770	0	0	0	0	0	1	0	1	0	1	0	0	0	0	0	0
seq01771	0	0	0	1	0	0	1	0	0	0	0	0	0	1	0	0
seq01772	0	0	0	0	0	1	1	0	0	0	0	0	0	1	0	0
seq01773	0	0	0	0	0	0	0	0	0	0	0	0	0	2	0	1
seq01774	0	0	0	0	0	0	0	3	0	0	0	0	0	0	0	0
seq01775	0	0	0	0	0	0	0	0	0	3	0	0	0	0	0	0
seq01776	0	0	0	0	0	0	0	0	0	3	0	0	0	0	0	0
seq01777	0	0	0	0	0	0	0	0	0	0	0	0	0	2	1	0
seq01778	0	0	0	0	0	1	0	0	0	0	2	0	0	0	0	0
seq01779	0	0	0	0	0	0	0	2	0	0	0	1	0	0	0	0
seq01780	0	0	0	0	0	0	0	0	0	0	0	0	0	3	0	0
seq01781	0	0	0	0	0	0	0	0	0	0	0	0	0	3	0	0
seq01782	0	0	0	0	0	0	0	0	0	3	0	0	0	0	0	0
seq01783	0	0	0	0	0	0	0	0	0	0	0	0	0	3	0	0
seq01784	0	0	0	0	0	0	0	0	0	0	0	0	0	3	0	0
seq01785	0	0	0	0	0	0	0	0	0	3	0	0	0	0	0	0
seq01786	0	0	0	2	0	0	0	0	0	0	0	0	0	1	0	0
seq01787	0	0	0	0	0	3	0	0	0	0	0	0	0	0	0	0
seq01788	0	0	0	0	1	0	1	0	0	0	1	0	0	0	0	0
seq01789	0	0	0	0	0	0	0	0	0	0	0	0	0	0	1	2
seq01790	0	0	0	0	0	0	0	0	0	0	0	0	0	2	0	1
seq01791	0	0	0	1	0	0	1	0	0	1	0	0	0	0	0	0
seq01792	0	0	0	0	0	0	0	0	0	0	0	0	0	1	0	2
seq01793	0	0	0	0	0	0	0	0	0	0	0	0	2	0	0	1
seq01794	0	0	0	0	2	0	1	0	0	0	0	0	0	0	0	0
seq01795	0	0	0	0	0	1	0	0	0	0	0	0	0	1	0	1
seq01796	0	0	0	0	1	0	1	0	1	0	0	0	0	0	0	0
seq01797	1	1	0	1	0	0	0	0	0	0	0	0	0	0	0	0
seq01798	0	0	0	0	0	0	0	2	0	0	0	1	0	0	0	0
seq01799	0	0	0	0	0	0	0	0	0	0	0	0	0	2	1	0
seq01800	0	0	0	0	0	0	0	0	0	0	2	1	0	0	0	0
seq01801	0	0	0	0	0	0	0	0	1	1	1	0	0	0	0	0
seq01802	0	0	0	0	0	0	0	0	0	1	2	0	0	0	0	0
seq01803	0	0	0	3	0	0	0	0	0	0	0	0	0	0	0	0
seq01804	0	0	0	0	0	0	0	0	0	3	0	0	0	0	0	0
seq01805	0	0	0	3	0	0	0	0	0	0	0	0	0	0	0	0
seq01806	0	0	0	0	0	0	0	0	2	0	0	0	0	0	1	0
seq01807	0	0	0	0	0	2	0	0	0	0	1	0	0	0	0	0
seq01808	0	0	0	0	0	1	0	0	1	1	0	0	0	0	0	0
seq01809	0	0	0	0	0	0	0	0	0	0	0	0	0	3	0	0
seq01810	0	0	0	0	0	3	0	0	0	0	0	0	0	0	0	0
seq01811	0	0	0	0	0	0	0	2	0	0	0	1	0	0	0	0
seq01812	0	0	0	0	1	1	1	0	0	0	0	0	0	0	0	0
seq01813	0	0	0	0	0	2	0	0	0	1	0	0	0	0	0	0
seq01814	0	0	0	0	0	0	0	2	0	0	0	1	0	0	0	0
seq01815	0	0	0	1	0	2	0	0	0	0	0	0	0	0	0	0
seq01816	0	0	0	0	0	0	0	2	0	0	0	1	0	0	0	0
seq01817	0	0	0	0	0	0	0	0	0	3	0	0	0	0	0	0
seq01818	0	0	0	0	0	3	0	0	0	0	0	0	0	0	0	0
seq01819	0	0	0	0	0	0	0	0	0	1	2	0	0	0	0	0
seq01820	0	0	0	0	0	1	0	0	0	1	0	1	0	0	0	0
seq01821	0	0	0	0	0	1	0	0	0	0	0	0	0	0	0	2
seq01822	0	0	0	0	0	3	0	0	0	0	0	0	0	0	0	0
seq01823	0	0	0	2	0	0	1	0	0	0	0	0	0	0	0	0
seq01824	2	0	0	1	0	0	0	0	0	0	0	0	0	0	0	0
seq01825	0	0	0	0	0	0	0	0	0	0	0	0	0	1	1	1
seq01826	0	0	0	0	0	0	0	0	0	1	0	2	0	0	0	0
seq01827	0	0	0	0	0	0	0	2	0	0	1	0	0	0	0	0
seq01828	0	0	0	0	0	1	0	0	0	0	1	0	0	1	0	0
seq01829	0	0	0	0	0	0	0	0	0	3	0	0	0	0	0	0
seq01830	0	0	0	0	1	1	0	0	0	1	0	0	0	0	0	0
seq01831	0	0	0	3	0	0	0	0	0	0	0	0	0	0	0	0
seq01832	0	0	0	1	0	0	0	0	0	0	0	0	0	1	0	1
seq01833	0	0	0	3	0	0	0	0	0	0	0	0	0	0	0	0
seq01834	1	0	0	2	0	0	0	0	0	0	0	0	0	0	0	0
seq01835	0	0	0	0	0	0	0	0	0	0	0	0	0	0	1	2
seq01836	0	0	0	0	0	0	0	0	0	0	0	0	0	0	0	3
seq01837	0	0	0	0	0	0	0	0	0	0	0	0	0	3	0	0
seq01838	0	0	0	0	0	0	0	0	0	0	0	0	0	2	1	0
seq01839	0	0	0	0	0	1	0	0	0	0	0	0	0	2	0	0
seq01840	0	0	0	0	0	0	0	0	0	0	0	0	0	3	0	0
seq01841	0	0	0	0	0	1	0	1	0	0	0	1	0	0	0	0
seq01842	0	0	0	3	0	0	0	0	0	0	0	0	0	0	0	0
seq01843	0	0	0	0	0	0	0	0	0	3	0	0	0	0	0	0
seq01844	0	0	0	0	0	1	0	0	0	2	0	0	0	0	0	0
seq01845	2	0	0	1	0	0	0	0	0	0	0	0	0	0	0	0
seq01846	0	0	0	0	0	2	0	0	0	0	1	0	0	0	0	0
seq01847	0	0	0	0	0	0	0	0	0	0	1	2	0	0	0	0
seq01848	0	0	0	0	0	2	0	0	0	1	0	0	0	0	0	0
seq01849	1	0	0	0	0	0	0	0	2	0	0	0	0	0	0	0
seq01850	0	0	0	0	0	2	0	1	0	0	0	0	0	0	0	0
seq01851	0	0	0	0	0	0	0	0	0	0	0	0	0	3	0	0
seq01852	0	0	0	0	0	0	0	0	0	3	0	0	0	0	0	0
seq01853	0	0	0	0	1	1	0	0	0	1	0	0	0	0	0	0
seq01854	0	0	0	0	0	0	0	0	0	0	0	0	2	1	0	0
seq01855	0	0	0	0	0	1	1	0	0	0	0	0	0	1	0	0
seq01856	0	0	0	0	0	0	0	3	0	0	0	0	0	0	0	0
seq01857	0	0	0	3	0	0	0	0	0	0	0	0	0	0	0	0
seq01858	0	0	0	0	0	0	0	0	0	3	0	0	0	0	0	0
seq01859	0	0	0	0	0	2	0	0	0	0	1	0	0	0	0	0
seq01860	0	0	0	0	0	0	0	0	0	0	0	0	0	2	1	0
seq01861	0	0	0	0	0	2	0	1	0	0	0	0	0	0	0	0
seq01862	0	0	0	0	0	0	0	0	0	3	0	0	0	0	0	0
seq01863	0	0	0	0	0	0	0	0	0	0	0	0	0	3	0	0
seq01864	0	1	1	0	0	0	0	0	0	0	0	0	0	0	0	1
seq01865	0	0	0	0	0	0	0	0	0	3	0	0	0	0	0	0
seq01866	0	1	2	0	0	0	0	0	0	0	0	0	0	0	0	0
seq01867	0	0	0	0	0	0	0	2	0	0	0	1	0	0	0	0
seq01868	1	1	1	0	0	0	0	0	0	0	0	0	0	0	0	0
seq01869	0	2	0	1	0	0	0	0	0	0	0	0	0	0	0	0
seq01870	0	0	0	0	0	1	0	0	1	0	0	0	0	0	0	1
seq01871	0	0	0	3	0	0	0	0	0	0	0	0	0	0	0	0
seq01872	0	0	0	0	0	0	0	1	0	0	0	2	0	0	0	0
seq01873	0	0	0	0	0	0	0	0	0	0	3	0	0	0	0	0
seq01874	0	0	0	0	0	0	0	0	0	0	0	0	0	3	0	0
seq01875	0	0	0	0	0	0	0	0	1	0	0	0	0	0	0	2
seq01876	1	0	0	0	0	0	0	0	2	0	0	0	0	0	0	0
seq01877	0	0	0	1	1	1	0	0	0	0	0	0	0	0	0	0
seq01878	0	0	0	0	0	1	0	0	0	0	0	0	0	0	0	2
seq01879	0	0	0	0	1	1	1	0	0	0	0	0	0	0	0	0
seq01880	0	0	0	0	0	0	0	0	0	3	0	0	0	0	0	0
seq01881	0	0	0	3	0	0	0	0	0	0	0	0	0	0	0	0
seq01882	0	0	0	0	0	0	0	2	1	0	0	0	0	0	0	0
seq01883	0	0	0	0	0	0	0	0	0	0	0	0	0	2	0	1
seq01884	0	0	0	0	0	1	0	0	0	0	0	0	0	0	0	2
seq01885	0	0	0	0	0	0	0	0	0	0	0	0	0	3	0	0
seq01886	0	0	0	0	0	1	0	0	0	0	0	0	0	1	0	1
seq01887	0	0	0	0	0	0	0	0	0	0	0	0	1	1	1	0
seq01888	0	0	0	0	0	0	0	2	0	0	0	1	0	0	0	0
seq01889	0	0	0	0	0	0	0	0	0	0	0	0	0	2	0	1
seq01890	0	0	0	1	2	0	0	0	0	0	0	0	0	0	0	0
seq01891	0	0	0	0	0	0	0	0	0	1	0	0	0	0	0	2
seq01892	0	0	0	0	0	0	0	2	0	0	0	1	0	0	0	0
seq01893	0	0	0	0	0	0	1	0	0	1	1	0	0	0	0	0
seq01894	0	0	0	0	0	0	0	0	0	0	0	0	1	1	1	0
seq01895	0	0	0	0	0	0	0	3	0	0	0	0	0	0	0	0
seq01896	0	0	0	0	0	0	0	0	0	0	0	0	1	2	0	0
seq01897	0	0	0	0	0	0	0	0	0	0	0	0	1	2	0	0
seq01898	0	0	0	0	0	0	0	0	0	3	0	0	0	0	0	0
seq01899	0	0	0	0	0	0	0	0	2	1	0	0	0	0	0	0
seq01900	0	0	0	0	0	0	0	3	0	0	0	0	0	0	0	0
seq01901	0	0	0	0	0	0	0	0	0	0	0	0	1	1	0	1
seq01902	0	0	0	0	0	0	0	0	0	0	0	0	2	0	1	0
seq01903	0	0	0	0	0	0	0	0	0	3	0	0	0	0	0	0
seq01904	0	0	0	0	0	0	0	0	0	0	0	0	0	0	1	2
seq01905	0	0	0	0	0	0	0	0	2	0	1	0	0	0	0	0
seq01906	0	0	0	0	0	0	0	0	0	0	0	0	0	0	1	2
seq01907	0	0	0	0	0	0	0	0	0	0	0	0	3	0	0	0
seq01908	0	0	0	0	0	0	0	0	0	0	0	0	2	0	0	1
seq01909	0	0	0	0	0	0	0	0	2	0	1	0	0	0	0	0
seq01910	0	0	0	0	0	0	0	0	0	0	0	0	0	2	0	1
seq01911	0	0	0	0	0	3	0	0	0	0	0	0	0	0	0	0
seq01912	0	0	0	0	0	3	0	0	0	0	0	0	0	0	0	0
seq01913	0	0	0	3	0	0	0	0	0	0	0	0	0	0	0	0
seq01914	0	0	0	1	0	0	0	2	0	0	0	0	0	0	0	0
seq01915	0	0	0	0	0	0	0	0	0	3	0	0	0	0	0	0
seq01916	0	0	1	2	0	0	0	0	0	0	0	0	0	0	0	0
seq01917	0	0	0	0	0	1	0	0	0	0	2	0	0	0	0	0
seq01918	0	0	0	0	0	1	0	0	0	0	0	0	0	1	0	1
seq01919	0	0	0	0	0	0	0	0	1	0	2	0	0	0	0	0
seq01920	0	0	0	0	0	0	0	0	0	0	0	0	0	0	0	3
seq01921	0	0	0	0	1	1	0	0	0	0	0	0	0	1	0	0
seq01922	0	0	0	0	0	3	0	0	0	0	0	0	0	0	0	0
seq01923	0	0	0	0	0	0	0	0	0	0	0	0	0	3	0	0
seq01924	0	0	0	0	0	0	0	0	0	0	2	1	0	0	0	0
seq01925	0	0	0	0	0	0	0	0	0	0	3	0	0	0	0	0
seq01926	0	0	0	0	0	2	0	0	0	0	0	0	0	1	0	0
seq01927	0	0	0	0	0	0	0	0	0	0	0	0	0	1	1	1
seq01928	0	0	0	0	0	1	0	0	0	0	2	0	0	0	0	0
seq01929	0	0	0	1	0	1	0	0	0	0	0	0	0	0	0	1
seq01930	0	0	0	0	0	3	0	0	0	0	0	0	0	0	0	0
seq01931	0	0	0	0	0	0	0	0	0	0	0	0	1	0	2	0
seq01932	0	0	0	0	0	0	0	2	0	0	0	1	0	0	0	0
seq01933	0	0	0	0	0	0	0	0	0	0	0	0	0	2	0	1
seq01934	0	0	0	0	0	0	0	2	0	0	0	1	0	0	0	0
seq01935	0	0	0	0	0	0	0	0	0	3	0	0	0	0	0	0
seq01936	3	0	0	0	0	0	0	0	0	0	0	0	0	0	0	0
seq01937	0	0	0	0	0	0	0	0	0	3	0	0	0	0	0	0
seq01938	0	0	0	0	0	0	0	0	0	3	0	0	0	0	0	0
seq01939	0	0	0	3	0	0	0	0	0	0	0	0	0	0	0	0
seq01940	0	0	0	0	0	0	0	0	0	0	0	0	0	3	0	0
seq01941	0	0	0	0	0	0	0	0	0	0	0	0	1	0	0	2
seq01942	0	0	0	0	0	0	0	0	0	0	0	0	0	3	0	0
seq01943	0	0	0	0	0	0	0	0	0	0	0	0	2	1	0	0
seq01944	0	0	0	0	0	2	0	0	0	0	0	1	0	0	0	0
seq01945	0	0	0	0	0	1	0	0	0	1	1	0	0	0	0	0
seq01946	0	0	0	0	0	0	2	0	0	0	1	0	0	0	0	0
seq01947	0	3	0	0	0	0	0	0	0	0	0	0	0	0	0	0
seq01948	0	0	0	0	0	1	0	0	0	2	0	0	0	0	0	0
seq01949	0	0	0	0	0	0	0	0	0	0	0	0	1	0	2	0
seq01950	0	0	0	2	0	0	0	1	0	0	0	0	0	0	0	0
seq01951	0	0	0	0	0	0	0	0	0	0	0	0	1	0	1	1
seq01952	0	0	0	0	0	0	0	0	0	0	0	0	0	3	0	0
seq01953	1	0	0	2	0	0	0	0	0	0	0	0	0	0	0	0
seq01954	0	0	0	3	0	0	0	0	0	0	0	0	0	0	0	0
seq01955	0	0	0	0	0	0	0	0	0	2	0	1	0	0	0	0
seq01956	0	0	0	0	0	0	0	0	0	0	0	0	0	3	0	0
seq01957	0	0	0	0	0	0	0	1	0	0	0	0	0	2	0	0
seq01958	0	0	0	1	0	0	0	0	0	0	0	0	0	0	1	1
seq01959	0	1	0	0	1	0	1	0	0	0	0	0	0	0	0	0
seq01960	0	0	0	0	1	0	2	0	0	0	0	0	0	0	0	0
seq01961	1	0	0	0	0	0	0	0	0	0	0	0	1	0	1	0
seq01962	0	0	0	0	0	0	0	0	1	2	0	0	0	0	0	0
seq01963	0	0	0	0	0	0	0	0	0	0	0	0	0	3	0	0
seq01964	0	0	0	0	0	0	0	0	0	3	0	0	0	0	0	0
seq01965	0	0	0	0	0	0	0	0	0	2	1	0	0	0	0	0
seq01966	0	0	0	0	0	0	0	0	0	0	0	0	0	3	0	0
seq01967	0	0	0	0	1	0	1	0	0	0	1	0	0	0	0	0
seq01968	0	0	0	0	0	0	0	0	0	0	0	0	0	2	0	1
seq01969	0	0	0	0	0	0	0	0	0	0	0	0	0	2	0	1
seq01970	0	0	0	0	0	0	0	0	0	0	0	0	0	0	2	1
seq01971	0	0	0	0	0	0	0	0	0	1	1	1	0	0	0	0
seq01972	0	0	0	0	0	0	0	0	1	0	2	0	0	0	0	0
seq01973	0	0	0	0	0	0	0	0	1	0	2	0	0	0	0	0
seq01974	0	0	0	0	0	0	0	0	0	2	0	0	0	1	0	0
seq01975	0	0	0	0	0	1	0	0	0	2	0	0	0	0	0	0
seq01976	0	0	0	0	0	0	0	0	0	0	0	0	0	3	0	0
seq01977	0	0	0	0	3	0	0	0	0	0	0	0	0	0	0	0
seq01978	1	1	0	1	0	0	0	0	0	0	0	0	0	0	0	0
seq01979	0	0	0	0	0	0	0	2	0	0	1	0	0	0	0	0
seq01980	0	0	0	0	0	0	0	0	0	0	0	0	0	3	0	0
seq01981	0	0	0	0	0	0	0	0	0	0	0	0	1	1	0	1
seq01982	0	0	0	0	0	0	0	0	0	3	0	0	0	0	0	0
seq01983	0	0	0	1	0	0	0	0	0	0	0	0	1	0	1	0
seq01984	0	0	0	0	1	1	0	0	1	0	0	0	0	0	0	0
seq01985	0	0	0	0	0	0	0	0	1	1	0	1	0	0	0	0
seq01986	0	0	0	0	0	0	0	2	0	0	0	1	0	0	0	0
seq01987	0	0	0	1	0	1	1	0	0	0	0	0	0	0	0	0
seq01988	0	0	0	0	0	0	3	0	0	0	0	0	0	0	0	0
seq01989	0	0	0	1	0	0	0	0	0	0	1	1	0	0	0	0
seq01990	0	0	0	0	0	0	0	0	0	0	0	0	0	3	0	0
seq01991	0	0	0	0	0	0	0	0	0	0	0	0	0	3	0	0
seq01992	0	0	0	0	0	0	0	3	0	0	0	0	0	0	0	0
seq01993	0	0	0	0	0	0	0	1	0	0	0	2	0	0	0	0
seq01994	0	0	0	0	0	0	0	0	0	0	0	0	0	1	0	2
seq01995	0	0	0	3	0	0	0	0	0	0	0	0	0	0	0	0
seq01996	0	0	0	1	0	2	0	0	0	0	0	0	0	0	0	0
seq01997	0	0	0	0	0	0	0	0	0	0	0	0	2	1	0	0
seq01998	0	0	0	0	0	0	0	0	0	0	0	0	0	3	0	0
seq01999	0	0	0	0	0	0	0	0	0	3	0	0	0	0	0	0
[truncated: 10,647 more rows]
